# Supplementary material for: Impact of platelet transfusions on plasma proteomes in controlled endotoxemia and in hemato‐oncological patients
Source: Transfusion. 2025 Sep 3;65(10):1825–38. doi: 10.1111/trf.18397 (PMC12531923; doi:10.1111/trf.18397)
Supplement: Supplementary file 2 — TABLE S3. Supporting information. [file TRF-65-1825-s001.xlsx]

## Sheet: Overview
Overview worksheet tabs
A	Quantified proteins in healthy volunteers
B	Quantified proteins in healthy volunteers with imputed protein levels
C	Quantified proteins in hemato-oncology patients
D	Quantified proteins in healthy volunteers with imputed protein levels
E	Significant proteins in healthy volunteers by platelet transfusion groups (fresh, old and saline)
F	Significant proteins in healthy volunteers compared to baseline (T0 and T2) stratified by platelet transfusion groups (fresh, old and saline)
G	Significant proteins in healthy volunteers to LPS exposure in control platelet transfusion groups (saline)
H	Significant proteins in LPS exposed healthy volunteers by platelet transfusion groups (fresh, old and saline)
I	Significant proteins in LPS-exposed healthy volunteers compared to baseline (T0 and T2) stratified by platelet transfusion groups (fresh, old and saline)
J	Longitudinal individual-specific variation of proteins in healthy volunteers
K	Significant proteins in hemato-oncological patients compared to prior to transfusion
L	Spearman correlation of pre-transfusion sample & platelet product characteristics to 1h corrected count increment
M	Spearman correlation of pre-transfusion sample & platelet product characteristics to 24h corrected count increment
N	Spearman correlation of post-transfusion sample & platelet product characteristics to platelet concentration storage time groups (2-4 and 5-7 storage days)

## Sheet: A. Quantified healthy
UID	Protein.Group	Protein.Ids	Protein.Names	Genes	First.Protein.Description	1001_T0	1001_T2	1001_T4	1001_T6	1001_T8	1001_T48	1001_T90d	1002_T0	1002_T2	1002_T4	1002_T6	1002_T8	1002_T48	1002_T90d	1003_T0	1003_T2	1003_T4	1003_T6	1003_T8	1003_T48	1003_T90d	1004_T0	1004_T2	1004_T4	1004_T6	1004_T8	1004_T48	1004_T90d_	1005_T0	1005_T2	1005_T4	1005_T6	1005_T8	1005_T48	1005_T90d	1006_T0	1006_T2	1006_T4	1006_T6	1006_T8	1006_T48	1006_T90d	1007_T0	1007_T2
UID1	A0A075B6H7	P01624;A0A075B6H7;A0A0C4DH55	KV37_HUMAN	IGKV3-7	Probable non-functional immunoglobulin kappa variable 3-7	18.8685	19.0062	18.8878	18.8298	18.6829	19.1168	18.7533	18.6962	18.7446	18.9921	19.022	18.8425	18.7403	18.6889	18.2818	18.3163	18.2298	17.9927	18.4982	18.1225	18.0203	19.0222	18.9745	18.9814	18.8385	19.0572	19.04	18.6027	18.2634	18.3454	18.1512	18.3077	18.2712	18.1871	18.3909	18.6251	18.5181	18.3674	18.7033	18.4371	18.2654	18.7011	18.6685	18.7064
UID2	A0A075B6H9	A0A075B6H9	LV469_HUMAN	IGLV4-69	Immunoglobulin lambda variable 4-69	11.8329	12.1516	12.1368	12.0749	11.8834	11.8321	12.0261	12.1759	11.7655	11.7575	12.0613	11.8958	11.792	12.0877	12.5673	12.5953	12.5565	12.3437	12.3896	12.5632	12.3521	12.4387	12.3946	12.4734	12.5753	12.4859	12.4316	12.272	12.2835	12.4349	11.9861	12.1831	12.2541	12.3223	12.3233	11.9744	11.9461	12.5015	11.9877	12.1263	11.9993	11.8893	12.6035	12.5038
UID3	A0A075B6I0	A0A075B6I0	LV861_HUMAN	IGLV8-61	Immunoglobulin lambda variable 8-61	15.4439	15.6036	15.6136	15.5828	15.4976	15.4926	15.6429	15.2148	15.1929	15.2008	15.235	15.4157	15.2416	15.2513	16.6122	16.7327	16.686	16.585	16.6258	16.5934	16.5833	16.3498	16.3462	16.2749	16.163	16.2951	16.0664	16.0196	17.3018	17.3563	17.2306	17.3447	17.3845	17.287	17.4426	14.5034	14.5746	14.5263	14.4472	14.4632	14.5303	14.5154	16.2526	16.1883
UID4	A0A075B6I4	A0A075B6I4	LVX54_HUMAN	IGLV10-54	Immunoglobulin lambda variable 10-54	11.2644	11.2176	11.0811	11.2431	11.3064	11.2903	11.2872	10.7041	10.8015	10.3639	10.1203	10.6544	10.1235	9.87594	11.1165	11.2095	11.3294	11.3244	10.7357	11.0921	11.2357	NA	9.56433	NA	NA	NA	NA	8.80199	12.6517	12.6458	12.3902	12.7719	12.9318	12.4135	13.7759	9.94378	10.2955	9.86344	10.2418	9.87401	10.5497	10.4475	11.2222	10.2137
UID5	A0A075B6I9;P04211	P04211;A0A075B6I9	LV743_HUMAN;LV746_HUMAN	IGLV7-43;IGLV7-46	Immunoglobulin lambda variable 7-46	15.1982	15.2734	15.1651	15.3239	15.2621	15.3067	15.3692	15.4103	15.0575	15.1839	15.2222	15.1136	15.0114	15.1397	16.0557	16.1403	16.2771	16.1763	16.1304	16.0277	16.0233	16.5412	16.4641	16.5857	16.6481	16.6182	16.513	16.1814	16.109	16.0602	15.9374	16.1312	15.9627	15.7791	15.8865	15.5061	15.7285	15.6302	15.7966	15.5771	15.5006	15.6763	15.5443	15.5245
UID6	A0A075B6J1	A0A075B6J1	LV537_HUMAN	IGLV5-37	Immunoglobulin lambda variable 5-37	11.6063	11.4214	11.3995	11.436	11.2823	11.4196	11.6881	8.18109	9.62818	8.65613	9.45669	9.13307	9.02852	9.18218	9.7292	8.60978	9.37514	8.4563	NA	9.15283	NA	11.8237	11.5181	11.8214	12.0207	11.6136	11.6818	11.7414	11.1349	11.657	11.2517	11.3807	11.4953	10.9472	11.8624	11.2012	10.9564	10.9116	10.7555	11.1929	10.8545	11.2866	9.65714	10.9584
UID7	A0A075B6J9	A0A075B6J9	LV218_HUMAN	IGLV2-18	Immunoglobulin lambda variable 2-18	14.8396	14.6088	14.7871	14.5563	14.9383	14.8079	15.0463	15.2113	14.3374	15.0238	14.9585	14.4663	14.7038	15.2005	14.5425	14.6883	14.4449	14.2776	14.5889	14.5186	14.4998	14.6868	14.5046	14.3241	14.4033	14.3771	14.1541	14.9828	14.0198	14.2546	14.012	14.2722	14.3964	13.7622	14.3699	13.9626	14.1302	14.1382	13.9791	14.3163	14.3266	14.2046	14.3158	14.3136
UID8	A0A075B6K0;A0A075B6K4	A0A075B6K0;A0A075B6K4	LV310_HUMAN;LV316_HUMAN	IGLV3-10;IGLV3-16	Immunoglobulin lambda variable 3-16	12.3715	12.4564	12.4057	12.5465	11.6135	12.5194	12.6311	13.1335	12.448	12.7772	13.4293	12.5453	12.3841	13.2496	15.1375	15.2368	15.2863	14.9707	15.6525	15.1059	15.0975	14.5503	13.9576	14.2687	13.8407	14.264	14.3357	13.3421	13.8959	13.9794	13.626	13.7744	13.1382	13.5119	13.6991	12.8981	12.8987	12.6419	12.7996	12.2824	12.4235	12.733	14.7943	14.3938
UID9	A0A075B6K0;P01717;P01718	P01717;P01718;A0A075B6K0	LV316_HUMAN;LV325_HUMAN;LV327_HUMAN	IGLV3-16;IGLV3-25;IGLV3-27	Immunoglobulin lambda variable 3-16	13.0694	12.6916	12.5714	12.8938	13.4581	12.674	13.3647	11.7811	12.1686	12.0223	11.7245	12.243	12.1089	11.9484	12.8723	12.945	13.0237	13.2515	11.9856	12.814	13.2238	12.7337	13.2537	13.0005	13.3266	12.6226	12.3974	13.0821	12.3261	12.4674	12.7346	12.6684	12.9841	12.1461	12.473	12.5397	12.4404	12.7481	12.557	12.6947	12.963	12.3704	12.2625	12.296
UID10	A0A075B6K4	A0A075B6K4	LV310_HUMAN	IGLV3-10	Immunoglobulin lambda variable 3-10	11.8746	11.9624	12.3878	12.2813	12.2808	12.2897	12.5911	12.3342	12.3991	12.2989	12.4054	12.4368	12.4909	12.3301	14.4135	14.3678	14.4747	14.4352	14.3393	14.4282	14.6139	13.727	13.7588	13.6065	13.636	13.9269	13.8947	13.1733	13.7952	13.5888	13.4633	13.6097	13.3878	13.5507	13.636	12.6967	13.0142	12.5698	12.8683	12.5559	12.5336	12.9073	14.1704	13.9833
UID11	A0A075B6K5	A0A075B6K5	LV39_HUMAN	IGLV3-9	Immunoglobulin lambda variable 3-9	13.2316	12.8958	13.0547	12.9961	13.0873	13.0758	13.3889	12.5068	12.2206	12.2983	12.5547	12.5624	12.1054	12.3322	13.2658	13.1513	13.3784	13.2636	13.2429	13.033	12.9307	12.8846	12.9097	12.8887	13	12.8877	13.0284	12.7135	13.1478	12.8566	12.7191	13.1873	13.1699	13.1189	12.8531	12.1365	12.4875	11.8419	12.2007	11.7974	12.0419	12.4246	12.8163	12.7474
UID12	A0A075B6P5;P01615	P01615;A0A075B6P5	KV228_HUMAN;KVD28_HUMAN	IGKV2-28;IGKV2D-28	Immunoglobulin kappa variable 2-28	12.1668	12.5648	12.2663	12.1751	12.8875	12.559	12.7116	12.48	12.3057	12.0564	12.6634	12.4936	12.5173	12.3009	12.8496	12.7427	12.1113	12.1478	12.218	12.4559	12.5391	12.069	11.4458	11.6423	11.7506	11.1493	12.2638	12.1562	12.1643	12.1778	12.0019	11.6873	12.0097	11.3494	11.7876	12.1872	12.1345	12.1068	11.9842	11.8415	12.4212	11.769	12.8422	12.5535
UID13	A0A075B6Q5	A0A075B6Q5	HV364_HUMAN	IGHV3-64	Immunoglobulin heavy variable 3-64	12.7104	12.9959	12.7893	12.8621	13.2418	12.8472	13.08	12.4293	12.3968	12.3614	12.2338	12.3807	12.5397	12.1907	13.3108	13.2181	13.1099	13.111	13.1071	13.3115	12.8399	13.1541	13.1732	13.2037	13.2319	13.6217	13.2676	12.6907	12.6945	12.7249	12.7318	12.4581	12.8514	12.4546	12.5085	12.8124	12.4207	12.7274	12.7391	12.6903	12.4296	12.6392	13.1184	13.0546
UID14	A0A075B6R2;A0A087WSY4;P01824;P06331;P0DP08	P01824;P01825;P06331;A0A075B6R2;A0A087WSY4;A0A0C4DH41;P0DP06;P0DP07;P0DP08	HV404_HUMAN;HV432_HUMAN;HV434_HUMAN;HV439_HUMAN;HVD82_HUMAN	IGHV4-30-2;IGHV4-34;IGHV4-38-2;IGHV4-39;IGHV4-4	Immunoglobulin heavy variable 4-4	15.4318	15.7301	15.3053	15.6281	15.8948	15.4153	15.7961	14.8391	15.0684	15.3432	15.0548	15.3815	15.4162	14.9979	15.7065	15.4873	15.6553	15.4962	15.4164	15.7081	15.7844	15.9297	15.6747	15.3682	15.8727	15.5097	15.397	15.7895	15.0161	NA	15.3433	15.1073	15.144	14.8296	15.225	15.6705	15.1242	15.599	15.5513	15.2615	15.4708	15.141	15.365	15.2128
UID15	A0A075B6R9;A0A0C4DH68	A0A075B6R9;A0A0C4DH68	KV224_HUMAN;KVD24_HUMAN	IGKV2-24;IGKV2D-24	Probable non-functional immunoglobulin kappa variable 2D-24	16.0196	16.3478	16.1053	16.1113	16.3708	16.2076	16.3061	16.1286	16.2353	16.2095	16.2453	16.259	16.0863	16.2987	15.6292	15.8717	15.7743	15.8504	15.6199	15.6623	15.6208	14.8934	15.0753	14.7552	15.0229	14.5143	14.4322	14.8728	16.1588	16.2161	16.0417	16.1134	16.2406	15.8168	16.1245	15.5688	15.7387	15.6242	15.8484	15.6201	15.64	15.5777	15.987	15.9614
UID16	A0A075B6S2;A0A075B6S6;A2NJV5;P06310	P01615;P01614;P06310;A0A075B6P5;A0A075B6S2;A0A075B6S6;A0A087WW87;A0A0A0MRZ7;A2NJV5	KV229_HUMAN;KV230_HUMAN;KVD29_HUMAN;KVD30_HUMAN	IGKV2-29;IGKV2-30;IGKV2D-29;IGKV2D-30	Immunoglobulin kappa variable 2D-29	18.2438	18.6099	19.0116	20.3573	18.6829	18.5831	18.9849	18.3047	18.1492	18.5643	18.6278	18.3567	18.38	18.3035	18.3857	18.7895	18.09	18.0378	17.9691	18.3341	18.2263	18.6096	20.1005	18.3811	18.2584	18.1952	20.1291	18.2466	19.6998	18.2235	17.9857	18.5248	18.2707	18.3612	18.0154	18.0752	17.8711	18.3139	18.1438	18.3315	17.9817	18.3439	18.6702	18.3291
UID17	A0A075B6S2;A2NJV5	A0A075B6S2;A2NJV5	KV229_HUMAN;KVD29_HUMAN	IGKV2-29;IGKV2D-29	Immunoglobulin kappa variable 2D-29	15.6916	15.851	15.7294	15.8602	16.0413	15.6769	16.3577	16.9603	16.7442	17.146	16.8818	16.9031	16.8062	16.7631	15.9497	15.7336	15.789	15.7362	15.8397	15.703	15.9325	16.6075	16.4066	16.4596	16.7292	16.6159	16.6077	16.6089	16.1177	15.7363	16.0146	15.6787	15.8129	15.4426	15.6482	15.5571	15.311	15.5062	15.3646	15.4082	15.4687	15.5861	16.18	15.82
UID18	A0A075B6S5	A0A075B6S5	KV127_HUMAN	IGKV1-27	Immunoglobulin kappa variable 1-27	12.9334	12.8101	12.7718	12.5957	12.973	12.615	12.9915	12.5323	12.9922	12.7422	12.6514	12.7779	12.5437	12.5106	12.6154	12.7906	13.1749	12.7941	12.5494	12.8113	12.8279	12.3529	12.5522	12.6381	12.654	12.4216	12.3108	12.4988	12.6314	12.9357	12.9447	12.8556	12.9792	12.4911	13.1577	12.6805	12.7358	12.9702	12.8103	12.9443	12.9211	13.0227	12.7261	12.3347
UID19	A0A075B6S5;A0A0C4DH67	A0A075B6S5;A0A0C4DH67;A0A0C4DH69	KV108_HUMAN;KV127_HUMAN	IGKV1-27;IGKV1-8	Immunoglobulin kappa variable 1-27	14.5715	15.0066	14.5169	15.0512	15.2393	15.3994	15.2763	14.3446	14.2147	14.6367	14.7286	14.6656	14.6098	14.6137	14.9705	15.0009	14.5519	14.4495	14.4888	14.848	14.9481	15.0167	14.8565	14.6621	15.0555	14.848	14.6564	14.8796	14.3672	15.0258	14.7532	14.8589	14.7593	14.179	14.6266	15.0424	14.5603	14.729	15.0365	14.6888	14.5207	14.7657	15.1576	14.2674
UID20	A0A075B6S9;P0DSN7	A0A075B6S9;P0DSN7	KV137_HUMAN;KVD37_HUMAN	IGKV1-37;IGKV1D-37	Probable non-functional immunoglobulinn kappa variable 1-37	12.7362	13.1684	12.8762	13.3199	13.9866	13.2814	13.3361	11.8402	11.6164	12.0866	11.9864	12.3153	12.5768	11.9039	12.5447	12.1888	11.5473	12.1269	11.6833	12.1022	12.6495	12.9485	12.9397	12.2489	12.5268	12.3203	12.2342	12.9491	12.3762	12.6674	12.1269	11.8934	12.3804	11.7926	12.4155	12.2755	12.382	12.5966	12.5334	11.9445	12.4697	12.2106	12.576	12.412
UID21	A0A087WSX0	A0A087WSX0	LV545_HUMAN	IGLV5-45	Immunoglobulin lambda variable 5-45	12.2586	11.6217	12.3268	12.5002	11.5944	12.2311	11.9958	13.2196	13.1331	13.2377	13.0659	13.0027	12.885	13.2798	12.8717	12.8926	12.6398	12.3816	12.8342	12.8826	12.0762	12.1822	11.6084	11.9369	11.6483	11.8221	12.1693	11.5911	14.028	13.8925	13.7733	13.8011	13.1649	13.24	13.9462	12.5831	12.7837	12.3571	12.261	12.6984	12.1299	12.4966	11.763	11.9087
UID22	A0A087WSX0;A0A0G2JS06	A0A087WSX0;A0A0G2JS06	LV539_HUMAN;LV545_HUMAN	IGLV5-39;IGLV5-45	Immunoglobulin lambda variable 5-45	11.9883	11.6392	11.579	11.8814	11.5129	12.0095	11.4348	12.2844	12.1664	12.166	12.2449	12.2603	11.7851	12.684	11.8616	12.0742	11.9317	11.7739	12.3427	11.9756	11.8552	11.6138	11.6508	11.2287	11.8904	12.0089	11.5046	11.4799	13.313	13.2542	13.1541	13.3041	13.2159	13.1552	13.6336	11.9974	11.4968	11.0919	11.3151	11.2922	11.0305	11.2129	13.0142	13.2518
UID23	A0A087WSY4	A0A087WSY4	HV432_HUMAN	IGHV4-30-2	Immunoglobulin heavy variable 4-30-2	13.3784	13.4473	13.1066	13.1203	13.1945	13.1745	13.4238	11.9271	12.438	12.2834	12.0138	11.9399	11.8262	12.0261	12.4694	12.6924	12.7878	12.6665	12.32	12.239	12.2893	12.2922	13.0675	12.7699	12.7237	13.1002	12.3267	12.4976	12.2023	12.2756	12.0995	12.1951	12.5622	11.9545	12.4636	12.5024	12.187	12.6278	12.1652	12.7505	12.72	12.4766	12.512	12.435
UID24	A0A087WSY6	A0A087WSY6	KVD15_HUMAN	IGKV3D-15	Immunoglobulin kappa variable 3D-15	15.4236	15.6559	15.8906	15.6483	15.3632	15.63	15.9221	15.2155	15.0227	15.3083	15.1827	15.0984	14.8534	15.1935	15.7064	15.6653	15.7586	15.4822	16.0653	15.7314	15.725	15.8226	15.638	15.8293	15.62	15.5021	15.567	15.0545	15.3865	15.3754	15.0943	15.3133	15.0826	15.2636	15.5173	15.6566	15.3185	15.1772	15.2862	15.433	14.8195	15.2518	15.6632	15.5321
UID25	A0A087WW87;P01614	P01614;A0A087WW87	KV240_HUMAN;KVD40_HUMAN	IGKV2-40;IGKV2D-40	Immunoglobulin kappa variable 2-40	12.6156	12.5236	12.4992	13.1995	12.9169	12.7907	13.2468	11.4873	11.7721	11.694	11.4785	11.7124	11.8838	12.2669	11.7806	12.0084	11.6153	11.7441	11.3525	12.0722	11.8996	12.4473	12.2877	11.8225	11.9274	12.2206	11.8255	12.1693	12.2555	11.6379	11.5796	11.3918	12.3962	11.3456	11.475	13.0962	13.0713	13.3881	13.1387	13.1534	13.031	12.9855	13.474	12.8874
UID26	A0A0A0MS14	A0A0A0MS14	HV145_HUMAN	IGHV1-45	Immunoglobulin heavy variable 1-45	13.8359	13.5841	13.6869	13.7163	13.8084	13.4434	13.5888	13.3057	13.702	13.2808	13.2534	13.4518	13.3525	13.4256	13.2688	13.2018	13.397	13.2703	13.2307	13.1858	12.9841	14.0253	13.7683	13.5219	13.4515	13.784	13.6332	13.1205	13.5483	13.3462	13.3412	13.2085	13.1802	13.3092	13.222	13.4446	13.6105	13.5954	13.2965	13.4925	13.5036	13.6658	13.8336	13.7376
UID27	A0A0A0MS15	A0A0A0MS15	HV349_HUMAN	IGHV3-49	Immunoglobulin heavy variable 3-49	15.1548	15.0171	15.0136	15.0601	14.3873	15.006	15.2164	15.0286	14.9822	14.889	14.9937	14.5629	14.6194	14.6359	15.2495	15.2291	15.1347	14.9687	15.1403	15.1924	14.8861	15.6108	15.4453	15.7797	15.7343	15.6196	15.5533	15.2066	14.6919	14.8157	14.7547	14.7404	14.647	14.7368	14.9002	15.0656	14.8559	14.9168	14.8927	14.6911	14.6895	14.9838	15.3361	15.3043
UID28	A0A0A0MT36;A0A0C4DH26	A0A0A0MT36;A0A0C4DH26	KVD21_HUMAN;KVD41_HUMAN	IGKV6D-21;IGKV6D-41	Immunoglobulin kappa variable 6D-21	13.9424	14.3113	13.9145	14.2998	14.3848	14.4226	14.5975	14.479	14.6733	14.6187	14.4567	14.7016	14.7886	14.4633	12.952	12.7382	12.6104	12.7647	12.1734	12.8316	12.8817	14.7426	14.673	14.5143	14.5811	14.3803	14.2526	14.7484	12.4631	12.6049	12.5208	12.2738	12.4871	12.339	12.5934	13.9429	13.8461	13.9467	14.1528	13.6944	13.6917	14.3501	13.3908	13.451
UID29	A0A0B4J1U7	A0A0B4J1U7	HV601_HUMAN	IGHV6-1	Immunoglobulin heavy variable 6-1	17.9135	17.89	17.8299	17.9288	17.224	17.72	17.8023	16.8663	16.5861	16.7421	17.1377	16.3805	16.3265	16.8307	17.0428	17.0141	16.8914	16.736	16.9369	16.9783	16.7784	17.9988	17.829	17.9878	17.9012	17.7445	18.1606	16.8941	17.3547	17.4181	17.5576	17.6296	17.5429	17.4186	17.6269	16.9199	16.8401	16.9201	17.0072	16.9081	16.8728	16.8711	17.6315	17.8836
UID30	A0A0B4J1V0	A0A0B4J1V0	HV315_HUMAN	IGHV3-15	Immunoglobulin heavy variable 3-15	14.2557	14.2527	14.2154	14.2862	14.0459	14.3672	14.4302	14.4683	14.4353	14.4278	14.0544	14.195	14.0142	14.0813	14.7772	15.2179	14.7472	14.7868	14.7339	14.7637	14.68	14.0663	13.8808	14.1586	14.0741	13.9608	14.0337	13.7609	14.5504	14.6926	14.6364	14.5523	14.5313	14.5823	14.6473	14.2879	14.1919	14.3737	14.4914	14.1711	14.2801	14.6986	14.1178	14.0701
UID31	A0A0B4J1V2	A0A0B4J1V2	HV226_HUMAN	IGHV2-26	Immunoglobulin heavy variable 2-26	15.1889	15.187	15.4142	14.938	15.219	14.383	14.8715	14.4502	14.4518	14.8066	14.8529	14.2778	14.203	14.4999	15.0635	15.2292	15.3533	15.1937	14.9386	15.0823	15.1997	14.4736	14.3314	14.8286	14.4642	14.5732	14.6635	14.4501	15.3576	15.0416	15.0857	14.9501	15.3249	14.5088	15.0774	14.6538	14.3066	14.6662	15.043	14.972	14.8122	14.6827	14.8264	15.1967
UID32	A0A0B4J1V6	A0A0B4J1V6	HV373_HUMAN	IGHV3-73	Immunoglobulin heavy variable 3-73	10.7804	10.7241	10.516	10.898	10.79	9.41364	10.919	10.9673	11.3842	10.8371	11.1172	12.3028	10.6275	11.1096	11.0448	11.4802	11.3347	11.4019	11.1654	11.1091	11.3266	10.7239	10.924	10.8343	11.1286	10.9798	10.5473	10.7509	11.0245	11.1838	10.972	11.1784	11.4179	10.7979	11.1823	10.7076	10.3322	10.8497	10.6278	10.4936	10.5384	10.4229	10.9779	10.6347
UID33	A0A0B4J1X5	A0A0B4J1X5	HV374_HUMAN	IGHV3-74	Immunoglobulin heavy variable 3-74	14.0059	13.9559	14.1668	14.2846	13.9449	14.8147	14.2982	14.348	13.9867	13.9816	14.3765	14.0052	13.5625	14.0381	14.9572	14.8204	14.6038	14.1221	14.9082	14.548	14.2984	14.3415	14.2959	14.4517	14.0817	14.4706	14.3997	13.5464	14.9238	14.9667	15.064	14.7721	14.7756	15.2594	14.064	14.0966	14.0543	13.9722	14.0583	13.9343	13.1457	14.2197	14.4578	14.6214
UID34	A0A0B4J1X5;P01764	P01764;P01768;P01772;P01767;A0A0B4J1X5;A0A0C4DH42;P0DP02;P0DP03	HV323_HUMAN;HV374_HUMAN	IGHV3-23;IGHV3-74	Immunoglobulin heavy variable 3-74	18.2611	17.9232	17.969	18.4525	17.2518	18.3958	18.4309	18.2639	18.0146	18.0415	17.9684	17.8116	17.584	18.0411	18.1307	18.2152	18.0625	17.8767	18.1464	18.2304	17.4645	17.7065	17.5235	17.7484	17.4702	17.8709	17.8215	17.0213	18.4264	18.2212	18.3156	18.4601	18.0959	18.07	18.14	17.9264	17.6592	17.5796	17.8185	17.6667	17.1657	17.993	18.1084	18.0029
UID35	A0A0B4J1X8	A0A0B4J1X8	HV343_HUMAN	IGHV3-43	Immunoglobulin heavy variable 3-43	12.4475	12.7617	11.9259	13.2578	12.3906	12.5862	13.2198	11.8222	11.7354	11.2166	11.9966	12.9333	11.8787	11.6542	12.4823	13.018	12.3086	12.7374	12.7839	12.3657	12.4514	12.0919	12.0459	12.2772	11.8786	13.1088	12.5906	11.8258	11.8754	12.9622	12.4392	11.2783	12.7861	12.077	11.5063	12.7025	12.8791	12.6612	12.423	12.6977	13.0579	13.051	13.0198	13.076
UID36	A0A0B4J1X8;A0A0C4DH32;P01762;P01766;P01780	P01780;P01762;P01763;P01766;P01782;A0A0B4J1V1;A0A0B4J1X8;A0A0C4DH32;P0DP04	HV307_HUMAN;HV311_HUMAN;HV313_HUMAN;HV320_HUMAN;HV343_HUMAN	IGHV3-11;IGHV3-13;IGHV3-20;IGHV3-43;IGHV3-7	Immunoglobulin heavy variable 3-43	17.6687	17.4207	17.6021	18.0037	17.0632	17.8055	18.0315	17.8037	17.6112	17.4939	17.6484	17.3673	17.2215	17.5808	17.8273	17.8637	17.7461	17.5008	17.786	17.9495	17.146	17.7963	17.8987	17.9622	17.7415	18.1542	18.0433	17.2619	17.9075	17.7449	17.8136	17.9216	17.5955	18.0811	17.7944	17.6878	17.5219	17.7494	17.6411	17.4716	17.0142	17.8777	18.5705	18.4422
UID37	A0A0B4J1Y8	A0A0B4J1Y8	LV949_HUMAN	IGLV9-49	Immunoglobulin lambda variable 9-49	14.7907	14.7836	14.6546	14.7206	14.6905	14.7583	14.8206	13.6949	13.8348	13.8829	13.79	13.8583	13.7094	13.8508	15.0473	15.0425	15.2078	15.0502	15.0285	15.0676	14.8958	14.864	14.8149	14.7062	14.8273	14.7227	14.6146	14.8078	14.1101	13.9337	13.8867	14.0257	13.958	13.8714	13.9505	13.5509	13.7883	13.9159	13.3985	13.6731	13.4842	13.6085	13.8179	13.5715
UID38	A0A0B4J1Y9	A0A0B4J1Y9	HV372_HUMAN	IGHV3-72	Immunoglobulin heavy variable 3-72	14.5496	14.4615	14.5743	14.4431	14.4703	14.3931	14.5558	14.0738	14.0656	14.1058	13.9689	14.0322	13.9237	14.139	13.8553	13.9299	13.8497	13.983	13.875	13.8622	13.8689	13.6751	13.5861	13.5988	13.7645	13.6304	13.2866	13.6551	14.2806	14.5162	14.3127	14.3895	14.337	14.1306	14.4004	13.3713	13.4745	13.3929	13.4022	13.451	13.3399	13.2239	13.9209	14.0324
UID39	A0A0B4J2D9;P0DP09	A0A0B4J2D9;P0DP09	KV113_HUMAN;KVD13_HUMAN	IGKV1-13;IGKV1D-13	Immunoglobulin kappa variable 1D-13	10.4411	10.1709	9.2716	10.1171	10.1278	10.9213	NA	10.5602	10.4886	9.79148	9.86448	10.1218	10.2811	9.94996	12.4117	12.217	11.9956	12.3171	11.7105	12.0097	12.2001	10.9633	11.0547	10.769	10.9315	10.5038	10.9898	10.5907	NA	NA	10.0144	9.6551	9.80005	NA	9.44584	10.7427	9.88166	10.5794	10.7477	10.5348	NA	10.8819	NA	10.1295
UID40	A0A0C4DH24	A0A0C4DH24	KV621_HUMAN	IGKV6-21	Immunoglobulin kappa variable 6-21	14.0377	14.0991	14.0432	14.0326	14.1929	13.816	14.1863	14.9759	14.9617	14.9304	14.7273	15.2393	14.9615	14.755	13.4376	13.6639	13.5811	13.5707	13.6556	13.0892	13.6857	14.1462	14.0192	13.9777	13.967	13.6334	13.9606	14.1464	14.0241	14.1637	14.1032	13.8431	14.0335	13.8675	14.0304	13.7204	14.0318	14.0999	13.9294	13.8917	14.0976	13.9063	14.4532	14.3269
UID41	A0A0C4DH25;P01619	P01619;A0A0C4DH25	KV320_HUMAN;KVD20_HUMAN	IGKV3-20;IGKV3D-20	Immunoglobulin kappa variable 3D-20	15.8583	16.3251	15.7373	16.2281	17.0987	16.7219	16.3744	15.6383	15.5108	15.6802	15.6221	15.8601	16.2935	15.7064	16.4175	15.9641	15.587	15.9993	15.597	16.0126	15.9159	16.6603	16.2821	16.3057	16.3412	16.168	16.2947	16.6399	15.7633	15.9581	16.2033	15.8541	15.3461	15.5252	15.7239	16.193	16.2939	15.9936	16.5448	15.9785	15.8598	16.0633	16.1113	15.8662
UID42	A0A0C4DH29	A0A0C4DH29	HV103_HUMAN	IGHV1-3	Immunoglobulin heavy variable 1-3	11.7256	12.1264	12.2044	11.984	11.4948	11.9081	11.6681	12.4728	12.1941	12.4439	12.4492	12.1329	12.0808	12.0152	13.1957	13.0225	13.1601	13.2414	13.1855	13.2551	13.0779	NA	NA	NA	NA	10.2076	NA	NA	13.1932	12.6703	13.1986	13.0293	12.8614	12.6109	12.9411	12.2123	12.096	12.296	12.2224	12.146	12.3779	11.9036	12.5476	12.8584
UID43	A0A0C4DH30	A0A0C4DH30	HV316_HUMAN	IGHV3-16	Probable non-functional immunoglobulin heavy variable 3-16	14.6834	14.5966	14.5797	14.7376	14.6595	14.4029	14.706	14.6514	14.8552	14.758	14.565	14.8727	14.7032	14.5869	14.2314	14.3327	14.3284	14.3358	14.3079	14.2618	14.2172	15.5959	15.5698	15.5412	15.5797	15.3561	15.3937	15.4107	15.872	15.8733	15.8632	15.5072	16.0302	15.3119	15.8577	13.955	13.9658	13.8992	14.0626	14.0161	13.7385	13.9135	14.6576	14.5965
UID44	A0A0C4DH31	A0A0C4DH31	HV118_HUMAN	IGHV1-18	Immunoglobulin heavy variable 1-18	12.2061	12.3315	12.2434	12.5026	12.6755	12.3397	12.7697	11.5321	11.7802	11.7172	11.5744	11.8509	11.9005	11.7388	12.7519	12.3736	12.4556	12.5588	12.3855	12.7297	12.6543	12.8687	12.6853	12.6209	12.6662	12.8557	12.4937	12.4401	12.0334	12.2575	11.7597	12.0041	12.2238	11.6728	12.1189	12.2291	12.2624	12.3705	12.2333	12.0554	12.4238	12.0387	12.622	12.3767
UID45	A0A0C4DH32;P01762;P01780	P01780;P01762;P01763;P01782;A0A0B4J1V1;A0A0C4DH32	HV307_HUMAN;HV311_HUMAN;HV320_HUMAN	IGHV3-11;IGHV3-20;IGHV3-7	Immunoglobulin heavy variable 3-20	13.4523	13.9035	13.1955	13.8155	13.7435	13.5954	13.972	11.7092	12.3401	12.2024	12.3635	12.6034	12.4854	11.9308	11.9675	12.1882	12.0105	12.3793	11.7336	12.0349	11.856	11.3853	11.1372	10.9144	11.9324	11.698	11.1699	12.1427	11.9483	11.9566	11.6767	11.4806	12.0181	11.5577	12.0739	11.1261	10.9583	11.4006	11.5379	11.5668	11.584	11.4792	12.1578	11.5775
UID46	A0A0C4DH33	A0A0C4DH33	HV124_HUMAN	IGHV1-24	Immunoglobulin heavy variable 1-24	9.71178	9.34317	NA	9.79584	9.33184	7.46779	9.62894	7.63562	9.2439	9.43515	8.03667	9.2626	8.91389	8.13367	9.39346	10.156	9.54647	9.54415	9.65785	9.99457	9.38573	9.4045	9.73732	9.72858	9.47882	8.99987	8.87207	10.1878	8.69625	9.06674	NA	8.9024	9.02445	NA	8.44874	10.5456	9.62839	9.99787	9.73983	10.4793	10.4191	9.66874	9.32585	9.81357
UID47	A0A0C4DH34	A0A0C4DH34	HV428_HUMAN	IGHV4-28	Immunoglobulin heavy variable 4-28	11.8778	12.6125	12.3362	11.8329	11.9233	13.469	NA	12.3047	11.0795	11.7672	12.3935	11.351	11.1802	12.0297	11.5935	12.0115	11.7195	11.3977	12.0418	11.6928	11.6228	13.3583	12.5194	12.6186	12.4364	13.3297	13.5778	12.3109	12.6385	12.2081	11.5712	12.3772	11.6516	12.2361	12.015	12.1594	12.6532	11.7921	11.8716	12.2266	11.8538	11.8111	12.6435	12.2236
UID48	A0A0C4DH36	A0A0C4DH36	HV338_HUMAN	IGHV3-38	Probable non-functional immunoglobulin heavy variable 3-38	15.1637	14.9197	15.081	15.0742	15.234	14.8817	15.1765	14.4993	14.8564	14.2699	14.2882	14.9668	14.9999	14.9097	14.2589	14.3846	14.6431	14.2386	14.3928	14.4848	14.348	14.4697	14.3787	14.6957	14.6754	14.4891	14.59	14.2738	14.5423	14.2454	14.0269	14.2356	14.1833	14.3398	14.4488	14.5919	14.628	14.5284	14.3464	14.1312	14.3771	14.6182	15.2637	14.9756
UID49	A0A0C4DH38	A0A0C4DH38	HV551_HUMAN	IGHV5-51	Immunoglobulin heavy variable 5-51	15.1948	15.1379	15.2865	15.3127	15.2198	15.2183	15.3947	14.9418	14.8771	14.9389	14.637	14.9178	14.7455	14.874	15.7186	15.7015	15.8571	15.7789	15.7967	15.8093	15.6826	15.1328	14.9846	14.9956	14.9865	14.8848	15.0038	14.7838	15.0049	14.9555	14.7565	14.8996	15.0358	14.62	14.8902	15.5359	15.674	15.6119	15.5723	15.62	15.4868	15.4591	15.3604	15.3906
UID50	A0A0C4DH43	A0A0C4DH43	HV70D_HUMAN	IGHV2-70D	Immunoglobulin heavy variable 2-70D	11.5576	11.8668	11.5504	11.4635	10.9327	11.3159	11.2415	15.8531	15.8858	15.7093	16.0203	15.4985	15.3887	15.2423	14.8763	15.3056	14.4928	14.8235	15.041	14.8263	14.6124	15.4688	15.7434	15.5905	15.5083	15.4992	15.5536	15.0074	15.9884	15.9724	16.2298	16.1054	15.734	15.8921	15.8046	14.9746	14.5273	14.5288	14.8802	15.4574	14.3896	15.6115	16.9275	16.9895
UID51	A0A0C4DH67	A0A0C4DH67	KV108_HUMAN	IGKV1-8	Immunoglobulin kappa variable 1-8	12.6203	12.0267	12.2708	12.1818	12.1653	12.3274	12.6804	12.295	12.1738	12.4896	12.4214	12.0235	11.8162	12.2345	12.2774	12.2513	12.0071	11.9419	12.0759	12.02	11.9083	12.661	12.2918	12.5983	12.6409	12.2932	12.3503	11.4379	12.2351	12.4847	12.5332	12.1867	12.5036	12.2323	12.1897	11.4521	11.1404	10.963	11.8593	11.507	11.0359	10.8043	12.2714	11.943
UID52	A0A0C4DH73;P01597;P01611;P04432	P01597;P01611;P04432;A0A0C4DH72;A0A0C4DH73	KV112_HUMAN;KV139_HUMAN;KVD12_HUMAN;KVD39_HUMAN	IGKV1-12;IGKV1-39;IGKV1D-12;IGKV1D-39	Immunoglobulin kappa variable 1-12	14.1257	14.0169	13.8689	14.0128	14.482	14.333	14.8738	13.5013	13.6928	13.8068	13.2695	13.8525	13.9751	13.7549	13.7741	13.4604	13.4186	13.4358	12.884	13.4156	13.859	14.7011	14.1889	14.1194	14.4469	13.853	14.2436	14.4489	13.6702	13.7222	13.4949	13.4958	13.3563	12.9748	13.6839	13.547	14.1663	14.6266	14.0283	14.1827	14.4086	13.9962	14.0775	13.753
UID53	A0A0J9YX35	A0A0J9YX35	HV64D_HUMAN	IGHV3-64D	Immunoglobulin heavy variable 3-64D	16.1401	15.8819	15.8722	16.2016	15.6612	16.1378	16.1778	16.4151	16.2839	16.2077	16.2632	16.2428	16.2908	16.1553	16.0098	16.0952	15.8389	15.716	15.8759	16.0786	15.697	15.8317	15.6253	15.9151	15.7693	15.805	15.5922	15.4678	16.3822	16.2768	16.2704	16.2031	16.2563	16.1688	16.2076	15.7091	15.5879	15.6971	15.6439	15.5719	15.4653	15.7884	15.6852	15.666
UID54	A0M8Q6	A0M8Q6	IGLC7_HUMAN	IGLC7	Immunoglobulin lambda constant 7	10.8138	10.5703	10.487	10.719	10.6923	10.6995	10.9871	10.1454	10.1528	9.75054	9.85788	10.0293	9.96356	10.3092	12.1329	12.0444	12.052	11.9922	11.8473	11.7662	11.4011	9.72396	9.59284	9.80353	9.66649	9.60232	9.5421	9.96916	9.97613	9.93509	10.1443	10.4739	10.0055	9.67161	10.121	11.0563	11.216	11.1461	11.1606	11.1056	11.3396	11.2323	11.257	11.1069
UID55	A0M8Q6;B9A064;P0DOY3	P0CG04;P0DOY2;P0DOY3;A0M8Q6;P0CF74;B9A064;P0DOX8	IGLC3_HUMAN;IGLC7_HUMAN;IGLL5_HUMAN	IGLC3;IGLC7;IGLL5	Immunoglobulin lambda constant 7	18.7393	18.9659	18.7813	18.4722	18.5701	18.9379	18.8093	18.6472	18.1171	18.1788	18.2425	17.5097	17.6345	18.0758	19.0898	18.9786	18.8363	18.6013	18.9184	18.3922	17.966	18.7925	18.5667	18.7832	18.4364	18.9311	18.993	18.2437	18.8427	18.4359	18.7841	18.9947	18.4579	18.8123	18.3727	18.7255	18.6207	18.2926	18.9879	19.1944	18.3033	19.1283	18.312	18.919
UID56	A0M8Q6;P0DOY3	P0DOY2;P0DOY3;A0M8Q6;P0CF74	IGLC3_HUMAN;IGLC7_HUMAN	IGLC3;IGLC7	Immunoglobulin lambda constant 7	19.7279	19.9955	19.7095	19.9452	19.4651	19.9076	20.1462	20.0028	19.1679	18.8766	18.6278	18.7162	18.8471	18.9173	20.4364	20.624	20.1239	19.7049	19.5195	19.2757	19.3098	20.0199	20.6436	21.6267	20.0117	19.5974	19.79	19.4006	19.1083	19.3484	20.1589	20.5192	19.4207	18.9648	19.1301	19.2397	19.331	19.2089	20.1274	20.4703	19.5234	19.672	19.8726	19.5359
UID57	B9A064	B9A064;P0DOX8	IGLL5_HUMAN	IGLL5	Immunoglobulin lambda-like polypeptide 5	19.0973	19.0684	18.99	19.087	18.8191	18.9733	19.0416	18.4137	18.1267	18.0946	18.1314	17.94	17.8203	18.0101	18.6694	18.8876	18.6479	18.4908	18.4914	18.414	18.1778	18.7731	18.8246	18.9181	18.6945	18.767	18.6079	18.3051	18.521	18.5734	18.7043	18.8126	18.3471	18.3126	18.6858	18.6941	18.9455	18.7046	18.9667	19.0886	18.6699	18.887	19.0335	18.813
UID58	B9A064;P0DOY3	P0CG04;P0DOY2;P0DOY3;B9A064;P0DOX8	IGLC3_HUMAN;IGLL5_HUMAN	IGLC3;IGLL5	Immunoglobulin lambda-like polypeptide 5	18.6297	18.9853	19.0461	18.6908	18.664	18.7771	18.7117	17.9099	17.9644	18.2898	18.0625	17.8125	17.6143	17.6283	18.7975	18.3089	18.7184	18.3835	18.6874	18.0112	18.0891	18.912	18.7458	18.9106	18.8214	18.158	18.8901	18.2931	18.0869	18.2414	18.5295	18.3219	18.1621	18.3097	18.2983	18.1006	18.0024	18.5127	18.625	18.6235	18.3531	18.2489	18.5862	18.2817
UID59	O00151	O00151	PDLI1_HUMAN	PDLIM1	PDZ and LIM domain protein 1	10.823	11.3248	11.7179	11.6628	11.3377	11.3748	10.9947	10.1702	10.9787	NA	10.7467	10.9488	11.5385	11.6938	9.80762	11.2838	10.8794	10.5619	NA	10.3349	11.1539	11.212	10.1382	11.2474	11.056	10.9744	11.396	12.2425	11.2338	10.6802	9.69755	11.4648	10.6791	11.2069	11.1591	9.15269	NA	NA	11.1888	10.2695	11.0815	9.87143	10.6789	11.1578
UID60	O00187	O00187	MASP2_HUMAN	MASP2	Mannan-binding lectin serine protease 2	12.7025	12.5068	12.7419	12.2843	12.5563	12.6392	12.9641	12.8499	12.9863	13.2432	13.0155	12.8818	12.8641	12.9105	13.0175	13.0739	13.0982	13.0972	13.0334	12.9542	12.8413	12.7246	12.9151	12.8474	12.8306	12.8284	12.9157	12.8551	13.2426	13.0135	12.8415	12.8729	13.1123	12.9579	13.0514	12.4013	12.4721	12.3265	12.237	12.0438	12.2264	12.569	13.2329	13.2297
UID61	O00391	O00391	QSOX1_HUMAN	QSOX1	Sulfhydryl oxidase 1	12.7204	12.5965	12.6828	12.647	12.5952	12.5669	12.5876	12.4688	12.6421	12.4707	12.3695	12.5201	12.522	12.5959	12.2051	12.3595	12.1668	12.51	12.4068	12.4321	12.3458	12.1797	12.3547	12.2739	12.3901	12.2241	12.2296	12.3444	12.2939	12.2611	12.2795	12.3514	12.4246	12.3006	12.3169	12.1734	12.2821	12.2313	12.0979	12.2638	12.4211	12.147	12.4021	12.3597
UID62	O00533	O00533	NCHL1_HUMAN	CHL1	Neural cell adhesion molecule L1-like protein	10.8984	11.0863	11.2674	10.8358	11.2403	11.3678	11.2649	11.245	11.1312	11.3659	11.0567	11.1287	11.0953	11.1966	11.3156	11.4279	11.3315	11.421	11.1897	11.2554	11.2974	11.0078	11.1502	11.1431	11.2212	11.3098	11.1884	11.2963	11.2192	11.5886	11.3724	11.3449	11.3579	11.2675	11.454	11.1093	11.1927	11.215	11.0774	11.1649	10.9918	11.1515	11.343	11.4802
UID63	O14498	O14498	ISLR_HUMAN	ISLR	Immunoglobulin superfamily containing leucine-rich repeat protein	10.8252	11.167	10.7891	10.5541	10.998	10.6363	10.8275	10.4609	10.6905	10.6295	10.4645	10.7669	10.3887	10.7029	10.7421	10.5517	10.8201	11.1078	10.388	10.531	10.2246	10.529	10.7408	10.454	10.4755	10.3337	10.4597	10.4006	9.96868	10.4895	11.2034	10.395	10.0511	10.5044	10.2835	10.2137	11.2198	10.8709	10.7926	10.8105	10.6017	10.1578	10.4969	11.0755
UID64	O14786	O14786	NRP1_HUMAN	NRP1	Neuropilin-1	11.4718	11.3457	11.1359	11.4969	11.4162	11.4494	11.0878	10.766	10.5443	10.5805	10.6192	10.9634	10.7013	10.2995	11.389	11.0964	11.3836	11.1563	11.6004	11.3928	10.9652	10.5614	11.2238	10.9852	10.3816	10.5291	10.7292	11.2606	11.1764	11.0948	10.2675	11.2736	10.8973	11.0751	10.4692	11.0797	10.8879	11.167	11.1003	10.4558	11.2815	10.9065	10.6125	10.7962
UID65	O14791	O14791	APOL1_HUMAN	APOL1	Apolipoprotein L1	15.5232	15.5233	15.4671	15.4946	15.4774	15.6024	15.4495	16.1548	16.0039	16.0955	16.1357	16.0773	16.0199	15.9225	15.8676	15.9463	15.9981	15.8672	16.0243	15.9249	15.8712	15.9481	16.0079	15.9541	15.9603	15.9675	16.0436	15.9563	16.0673	16.1577	16.1123	16.224	16.1465	16.1406	16.252	15.7795	15.8464	15.8195	15.8264	15.8891	15.8535	15.8777	15.868	15.8159
UID66	O14950;P19105	O14950;P19105	ML12A_HUMAN;ML12B_HUMAN	MYL12A;MYL12B	Myosin regulatory light chain 12B	9.61597	10.2343	11.445	10.9749	10.1942	10.6127	10.5696	NA	9.21243	10.1665	10.3193	10.3105	10.907	11.2297	9.77458	NA	10.0676	9.7823	NA	10.2012	10.424	10.214	NA	10.5276	11.0757	10.7858	11.1386	12.0965	NA	10.2124	NA	10.4715	10.9388	11.3355	10.6253	NA	NA	9.43404	10.6589	10.1772	9.47	10.1813	10.3633	10.2304
UID67	O43866	O43866	CD5L_HUMAN	CD5L	CD5 antigen-like	16.5558	16.5792	16.4667	16.567	16.71	16.4792	16.8133	17.5391	17.6418	17.6365	17.5063	17.7492	17.7627	17.5679	18.1132	18.0432	18.1676	18.1615	18.0286	18.0411	18.1586	17.6482	17.5398	17.4769	17.6194	17.5488	17.5426	17.7168	18.4088	18.4625	18.3312	18.3815	18.4939	18.2125	18.759	16.5878	16.5849	16.6869	16.6373	16.6702	16.5458	16.708	17.8533	17.7718
UID68	O75015;P08637	O75015;P08637	FCG3A_HUMAN;FCG3B_HUMAN	FCGR3A;FCGR3B	Low affinity immunoglobulin gamma Fc region receptor III-B	11.3016	12.1156	11.9356	12.0494	11.7668	11.3984	11.0007	11.2376	11.8101	11.8177	11.8341	11.7635	11.3706	10.8139	11.0242	11.6892	11.7765	11.8358	11.4349	11.2083	11.1105	10.4849	11.567	11.5824	11.3499	11.2254	10.6139	10.2632	11.0521	11.6766	11.4882	11.7305	11.5995	10.8317	10.8029	10.0397	11.3244	11.1577	11.4152	11.1953	10.6626	10.421	10.9428	11.4864
UID69	O75083	O75083	WDR1_HUMAN	WDR1	WD repeat-containing protein 1	10.2882	10.5172	10.9287	10.9369	9.84322	11.0503	10.8011	10.523	11.2685	10.5257	10.4015	10.9096	10.9397	11.1882	10.6582	11.5518	10.3848	10.2286	10.0471	10.5076	11.0134	NA	10.3727	10.8817	11.0369	10.5301	10.7352	11.833	10.0141	10.1567	NA	10.7374	10.8292	10.3345	10.7049	10.04	NA	9.83043	10.5975	10.3616	9.81961	10.3064	NA	10.6537
UID70	O75636	O75636	FCN3_HUMAN	FCN3	Ficolin-3	15.1268	14.9038	14.6059	14.8007	14.772	14.6816	15.1562	14.8092	15.0274	14.9862	14.9787	14.8275	14.7785	14.6793	15.288	15.206	15.3773	15.1316	15.1059	15.0044	15.0318	15.1752	15.1715	15.1564	15.3858	15.1978	15.2556	15.138	15.4486	15.1596	15.3255	15.2752	15.5886	15.1725	15.3002	15.0309	15.0176	15.059	15.0742	15.154	14.9591	15.0669	15.3734	15.5033
UID71	O75882	O75882	ATRN_HUMAN	ATRN	Attractin	13.9803	13.9642	13.9332	13.8155	13.7933	13.7873	13.7248	13.8393	13.7771	13.7254	13.7228	13.7127	13.565	13.7874	13.8832	13.9069	13.8742	13.8709	13.9127	13.7509	13.7253	13.7096	13.6171	13.626	13.6921	13.5754	13.4838	13.6579	13.9478	13.8868	13.814	13.9321	14.0025	13.8028	13.8807	13.9136	13.9846	13.8832	13.9702	14.0066	13.8679	14.0199	14.0448	13.9886
UID72	O95445	O95445	APOM_HUMAN	APOM	Apolipoprotein M	17.0682	17.1341	17.2801	17.0555	16.9799	16.9103	16.8749	16.9619	16.8325	16.9458	16.9276	16.8538	16.7708	16.8776	17.3453	17.3203	17.2764	17.1988	17.2901	17.2026	17.2603	16.8831	16.9141	16.9689	16.7721	16.8217	16.7149	16.6578	16.7815	16.8441	16.8269	16.8618	16.8246	16.673	17.1285	16.9849	17.0262	17.0638	17.0745	17.1038	16.9847	17.0052	17.1	16.9973
UID73	P00338	P00338	LDHA_HUMAN	LDHA	L-lactate dehydrogenase A chain	10.585	10.3125	10.7101	10.4701	9.86073	10.4476	10.621	10.2405	10.2186	10.7712	10.4434	10.1132	9.85117	10.7269	9.78996	10.0943	10.3929	9.61559	9.81192	10.1593	9.92107	10.2073	10.0688	10.3163	10.3538	10.4111	10.6231	10.5307	9.96726	9.48327	10.2271	10.4312	10.6623	10.4746	9.87601	10.0443	9.82297	9.09552	10.1385	10.6611	10.1798	10.3774	9.81805	10.401
UID74	P00390	P00390	GSHR_HUMAN	GSR	Glutathione reductase, mitochondrial	10.3138	10.3407	10.4402	10.4299	10.3268	10.1918	10.1368	9.43495	9.88587	10.1968	10.0888	10.1784	9.95739	10.0593	10.0991	9.93461	10.3	10.1225	10.4342	9.83801	9.84748	10.0525	9.89637	9.99522	10.1425	10.7673	9.78614	10.3349	10.198	10.1217	10.2529	10.1465	10.0628	10.3313	9.946	10.5337	9.81543	10.3827	10.2581	10.349	10.2257	10.278	10.0589	10.4688
UID75	P00450	P00450	CERU_HUMAN	CP	Ceruloplasmin	18.3827	18.446	18.3623	18.3958	18.4364	18.4607	18.4219	18.5134	18.5275	18.5956	18.4519	18.6247	18.7402	18.511	18.4472	18.437	18.4473	18.4846	18.4155	18.6414	18.5352	18.5262	18.4743	18.4506	18.5171	18.4742	18.6014	18.4507	18.4344	18.4145	18.3585	18.397	18.5093	18.3951	18.321	18.7079	18.6814	18.7094	18.6594	18.7089	18.7186	18.5627	18.4461	18.38
UID76	P00488	P00488	F13A_HUMAN	F13A1	Coagulation factor XIII A chain	13.4644	13.409	13.8138	13.4059	13.4928	13.505	13.2956	13.1275	13.1051	13.2421	13.3689	13.2009	13.0379	13.3759	13.5386	13.3259	13.4884	13.5886	13.4236	13.3724	13.5925	13.43	13.054	13.4399	13.6024	13.3512	13.4728	13.8397	13.2017	13.1152	13.1976	13.1701	13.2462	13.189	13.1893	13.4306	12.8962	13.2673	13.634	13.4408	13.5001	13.406	13.3983	13.5703
UID77	P00734	P00734	THRB_HUMAN	F2	Prothrombin	17.5904	17.5815	17.4351	17.5392	17.4623	17.4583	17.5279	17.6143	17.6295	17.5963	17.5279	17.6175	17.5518	17.5339	17.4082	17.4211	17.4525	17.3943	17.3742	17.3936	17.3572	17.6811	17.6159	17.5515	17.6004	17.5695	17.5684	17.5991	17.9115	17.9128	17.8473	17.8378	17.8704	17.734	17.9924	17.6339	17.6276	17.6593	17.6201	17.627	17.5932	17.6446	17.6647	17.5803
UID78	P00736	P00736	C1R_HUMAN	C1R	Complement C1r subcomponent	14.7901	14.7163	14.6636	14.7079	14.791	14.6348	14.7767	14.7807	14.7745	14.7808	14.7536	14.7918	14.9156	14.731	14.5398	14.5647	14.5473	14.503	14.6075	14.5615	14.5947	14.927	14.9372	14.8646	14.9524	14.8753	14.9383	14.9957	14.7154	14.6986	14.5897	14.5813	14.7272	14.5325	14.6971	14.8509	14.8491	14.8319	14.8529	14.9213	15.0217	14.7834	14.8217	14.7806
UID79	P00738	P00738	HPT_HUMAN	HP	Haptoglobin	21.1961	21.2222	21.2115	21.3458	21.2431	21.558	21.5815	21.7804	21.5648	21.6639	21.6297	21.5179	21.6819	21.7997	21.0278	21.0531	20.998	21.0136	21.0833	21.6264	21.4288	21.6128	21.6397	21.5731	21.5536	21.64	21.7581	21.2327	21.0093	20.9545	21.0137	20.9556	20.8982	21.0788	20.9054	21.1545	21.2535	21.204	21.2282	21.2215	21.2277	21.1996	21.1935	21.1191
UID80	P00738;P00739	P00738;P00739	HPTR_HUMAN;HPT_HUMAN	HP;HPR	Haptoglobin	19.3095	19.3861	19.3353	19.4297	19.4233	19.6677	19.6978	19.8826	19.5925	19.8199	19.8522	19.6544	19.7931	19.8323	19.2542	19.2826	19.2131	19.2262	19.2052	19.7167	19.6042	19.9363	19.8966	19.8602	19.8423	19.7951	19.9624	19.4987	19.094	19.1178	19.2124	19.1972	19.0936	19.0709	18.9352	19.3395	19.3415	19.4587	19.4102	19.4576	19.4749	19.3205	19.2852	19.2492
UID81	P00739	P00739	HPTR_HUMAN	HPR	Haptoglobin-related protein	15.6778	15.7704	15.524	15.4935	15.5164	15.3856	15.4354	15.9623	16.0095	15.9959	15.835	16.0762	16.0257	15.9405	15.8901	15.9357	15.856	15.9016	15.8849	15.8645	15.9275	16.2161	16.1421	16.1369	16.1343	16.0406	16.0882	16.1056	15.9596	15.9294	15.973	15.922	15.971	15.6761	16.1107	15.5304	15.7524	15.9175	15.7409	15.7718	15.6641	15.8221	15.6145	15.4289
UID82	P00740	P00740	FA9_HUMAN	F9	Coagulation factor IX	13.9697	13.9314	14.0068	13.843	13.8992	13.6147	13.7059	13.8684	14.2047	14.1871	14.0092	14.029	14.0763	13.9815	13.8829	13.8559	14.1006	14.0082	13.7935	13.9536	14.0702	14.0685	14.0962	14.209	14.2529	13.9562	13.9493	14.0706	14.0405	14.2037	14.1493	14.2556	14.1599	13.9094	14.0542	13.8703	13.9434	14.0079	13.8266	13.8055	13.9245	13.7779	13.9739	13.9064
UID83	P00742	P00742	FA10_HUMAN	F10	Coagulation factor X	15.1382	15.2366	15.028	15.0312	14.9523	15.0137	15.1391	15.1624	15.2824	15.3402	15.2994	15.3138	15.1435	15.2936	15.2734	15.3987	15.3498	15.3014	15.2088	15.4002	15.2845	15.388	15.5269	15.5032	15.5818	15.4857	15.4216	15.3974	15.4139	15.4661	15.3311	15.3858	15.4908	15.2608	15.614	15.1221	15.0235	15.1762	15.0544	15.0253	14.996	15.0369	15.2511	15.2615
UID84	P00746	P00746	CFAD_HUMAN	CFD	Complement factor D	10.879	11.0494	10.8104	11.0278	10.7574	11.0771	10.8238	10.8903	10.8752	11.0708	11.2527	10.934	10.7321	10.8206	10.7909	10.6195	10.3687	11.0286	10.3434	10.7893	11.0904	10.8556	10.677	10.7881	10.6541	10.971	10.4817	10.8609	10.8927	10.2026	10.6465	10.4576	10.3916	10.5598	10.4278	10.5982	10.946	10.7603	10.9024	10.578	10.7418	11.1557	11.0243	10.4103
UID85	P00747	P00747	PLMN_HUMAN	PLG	Plasminogen	18.0964	18.0644	18.0308	17.9388	18.0622	17.8441	18.0523	18.1691	18.2804	18.2743	18.0314	18.2246	18.1994	18.1234	18.1203	18.0934	18.1523	18.155	18.0127	18.0611	18.1934	18.1685	17.9994	18.0799	18.1215	17.9798	17.9083	18.1187	18.1829	18.2097	18.1887	18.1302	18.2393	17.9603	18.2953	18.0509	18.0507	18.1471	18.0642	18.0978	18.1064	18.0749	18.3015	18.2697
UID86	P00747;P08519	P00747;P08519	APOA_HUMAN;PLMN_HUMAN	LPA;PLG	Plasminogen	11.3874	11.5265	11.5253	11.2577	11.7041	11.2865	11.1187	11.6487	11.3145	11.9468	11.6177	11.7617	11.9766	11.6403	11.9096	11.893	11.3557	11.6284	11.503	11.711	12.0613	11.5914	11.2138	11.2896	11.3112	11.5379	11.6531	12.043	11.7178	12.0738	11.6083	11.6105	11.8876	11.187	11.6995	12.2101	11.9917	12.1404	12.0409	12.0715	11.698	12.3505	11.96	12.091
UID87	P00748	P00748	FA12_HUMAN	F12	Coagulation factor XII	15.6712	15.7802	15.4867	15.4131	15.6274	15.4472	15.6266	15.4401	15.5384	15.6049	15.4457	15.5977	15.4638	15.557	15.8143	15.8353	15.9222	15.7953	15.6181	15.7127	15.8075	14.4754	14.5919	14.4359	14.5137	14.5285	14.3609	14.4962	15.8123	15.7965	15.8154	15.7306	15.7687	15.6249	15.9717	15.1818	15.2533	15.198	15.2365	15.216	15.3105	15.2445	15.2717	15.2336
UID88	P00751	P00751	CFAB_HUMAN	CFB	Complement factor B	17.2758	17.2941	17.1968	17.2232	17.2859	17.3999	17.1593	17.714	17.7451	17.8257	17.7488	17.7932	18.0292	17.7208	17.3805	17.4027	17.4595	17.4628	17.4468	17.755	17.43	17.8309	17.8954	17.8543	17.9467	17.916	18.0775	17.8472	17.6422	17.7039	17.6712	17.7148	17.8039	17.8584	17.6021	17.7519	17.7449	17.791	17.8056	17.8978	18.0464	17.7695	17.8072	17.7601
UID89	P00915	P00915	CAH1_HUMAN	CA1	Carbonic anhydrase 1	13.2547	13.0449	12.859	12.8278	12.7954	12.4825	13.2831	13.0346	12.9089	13.054	11.906	12.8771	12.6016	12.6445	13.4829	12.7966	12.3912	12.257	12.703	12.0265	12.9964	12.184	13.0011	12.5381	11.9575	12.6179	12.0045	12.2827	13.363	12.623	13.0413	12.7189	13.0996	13.5262	13.3167	12.0499	13.3151	12.4829	11.771	12.1169	12.3474	12.7346	12.2571	12.3129
UID90	P00918	P00918	CAH2_HUMAN	CA2	Carbonic anhydrase 2	10.9626	11.0736	11.0475	10.7899	10.6914	10.7405	11.0407	10.7757	10.6982	10.6889	9.67319	10.2156	10.3315	10.8425	11.0559	10.4414	11.0135	9.85882	10.1912	10.6595	10.9725	10.59	10.8813	11.0013	10.7905	10.8243	10.4595	11.3854	10.9984	10.5503	10.8622	10.4224	11.1621	11.3059	11.1943	10.3736	10.818	10.2167	10.7646	10.6216	10.0564	10.8356	10.5345	10.7588
UID91	P01008	P01008	ANT3_HUMAN	SERPINC1	Antithrombin-III	18.99	19.0693	18.9492	19.0077	18.966	18.8858	19.0571	18.9721	18.8955	18.9344	18.8793	18.8246	18.8281	18.8026	19.0446	19.1112	19.0683	19.0286	19.0625	19.0403	18.998	18.7773	18.7923	18.7731	18.748	18.7265	18.6761	18.7339	18.8522	18.9642	18.9837	18.9499	18.9088	18.8029	18.8382	19.057	19.075	19.0788	19.1311	19.1292	18.9259	19.0621	19.1238	19.123
UID92	P01009	P01009	A1AT_HUMAN	SERPINA1	Alpha-1-antitrypsin	20.5792	20.5728	20.4944	20.6151	20.441	20.7338	20.4266	20.8094	20.6586	20.7383	20.8003	20.651	20.7455	20.6991	20.6554	20.6832	20.7254	20.6259	20.6685	20.8466	20.5067	20.5379	20.471	20.5465	20.5666	20.5592	20.6565	20.3471	20.3733	20.3454	20.3974	20.4913	20.3914	20.556	20.3381	20.2835	20.246	20.212	20.3774	20.3548	20.3881	20.1927	20.3738	20.3039
UID93	P01011	P01011	AACT_HUMAN	SERPINA3	Alpha-1-antichymotrypsin	18.7399	18.7319	18.7331	18.9688	18.9127	19.5373	18.7518	18.643	18.6642	18.7909	18.8458	18.8163	19.3335	18.8234	18.7063	18.6995	18.8077	18.8517	18.9676	19.6653	18.833	18.6624	18.6004	18.6774	18.7959	18.8794	19.511	18.3639	18.932	18.8395	18.9212	19.0056	19.1148	19.5061	18.8531	18.9593	18.9208	18.9613	19.0883	19.2184	19.54	18.917	18.7556	18.7126
UID94	P01019	P01019	ANGT_HUMAN	AGT	Angiotensinogen	17.1009	17.2123	17.1507	17.135	17.1663	16.9296	17.1534	17.4411	17.4557	17.537	17.3992	17.4956	17.3709	17.4902	15.9622	16.0029	16.0491	16.0249	16.0434	16.18	16.5748	17.1335	17.1522	17.0471	17.1552	16.9803	16.8918	17.2268	17.1673	17.2054	17.2427	17.2405	17.312	16.9744	17.1832	16.8131	16.7811	16.9772	16.9521	16.8958	16.8955	16.8271	17.2567	17.225
UID95	P01023	P01023	A2MG_HUMAN	A2M	Alpha-2-macroglobulin	20.3464	20.3578	20.2307	20.3418	20.1752	20.2309	20.2357	19.7799	19.769	19.7682	19.6941	19.6754	19.6725	19.7373	19.8751	19.9451	19.9442	19.8448	19.8126	19.8754	19.9516	19.8436	19.7773	19.8056	19.8796	19.8253	19.7653	19.8472	19.8261	19.8796	19.886	19.8609	19.8716	19.8002	19.7621	19.602	19.497	19.5533	19.5779	19.5677	19.4855	19.5199	20.2478	20.1258
UID96	P01023;P20742	P01023;P20742	A2MG_HUMAN;PZP_HUMAN	A2M;PZP	Alpha-2-macroglobulin	19.6523	19.5149	19.7035	19.6833	19.1784	19.6734	19.474	19.329	18.9264	19.05	19.3133	18.7756	18.7577	19.1454	19.2424	19.3564	19.2517	19.1849	19.4186	19.0696	19.0365	19.2124	19.111	19.4164	19.061	19.3119	19.2912	18.8647	19.3133	19.2268	19.2488	19.3609	19.0476	19.2175	18.9639	19.0496	19.1499	18.8858	19.0897	18.9604	18.5832	18.9499	19.5416	19.5171
UID97	P01024	P01024	CO3_HUMAN	C3	Complement C3	19.1712	19.1672	19.0645	19.1509	19.0695	19.0975	19.0967	19.2681	19.2148	19.2738	19.2298	19.1759	19.1942	19.1865	19.2379	19.2201	19.263	19.1899	19.1701	19.2377	19.2205	19.3952	19.3613	19.3872	19.3777	19.403	19.4066	19.2894	19.2837	19.3085	19.3098	19.29	19.3156	19.2196	19.292	19.5209	19.4394	19.4403	19.5079	19.4831	19.3675	19.4903	19.3141	19.236
UID98	P01031	P01031	CO5_HUMAN	C5	Complement C5	15.3452	15.3148	15.3127	15.2553	15.1961	15.2806	15.3571	15.5705	15.5395	15.5799	15.6084	15.47	15.4995	15.5065	15.4523	15.5345	15.5605	15.5153	15.5424	15.5077	15.5295	15.6424	15.6089	15.6401	15.6407	15.579	15.6941	15.5032	15.5861	15.5957	15.5456	15.5632	15.5751	15.4919	15.548	15.6974	15.6173	15.6238	15.6708	15.6414	15.5771	15.6916	15.3231	15.3685
UID99	P01033	P01033	TIMP1_HUMAN	TIMP1	Metalloproteinase inhibitor 1	11.0843	11.0037	11.5409	11.4863	11.2479	11.1019	10.6507	10.4071	10.723	10.8096	10.8289	10.8894	10.1098	10.6875	10.5744	10.1996	10.9901	11.0711	11.3128	10.8172	9.99986	NA	10.6141	10.818	11.2347	10.7717	10.4236	11.0344	10.2112	9.68638	10.763	10.7091	11.0923	10.0418	9.32874	10.7624	10.8522	10.2481	10.3304	10.5293	10.7296	10.9282	10.7268	NA
UID100	P01034	P01034	CYTC_HUMAN	CST3	Cystatin-C	13.2848	13.0958	12.7835	12.8636	13.0708	12.8522	13.0633	13.0246	13.1424	13.0609	12.6487	13.1613	13.0543	12.9235	12.9871	12.7333	12.9577	13.0222	12.7662	12.9733	12.9351	12.7012	12.9156	12.8339	12.8245	12.4492	12.4663	12.5766	12.6598	12.9666	12.8494	13.0198	12.9892	12.715	12.8103	12.7985	12.6485	12.4958	12.5184	12.5542	12.8467	12.5077	12.8173	12.3239
UID101	P01042	P01042	KNG1_HUMAN	KNG1	Kininogen-1	18.8607	18.8363	18.7582	18.7363	18.7886	18.8386	18.8304	18.6287	18.7552	18.7441	18.6177	18.7514	18.7227	18.708	18.7615	18.7441	18.819	18.8056	18.7389	18.7501	18.846	18.844	18.8932	18.8034	18.767	18.764	18.7263	18.8686	18.692	18.68	18.6654	18.6931	18.6883	18.7339	18.7803	18.8132	18.8777	18.924	18.8465	18.8714	18.812	18.9301	18.8639	18.7944
UID102	P01344	P01344	IGF2_HUMAN	IGF2	Insulin-like growth factor II	13.4531	13.3825	13.5609	13.4332	13.3196	13.0757	13.6511	13.2006	13.2557	13.1709	12.9865	13.1058	13.086	13.3863	13.3725	13.5798	13.679	13.7521	13.5434	13.6944	13.7037	13.0383	13.1225	12.9572	13.137	13.0823	12.9654	13.2361	13.467	13.6069	13.4662	13.3512	13.3416	13.4838	13.673	13.3333	13.5019	13.4716	13.4393	13.4363	13.5081	13.7311	13.071	13.1383
UID103	P01591	P01591	IGJ_HUMAN	JCHAIN	Immunoglobulin J chain	16.0267	16.0232	16.088	16.1098	16.0438	15.9913	16.0832	16.6393	16.4965	16.5927	16.5954	16.6764	16.5313	16.5299	16.9733	17.1043	17.164	17.0727	17.1592	17.0345	16.9449	16.693	16.6462	16.5822	16.5816	16.7072	16.5304	16.5688	18.0782	18.0213	18.0362	18.0932	18.0268	18.0444	18.3198	15.6948	15.6828	15.6658	15.6489	15.6561	15.6234	15.6908	17.0484	17.0475
UID104	P01593;P01594	P01593;P01594	KV133_HUMAN;KVD33_HUMAN	IGKV1-33;IGKV1D-33	Immunoglobulin kappa variable 1D-33	13.824	14.2165	13.7873	14.0907	14.719	14.3971	14.2804	13.748	13.1703	13.3547	13.7742	13.7311	13.9241	13.7682	14.4488	14.0089	13.6527	14.078	13.8615	14.1261	14.2986	14.4192	13.9275	13.9598	14.0624	13.8382	14.227	14.3246	14.0643	14.3827	14.1531	14.0665	13.9143	14.0687	14.0056	14.5121	14.0872	14.515	14.4816	14.3088	13.8217	14.2474	14.5329	14.4627
UID105	P01597;P04432	P01597;P04432	KV139_HUMAN;KVD39_HUMAN	IGKV1-39;IGKV1D-39	Immunoglobulin kappa variable 1-39	13.8961	13.7849	13.5047	13.8431	13.4717	13.7025	13.9762	13.4032	13.2958	13.4689	13.1705	13.4102	13.2848	13.2979	14.0324	13.9229	13.7114	13.6545	13.851	13.8587	13.6495	14.2923	14.0753	14.1264	14.1482	13.9413	14.0486	13.4625	13.8179	14.079	13.583	13.9866	13.96	13.0608	14.0758	13.9248	14.1333	14.0744	13.9607	14.1345	13.8015	13.8359	13.9009	13.5842
UID106	P01599	P01599	KV117_HUMAN	IGKV1-17	Immunoglobulin kappa variable 1-17	14.0803	14.2831	14.027	13.9678	14.2932	14.2066	14.3693	14.2673	14.1388	14.1396	14.0609	14.3116	14.2312	14.1185	14.4002	14.2456	14.3043	14.1481	14.2	14.3144	14.3683	14.2265	14.3609	14.2619	14.2991	13.8917	14.0706	14.0084	14.3335	14.38	14.3975	14.4056	14.5047	14.1582	14.3652	14.166	14.2717	14.1121	14.2833	14.2738	13.8887	14.0537	14.0976	14.2469
UID107	P01602	P01602	KV105_HUMAN	IGKV1-5	Immunoglobulin kappa variable 1-5	16.678	17.0093	16.7418	16.5609	17.0542	16.5364	17.165	16.7175	17.0306	16.9054	16.9	16.8812	16.8517	16.805	17.029	16.923	17.0536	17.0125	16.7791	17.014	16.9904	16.9461	16.8778	16.7592	16.7611	16.3758	16.7791	16.7344	16.9814	17.0898	16.9981	17.0351	17.2601	16.5017	16.9844	15.8609	15.799	15.9004	15.9419	15.9662	15.9207	15.7878	16.8253	16.814
UID108	P01619	P01619	KV320_HUMAN	IGKV3-20	Immunoglobulin kappa variable 3-20	19.8939	20.0476	19.9806	19.7966	19.6978	19.8968	20.1502	19.5851	19.558	19.5389	19.7252	19.5339	19.4823	19.5413	20.2319	20.32	20.1627	20.1884	20.0207	20.1704	20.0806	20.3484	20.2464	20.362	20.3584	20.2019	20.2729	19.7873	19.6135	19.7766	19.6038	19.5678	19.646	19.328	19.6314	19.9603	20.0552	20.0108	20.0702	19.962	19.8219	20.0329	20.1637	19.992
UID109	P01700	P01700	LV147_HUMAN	IGLV1-47	Immunoglobulin lambda variable 1-47	16.5841	16.7222	16.7188	16.7981	16.7171	16.8733	16.7417	16.3009	16.1735	16.3136	16.295	16.1958	16.1582	16.3958	16.9229	16.9302	16.7262	16.8698	16.7983	16.8403	16.6896	16.616	16.5305	16.6217	16.5404	16.443	16.2958	16.1653	16.0434	16.0501	16.0642	15.9457	15.9431	15.7105	16.0517	16.6192	16.6063	16.7186	16.6686	16.7072	16.4734	16.5606	16.2105	16.1534
UID110	P01701	P01701	LV151_HUMAN	IGLV1-51	Immunoglobulin lambda variable 1-51	15.4389	15.5367	15.361	15.3658	15.4564	15.235	15.4758	15.1463	15.1671	15.1401	14.9601	15.3062	15.2	15.0954	16.0229	16.0533	16.0227	16.0394	15.8726	15.8649	15.6428	15.0499	15.0045	14.9676	15.0344	14.6304	14.6936	14.7325	14.8192	14.7951	14.9415	14.946	14.8323	14.5746	14.9445	14.9804	15.1694	15.3333	15.3339	15.3898	15.2074	15.0781	14.7975	14.6391
UID111	P01703	P01703	LV140_HUMAN	IGLV1-40	Immunoglobulin lambda variable 1-40	14.3288	15.3058	15.0978	15.1406	14.6961	15.0227	14.6782	14.2836	13.841	14.2447	14.6333	14.0057	14.0311	14.443	15.3989	15.1109	15.5941	15.1691	16.2017	15.4735	15.2533	15.0382	15.1866	15.0723	15.2249	15.5968	15.2254	14.475	15.3492	14.7649	14.9597	14.9634	14.9523	14.7065	16.1957	15.1374	15.1989	14.6619	14.7516	14.1151	13.5102	15.1026	15.1851	14.9858
UID112	P01704	P01704	LV214_HUMAN	IGLV2-14	Immunoglobulin lambda variable 2-14	11.1946	11.5946	11.7253	11.663	11.9126	11.5036	11.7078	11.2826	11.2413	11.7478	10.228	11.4546	11.0509	11.0453	12.0087	11.551	11.7811	12.0246	11.5513	11.6828	11.4834	15.2233	15.6416	15.4358	15.6362	15.1332	14.6918	14.8841	15.6627	15.8091	15.5962	15.7671	15.9182	15.4072	15.9537	14.8877	15.4865	15.3574	15.5753	15.6522	15.6181	15.2534	14.4182	14.386
UID113	P01706	P01706	LV211_HUMAN	IGLV2-11	Immunoglobulin lambda variable 2-11	13.6777	13.4226	13.8455	13.6369	13.3913	13.8293	13.8341	13.1153	12.6806	13.0561	13.1988	12.7668	12.6482	12.7887	13.937	14.1977	13.9327	13.8031	13.9712	13.8759	13.4897	14.3378	14.3207	14.5157	14.2093	14.4959	14.4712	13.687	13.5664	13.2757	13.8294	13.7284	13.606	13.3511	13.3819	13.6251	13.5504	12.9291	13.6395	13.5791	13.3899	13.6962	13.3954	13.3974
UID114	P01709	P01709	LV208_HUMAN	IGLV2-8	Immunoglobulin lambda variable 2-8	15.1571	15.2467	15.2336	15.3837	15.0073	15.4403	15.3798	15.9947	15.2773	15.8279	15.777	15.2864	15.1217	15.5601	16.3315	16.3847	15.8255	16.0496	16.264	16.2537	15.4097	14.8839	14.8588	14.899	14.799	15.0841	14.6428	14.1778	15.96	15.8757	16.2073	16.364	15.747	15.9968	16.166	15.313	15.4332	15.087	15.4759	15.3351	14.7898	15.519	15.3811	15.3584
UID115	P01714	P01714	LV319_HUMAN	IGLV3-19	Immunoglobulin lambda variable 3-19	14.9242	14.8963	14.7993	14.642	14.9248	15.0358	15.4248	14.1244	14.3021	14.353	14.4708	14.3884	14.321	14.3944	15.2942	15.0858	15.2931	15.3525	15.2329	15.1358	14.9391	15.0528	15.0195	15.0452	15.117	14.9993	14.948	14.7344	14.4347	14.4485	14.4059	14.5312	14.5477	14.4924	14.4343	15.5352	15.4529	15.6385	15.6865	15.6413	15.3551	15.6933	14.717	15.088
UID116	P01715	P01715	LV301_HUMAN	IGLV3-1	Immunoglobulin lambda variable 3-1	11.1125	11.1255	11.3949	11.2318	10.8377	10.9742	11.8041	10.5074	10.7327	10.7469	11.1204	10.7256	10.6566	10.8087	11.1711	11.111	11.2	11.2657	11.3361	11.4032	10.9264	11.868	11.8061	11.8468	11.8085	11.8519	11.963	11.0467	11.3295	10.9568	11.1116	11.3171	11.2988	11.4335	11.1219	10.974	11.3566	11.1659	11.1	11.4073	11.2333	11.4509	11.5643	11.5687
UID117	P01717	P01717	LV325_HUMAN	IGLV3-25	Immunoglobulin lambda variable 3-25	12.3795	12.4386	12.4888	12.0788	12.3083	11.8839	12.2257	11.714	12.1785	12.0524	12.2236	11.7077	11.424	11.9293	12.5387	12.2896	12.707	13.0038	12.3886	12.6428	12.0961	12.3021	12.1271	12.2101	12.4819	12.3796	12.1589	12.0891	12.5805	12.6472	12.3679	12.4341	13.0926	12.1165	12.5079	12.3407	12.5253	12.5234	12.1129	12.1667	12.7057	12.4117	12.4431	12.3351
UID118	P01718	P01718	LV327_HUMAN	IGLV3-27	Immunoglobulin lambda variable 3-27	13.0173	12.8461	12.9634	12.9461	12.9426	12.9556	13.1529	12.5708	12.1564	12.1955	12.4571	12.1084	12.2731	12.2867	13.5037	13.299	13.6284	13.3689	13.5717	13.3793	13.154	13.5877	13.5062	13.4421	13.74	13.4079	13.2471	12.4433	11.9575	12.4267	12.1826	11.9694	11.8325	12.2004	12.243	12.1855	11.8664	12.1629	11.748	11.9769	11.5577	12.296	12.9748	13.1762
UID119	P01721	P01721	LV657_HUMAN	IGLV6-57	Immunoglobulin lambda variable 6-57	11.8551	11.7406	11.8221	11.9599	12.1889	11.5757	12.5099	11.6646	11.9195	11.7072	10.985	11.8748	12.0366	11.5839	13.0562	13.4197	13.2339	13.258	12.9801	13.2436	12.9804	12.2189	12.5232	12.3949	12.5542	12.1447	12.3325	12.8352	12.0471	12.0783	12.1281	12.2449	12.5124	11.7399	11.6095	11.3944	11.3567	11.7572	11.7132	11.5645	11.6738	11.5113	11.5368	12.0087
UID120	P01742	P01742	HV169_HUMAN	IGHV1-69	Immunoglobulin heavy variable 1-69	13.1938	12.9426	13.0304	13.2293	12.9333	13.0206	13.5316	13.3434	13.3175	13.5498	13.5583	13.2524	13.3678	13.3762	13.4729	13.4668	13.3998	13.2258	13.2565	13.5174	13.1409	13.053	13.1448	13.1276	13.0304	12.9682	12.9353	12.6803	13.3162	12.9679	13.1312	13.2658	13.1506	12.8612	13.5003	13.4874	13.3015	13.4563	13.1058	13.2643	13.4606	13.6041	13.7075	13.914
UID121	P01743	P01743	HV146_HUMAN	IGHV1-46	Immunoglobulin heavy variable 1-46	13.258	12.8184	13.2542	13.5104	12.431	12.9013	13.3352	12.8379	12.7625	13.101	12.8006	12.627	12.3232	12.9771	13.8337	13.7206	13.9199	13.844	14.0128	13.4358	13.0081	13.5252	13.4488	13.2806	13.5414	13.5963	13.4179	12.6806	13.6693	13.6366	13.5087	13.5297	13.4617	13.6048	13.5687	13.494	13.3718	13.3157	13.4084	13.3023	13.2276	13.7692	13.3405	13.2985
UID122	P01764	P01764	HV323_HUMAN	IGHV3-23	Immunoglobulin heavy variable 3-23	17.1282	16.9882	17.0854	17.3278	17.3886	17.1323	17.1702	17.3222	17.1713	16.9768	17.2366	17.3399	17.3001	17.2321	17.4011	17.3695	17.3197	17.2388	17.4257	17.4722	17.2423	17.2237	16.985	17.2032	16.9587	17.0938	16.7428	16.7936	17.7621	17.5977	17.4274	17.2878	17.4849	17.4845	17.5827	17.2911	17.0808	17.0928	17.0794	17.0237	16.942	17.0987	17.6109	17.4582
UID123	P01766	P01766	HV313_HUMAN	IGHV3-13	Immunoglobulin heavy variable 3-13	15.0036	15.258	15.1598	15.3454	15.4621	15.048	15.5403	13.8728	14.1421	13.9628	13.5122	14.2685	14.0445	13.9969	14.5479	14.5423	14.2716	14.623	14.615	14.4237	14.6429	14.7303	14.847	14.6801	14.5046	14.4816	14.3655	14.9	14.2337	14.2004	14.2054	14.0398	14.1774	13.9015	14.2341	13.803	13.8076	13.8775	13.5228	13.504	13.7184	13.7703	14.6038	14.6761
UID124	P01768;P0DP03	P01768;P01772;P0DP02;P0DP03	HV330_HUMAN;HVC05_HUMAN	IGHV3-30;IGHV3-30-5	Immunoglobulin heavy variable 3-30	13.9532	14.0381	13.3463	14.0293	13.9349	13.6954	14.119	13.6696	13.5392	13.6768	13.5351	13.5374	13.5861	13.4397	14.2	13.8781	13.885	13.8765	13.6336	14.0127	13.501	13.7356	13.4684	13.498	13.8632	13.8102	13.6562	13.1287	13.7676	13.9146	13.7518	13.8414	13.9942	13.959	13.4819	14.3091	13.8831	14.0673	14.1792	13.806	13.9582	13.9145	13.6061	13.4597
UID125	P01780	P01780	HV307_HUMAN	IGHV3-7	Immunoglobulin heavy variable 3-7	17.262	17.272	17.0236	16.9643	17.0193	16.7915	17.0542	17.212	17.6055	17.3946	17.3591	17.167	17.226	17.1511	17.1036	16.9784	17.347	17.3135	17.042	16.9134	16.9925	16.6703	16.7887	16.7996	16.9158	16.5386	16.5367	16.5631	17.4711	17.4172	17.4736	17.6067	17.8045	17.2467	17.4579	16.468	16.4738	16.4535	16.6482	16.7115	16.8864	16.6046	17.122	17.2158
UID126	P01782;P0DP04	P01782;P0DP04	HV309_HUMAN;HV43D_HUMAN	IGHV3-43D;IGHV3-9	Immunoglobulin heavy variable 3-9	14.097	14.3526	13.994	13.9575	13.9574	13.7774	14.3891	14.5496	13.9902	13.9861	13.6432	14.0709	14.2546	13.8295	14.4034	14.3698	13.9945	13.976	13.9198	14.1645	14.2577	14.9369	14.8074	14.8784	14.7384	14.5872	14.6212	14.3695	13.7829	13.7839	13.4206	13.5053	13.8557	13.6649	13.9568	13.8917	14.0625	13.956	14.3229	13.6994	13.8626	13.6359	15.2373	15.2753
UID127	P01817	P01817	HV205_HUMAN	IGHV2-5	Immunoglobulin heavy variable 2-5	11.2379	10.8533	10.8998	10.7367	10.8117	10.4831	10.856	11.0779	11.6248	11.499	11.7168	11.6201	11.2539	11.4834	12.0537	11.8472	12.1366	12.0895	12.5613	12.8486	12.3868	11.1141	10.9816	11.1118	11.118	12.0015	11.3158	10.9075	11.144	10.7169	10.8317	11.0213	10.8034	10.9721	11.1222	12.0014	11.9013	12.177	11.554	11.761	12.0766	12.6776	12.4267	11.8052
UID128	P01824;P06331;P0DP08	P01824;P01825;P06331;A0A0C4DH41;P0DP06;P0DP08	HV434_HUMAN;HV439_HUMAN;HVD82_HUMAN	IGHV4-34;IGHV4-38-2;IGHV4-39	Immunoglobulin heavy variable 4-39	14.6694	14.3721	14.2669	14.2035	14.4396	14.056	14.8038	13.7263	14.0621	13.9547	13.5662	13.8573	13.8448	13.9634	14.386	14.2655	14.2396	14.5413	14.3119	14.3279	14.3151	14.7097	14.8236	14.7401	14.9568	14.4509	14.4033	14.4447	13.9167	13.7964	13.9748	14.0425	13.9186	13.3634	13.806	13.9547	13.8967	14.0316	13.9977	13.9548	14.2326	13.8652	14.0285	13.4613
UID129	P01833	P01833	PIGR_HUMAN	PIGR	Polymeric immunoglobulin receptor	11.7454	11.5688	11.8523	11.5832	11.6403	11.7185	11.8697	11.5726	11.5626	11.4975	11.6062	11.5455	11.6041	11.6055	11.3175	11.4114	11.3503	11.3954	11.2957	11.2607	11.4416	11.5151	11.5398	11.4101	11.3891	11.5279	11.5325	11.2558	11.2854	11.26	11.0625	10.8897	11.4715	11.2868	11.495	11.3885	11.3017	11.3424	11.1002	10.7939	11.2362	11.2485	11.6061	11.6743
UID130	P01834	P01834;P0DOX7	IGKC_HUMAN	IGKC	Immunoglobulin kappa constant	21.1118	21.1805	21.0496	21.0778	20.9859	21.0548	21.0954	20.6711	20.563	20.7168	20.4131	20.5138	20.4945	20.5279	20.7353	20.8361	20.7043	20.7699	20.6015	20.6813	20.5839	21.0064	21.0998	21.0626	20.9577	20.9556	20.8711	20.8803	20.6856	20.6899	20.7007	20.718	20.6493	20.5655	20.7323	20.5611	20.7088	20.7242	20.7887	20.809	20.6381	20.7153	20.6885	20.6064
UID131	P01854	P01854	IGHE_HUMAN	IGHE	Immunoglobulin heavy constant epsilon	11.5055	10.7707	11.0952	10.7126	10.7738	10.9823	10.9676	10.5428	10.4772	10.8727	10.9476	10.2699	10.3503	10.4665	11.5122	11.6171	11.7895	11.7134	11.7827	11.5804	11.1646	NA	NA	NA	NA	NA	NA	NA	10.7389	9.95422	9.91958	10.069	10.5344	10.2578	10.0525	NA	NA	NA	NA	NA	NA	NA	NA	NA
UID132	P01857	P01857;P0DOX5	IGHG1_HUMAN	IGHG1	Immunoglobulin heavy constant gamma 1	21.0044	20.9935	20.958	20.8919	20.6976	20.9555	20.7978	20.0457	20.1545	20.3199	20.3159	20.0749	19.9736	20.0183	20.756	20.8324	21.0482	20.9525	20.9693	20.965	20.6819	20.7816	20.9499	20.8102	21.0825	21.2593	21.0197	20.7054	20.0525	19.9721	20.101	20.1358	20.2337	20.3364	20.254	20.6678	20.7776	20.6748	20.6285	20.6532	20.6803	21.13	20.9896	20.7517
UID133	P01857;P01859	P01857;P01859;P0DOX5	IGHG1_HUMAN;IGHG2_HUMAN	IGHG1;IGHG2	Immunoglobulin heavy constant gamma 1	18.8469	18.553	18.3129	18.9313	18.2535	18.7875	18.8899	17.6287	18.2015	17.9293	17.6001	18.0814	17.8059	18.0336	17.9693	17.8759	17.8729	17.7876	17.6684	17.9783	17.5956	18.4885	18.369	18.5518	18.6525	18.9354	18.5643	18.3808	17.8413	17.583	17.5776	17.6901	17.7087	17.7911	17.3874	18.8232	18.5028	18.4573	18.5143	18.436	18.5033	18.7807	18.769	18.5833
UID134	P01857;P01859;P01860;P01861	P01857;P01859;P01860;P01861;P0DOX5	IGHG1_HUMAN;IGHG2_HUMAN;IGHG3_HUMAN;IGHG4_HUMAN	IGHG1;IGHG2;IGHG3;IGHG4	Immunoglobulin heavy constant gamma 1	21.2701	21.3143	21.2651	21.3302	20.784	21.5355	21.2742	21.0352	20.7241	20.9226	20.8979	20.4953	20.5241	20.7267	21.2256	21.1699	21.1262	20.9726	21.1273	21.0287	20.7634	21.102	21.0867	21.1629	21.1501	21.3405	21.2722	20.6829	20.9121	20.8426	20.8316	20.8949	20.6545	21.0187	20.6439	21.2154	21.0546	20.9257	21.1781	21.0312	20.9012	21.2655	21.2905	21.3076
UID135	P01857;P01860	P01857;P01860;P0DOX5	IGHG1_HUMAN;IGHG3_HUMAN	IGHG1;IGHG3	Immunoglobulin heavy constant gamma 1	20.3958	20.5093	20.5057	20.6028	20.0258	20.7466	20.6012	20.0279	19.4016	19.9305	20.1774	19.4472	19.371	19.8031	20.6037	20.5804	20.4522	20.3378	20.5731	20.5821	20.4887	20.7494	20.4077	20.5783	20.338	20.6848	20.5291	20.0583	19.9382	20.0204	19.8405	19.9215	19.7604	20.0782	20.0526	20.5232	20.5552	20.3834	20.5019	20.3128	20.0741	20.6206	20.567	20.6047
UID136	P01857;P01860;P01861	P01857;P01860;P01861;P0DOX5	IGHG1_HUMAN;IGHG3_HUMAN;IGHG4_HUMAN	IGHG1;IGHG3;IGHG4	Immunoglobulin heavy constant gamma 1	19.6953	19.6946	19.7211	19.5765	19.7436	19.7637	19.8399	18.7008	18.7286	18.7674	18.7654	18.9905	18.8464	18.77	19.616	19.6986	19.5349	19.6159	19.6849	19.5353	19.2851	19.7817	19.8438	19.7953	19.7198	19.6155	19.7874	19.7512	18.7887	18.8676	18.857	19.0034	18.8422	18.754	18.9536	19.4708	19.4342	19.4894	19.4652	19.6229	19.5014	19.5156	19.5933	19.6699
UID137	P01857;P01861	P01857;P01861;P0DOX5	IGHG1_HUMAN;IGHG4_HUMAN	IGHG1;IGHG4	Immunoglobulin heavy constant gamma 1	14.7399	15.3354	14.8617	14.5359	15.8044	15.1467	14.9404	15.0612	14.5094	14.177	14.2563	14.576	14.1925	14.2974	15.6881	15.3822	14.3469	14.4697	14.5694	14.5876	15.6224	15.0061	15.2386	15.6152	15.1961	14.7354	14.7959	16.2483	14.2545	14.2731	14.9207	15.0138	14.0516	14.1424	14.0139	14.4393	14.6154	15.0046	15.284	15.6956	15.7275	14.5407	14.4582	14.7697
UID138	P01859	P01859	IGHG2_HUMAN	IGHG2	Immunoglobulin heavy constant gamma 2	20.0684	20.0995	20.063	20.1912	19.8497	20.1029	20.1228	20.2222	20.1514	20.3171	20.3809	20.1424	19.9405	20.1168	19.6047	19.5236	19.4218	19.5256	19.6396	19.4934	19.2494	20.1422	19.9964	20.1083	20.2078	20.4051	20.1431	20.1039	20.0957	19.9285	20.0705	20.0322	20.0092	20.1065	20.081	19.7581	19.8225	19.8444	19.8249	19.83	19.6401	20.015	20.1355	19.9989
UID139	P01859;P01860	P01859;P01860	IGHG2_HUMAN;IGHG3_HUMAN	IGHG2;IGHG3	Immunoglobulin heavy constant gamma 2	19.8038	19.6999	19.4992	19.8983	19.1367	20.0515	19.861	19.7463	19.2765	19.6002	19.4822	19.4381	18.9448	19.48	19.2582	19.3762	19.3742	19.3059	19.4332	19.3517	19.1396	19.0395	18.8326	18.9715	19.1287	19.232	18.9107	18.9644	19.2357	19.2129	19.1932	19.2281	19.1403	19.3889	19.3216	19.6816	19.4151	19.4269	19.399	19.3961	19.3473	19.5948	20.2401	19.9877
UID140	P01859;P01861	P01859;P01861	IGHG2_HUMAN;IGHG4_HUMAN	IGHG2;IGHG4	Immunoglobulin heavy constant gamma 2	19.9092	19.9804	19.4692	19.6373	20.0271	20.0232	19.9094	19.306	19.5063	19.436	19.9942	19.3756	19.6556	19.3216	18.6026	18.8125	19.3522	19.0786	19.0268	19.0334	19.0971	19.5213	19.7174	19.5611	19.6809	19.7415	19.2567	19.4769	19.6576	19.5653	19.445	19.5583	19.6967	19.4652	19.3972	19.3743	19.455	19.464	19.0213	19.3703	19.2997	19.3626	19.3201	19.3142
UID141	P01860	P01860	IGHG3_HUMAN	IGHG3	Immunoglobulin heavy constant gamma 3	18.1403	18.0412	17.9248	18.0627	17.7481	17.9307	18.1279	17.9272	17.9542	17.9573	17.8298	17.84	17.6989	17.7893	18.5332	18.4976	18.4498	18.4837	18.3087	18.4763	18.163	19.219	19.1649	19.1407	19.1497	19.2017	19.0999	18.4389	17.2501	17.2922	17.1887	17.1935	17.2628	17.0722	17.3534	17.4486	17.3816	17.4712	17.4181	17.3315	17.386	17.3567	18.5561	18.3904
UID142	P01861	P01861	IGHG4_HUMAN	IGHG4	Immunoglobulin heavy constant gamma 4	19.9939	19.811	19.7482	19.929	19.6644	20.0315	19.9906	18.5442	18.4971	18.7103	18.4879	18.6257	18.5437	18.4261	16.397	16.6873	16.3961	16.7954	16.3012	16.5347	16.6067	18.0464	17.9221	17.8864	17.7647	17.8422	17.8057	18.0527	18.6437	18.6836	18.6632	18.6173	18.6313	18.5484	18.5372	17.8065	17.9179	18.0796	18.05	17.9546	17.9253	17.9201	19.0509	18.7961
UID143	P01871	P01871;P0DOX6	IGHM_HUMAN	IGHM	Immunoglobulin heavy constant mu	18.406	18.3433	18.3653	18.3813	18.1899	18.321	18.567	19.5614	19.4519	19.4984	19.4585	19.2997	19.2661	19.4219	20.0027	20.044	19.9504	19.8951	20.0377	19.8814	19.8069	19.485	19.5681	19.6025	19.5186	19.6405	19.5368	19.3802	20.2137	20.1828	20.27	20.2439	20.1054	20.2037	20.3422	18.6061	18.577	18.6088	18.5972	18.6479	18.475	18.6225	19.7828	19.7565
UID144	P01876	P01876	IGHA1_HUMAN	IGHA1	Immunoglobulin heavy constant alpha 1	19.9837	19.9074	19.8905	20.0114	19.6209	19.9077	19.9025	19.7014	19.5251	19.6406	19.6592	19.4714	19.3815	19.5268	19.6691	19.7162	19.6699	19.582	19.6561	19.6255	19.3432	20.2219	20.203	20.2068	20.2012	20.3721	20.2718	19.8903	20.3806	20.3114	20.3135	20.371	20.2561	20.3656	20.3973	19.5115	19.5931	19.5707	19.6478	19.5986	19.3613	19.7449	20.7944	20.7083
UID145	P01876;P01877	P01876;P01877;P0DOX2	IGHA1_HUMAN;IGHA2_HUMAN	IGHA1;IGHA2	Immunoglobulin heavy constant alpha 1	20.2637	20.2447	20.4242	20.2382	20.0635	20.4514	20.327	20.0585	19.6867	20.0414	20.0851	19.9324	19.7748	19.9491	19.9471	20.0806	19.9064	19.7659	19.9869	19.8267	19.6767	20.5584	20.5491	20.52	20.3787	20.5276	20.4781	20.079	20.7509	20.7818	20.745	20.8916	20.573	20.6957	20.8296	19.8622	20.0248	19.86	19.9825	20.0686	19.6587	20.0836	21.2009	21.1327
UID146	P01877	P01877;P0DOX2	IGHA2_HUMAN	IGHA2	Immunoglobulin heavy constant alpha 2	16.3546	16.8569	16.2837	16.7457	17.1813	16.7698	16.6839	16.5935	16.9629	16.7331	16.659	16.9724	16.7473	16.4932	16.2197	16.0443	15.8308	15.8452	15.7605	16.0843	16.0344	17.1209	17.1476	17.0651	17.0066	16.7593	17.0682	17.001	17.6175	17.8026	17.862	17.4794	17.8339	17.501	17.7539	17.1261	17.4377	17.4951	17.4501	17.2721	17.343	17.086	18.0682	17.8671
UID147	P01880	P01880;P0DOX3	IGHD_HUMAN	IGHD	Immunoglobulin heavy constant delta	16.9305	16.9922	16.8836	16.9425	16.987	16.7883	16.6837	12.6583	12.557	12.8441	12.7766	12.4254	12.3636	12.3194	10.8755	10.0479	10.3096	9.75558	11.1536	10.3422	10.9684	16.2628	16.1761	16.1292	16.2448	15.9256	15.9966	16.0029	16.3845	16.4609	16.3776	16.3487	16.5207	16.0688	16.3759	12.789	13.0308	13.1685	12.4166	12.7662	13.0688	13.0169	15.935	15.9469
UID148	P02042	P02042	HBD_HUMAN	HBD	Hemoglobin subunit delta	14.3485	14.29	13.7945	13.9343	14.0467	13.6739	14.2738	13.734	13.4941	13.512	12.5869	13.3724	13.2799	13.0162	14.3621	13.5132	13.3825	13.2525	13.7953	13.2008	14.137	13.9146	14.7388	14.3447	13.609	14.4064	13.7634	14.0405	14.3835	13.8624	13.877	13.7116	14.1667	14.6079	14.4812	13.5816	14.8275	14.0382	13.3891	13.6305	13.9217	14.4812	13.2989	13.2415
UID149	P02042;P68871	P02042;P68871	HBB_HUMAN;HBD_HUMAN	HBB;HBD	Hemoglobin subunit delta	19.7182	19.737	19.0715	19.0765	19.4042	18.944	19.7808	19.3143	19.4241	19.3787	18.1932	19.1109	18.9337	18.9892	20.2817	19.2729	18.9032	18.9478	19.253	18.6421	19.8154	19.3923	20.2439	19.7584	19.185	19.686	18.9349	19.4449	20.0357	19.448	19.7653	19.4093	20.0153	20.3064	20.0926	18.8332	20.2974	19.4227	18.7014	19.1106	19.3469	19.7725	18.726	18.5388
UID150	P02452	P02452	CO1A1_HUMAN	COL1A1	Collagen alpha-1(I) chain	12.6379	12.9871	13.6565	12.5524	12.5018	12.5332	12.4015	11.8398	12.3554	12.4991	12.0387	12.4016	11.5644	11.4226	12.7687	12.8402	12.9572	12.5396	12.4046	12.8285	12.3203	11.9019	12.0313	11.1966	11.7966	12.1675	11.5164	11.9122	11.6783	11.6542	11.4175	11.8186	11.8384	11.3627	11.7172	12.2278	11.7656	12.4131	12.3244	12.1618	12.0386	11.6797	11.7483	11.4872
UID151	P02533	P02533	K1C14_HUMAN	KRT14	Keratin, type I cytoskeletal 14	11.9144	11.6777	11.2908	12.1434	11.8022	12.1403	12.3294	11.0623	12.6283	12.6098	12.2891	12.5865	12.9913	13.1419	12.3546	12.121	12.1748	12.0248	11.5077	12.219	12.5961	12.2348	10.7524	11.4151	11.9678	12.2061	12.4273	12.1753	12.5415	12.3831	11.4328	12.478	14.4973	12.384	12.0298	12.1155	11.1842	12.8929	12.4833	12.6331	12.3411	12.1997	NA	12.5618
UID152	P02533;P08779;P13645	P02533;P08779;P13645;Q7Z3Y7;Q7Z3Y8;Q7Z3Y9;Q7Z3Z0	K1C10_HUMAN;K1C14_HUMAN;K1C16_HUMAN	KRT10;KRT14;KRT16	Keratin, type I cytoskeletal 14	12.7493	12.5471	12.4857	10.9089	12.463	NA	12.6818	NA	11.9388	12.4187	12.2416	12.3954	11.9623	12.2344	12.8712	18.0102	12.7169	12.5609	NA	13.0506	NA	13.4508	13.1501	13.2974	13.4836	13.4652	13.3035	12.7393	13.2115	NA	13.069	NA	15.1358	12.8782	13.5152	12.488	13.2389	12.7271	13.0355	12.9608	13.0258	13.1176	12.9482	12.7273
UID153	P02647	P02647	APOA1_HUMAN	APOA1	Apolipoprotein A-I	20.9547	20.9619	20.8778	20.9641	20.8034	20.9107	20.7824	20.7662	20.6408	20.7373	20.69	20.6403	20.5723	20.733	21.0118	21.0182	21.0041	20.9363	20.9166	20.8566	20.8378	20.8781	20.896	20.9054	20.8683	20.8529	20.8206	20.7281	20.4423	20.4733	20.4992	20.4988	20.4295	20.4439	20.5435	20.752	20.7438	20.7689	20.8221	20.817	20.6673	20.856	20.9875	20.8982
UID154	P02649	P02649	APOE_HUMAN	APOE	Apolipoprotein E	16.1552	16.1536	16.0708	16.0996	15.9537	15.9191	15.9114	15.7628	15.8862	16.0251	15.9482	16.0246	15.9005	15.7963	16.2059	16.2764	16.2451	16.1825	16.122	15.9005	16.1277	16.6416	16.7793	16.7831	16.7671	16.7817	16.8098	16.7116	16.0502	15.8504	15.9397	15.9441	16.0253	15.756	16.3514	16.489	16.4938	16.5701	16.5445	16.6286	16.4857	16.3305	16.3832	16.3523
UID155	P02652	P02652	APOA2_HUMAN	APOA2	Apolipoprotein A-II	18.466	18.6616	18.6471	18.5983	18.2309	18.7276	18.1769	18.4465	18.2279	18.4831	18.4495	18.1597	18.132	18.4207	18.6534	18.5143	18.58	18.4903	18.5984	18.4927	18.4586	18.3705	18.4248	18.4942	18.4261	18.612	18.3787	18.2656	18.1496	18.1501	18.3483	18.3898	18.0559	18.3065	18.3905	18.4101	18.4819	18.2606	18.4954	18.53	18.3655	18.5811	18.7581	18.4522
UID156	P02654	P02654	APOC1_HUMAN	APOC1	Apolipoprotein C-I	16.7111	16.867	16.7988	17.011	16.6899	16.5391	16.7452	17.0855	17.1033	17.1294	17.0831	17.268	17.0119	17.3236	17.2465	17.1797	17.0687	16.92	16.929	16.9123	17.1956	16.9707	17.0045	16.8713	16.8765	16.8817	16.7659	16.9438	17.0858	16.9994	16.8799	16.933	16.8468	16.6133	17.3983	17.2308	17.4119	17.287	17.387	17.2627	17.064	17.2968	17.1864	17.2653
UID157	P02655	P02655	APOC2_HUMAN	APOC2	Apolipoprotein C-II	16.35	16.5679	16.5298	16.5497	15.9978	16.394	15.8247	16.8058	16.474	16.9738	16.7936	16.5774	16.603	16.6959	16.6844	16.9222	16.802	16.6788	16.5602	16.1342	16.3527	16.3068	16.5448	16.6581	16.3097	16.3155	16.1454	16.1115	16.7318	16.6088	16.513	16.4287	16.4943	16.2479	17.2337	17.0636	16.9157	16.5894	16.7813	16.9121	16.3062	16.6957	17.1331	17.0597
UID158	P02656	P02656	APOC3_HUMAN	APOC3	Apolipoprotein C-III	17.4536	17.3071	17.3614	17.2135	17.146	16.7301	17.1451	17.3176	17.2241	17.3648	17.2975	17.191	17.1822	17.6331	17.4622	17.3475	17.3412	17.0296	17.2051	16.8675	17.4845	17.2406	17.3761	17.5027	17.2745	17.152	16.8421	17.148	16.9578	16.6852	16.7284	16.7375	16.365	16.2296	17.5442	17.0249	17.1567	17.028	17.0155	17.331	16.9956	16.8015	17.6313	17.586
UID159	P02671	P02671	FIBA_HUMAN	FGA	Fibrinogen alpha chain	20.3995	20.3929	20.4747	20.4834	20.4521	20.6179	20.4927	20.454	20.41	20.4408	20.596	20.5091	20.5406	20.3331	20.5807	20.5424	20.47	20.5729	20.7179	20.7175	20.4526	20.5595	20.3014	20.5807	20.5526	20.6044	20.8704	20.5808	20.4104	20.4098	20.4206	20.5424	20.4535	20.6621	20.3275	20.5845	20.1871	20.3415	20.575	20.6415	20.6533	20.6055	20.4358	20.3692
UID160	P02675	P02675	FIBB_HUMAN	FGB	Fibrinogen beta chain	19.7125	19.7261	19.9322	19.9918	19.8209	20.1774	20.0126	19.9283	19.7887	19.8227	19.9763	19.8797	19.9548	19.8043	20.1028	19.9906	19.8344	19.9221	19.9894	20.2534	19.8671	20.0374	19.6791	19.985	19.9633	20.0885	20.2968	20.0463	19.8071	19.8087	19.7334	19.8811	19.7635	20.0942	19.7013	20.1432	19.6071	19.913	20.093	20.0906	20.0221	20.0941	19.9719	19.8312
UID161	P02679	P02679	FIBG_HUMAN	FGG	Fibrinogen gamma chain	20.1128	20.1497	20.2832	20.1803	20.0714	20.3625	20.2394	20.2096	20.142	20.1989	20.3273	20.1796	20.2407	20.1387	20.3541	20.2611	20.252	20.3185	20.3491	20.4684	20.237	20.279	19.9405	20.2539	20.2858	20.3397	20.5865	20.2561	20.1831	20.1139	20.0833	20.1016	20.2042	20.3084	20.0632	20.3661	19.9224	20.1319	20.2674	20.3056	20.3558	20.2668	20.1733	20.1955
UID162	P02741	P02741	CRP_HUMAN	CRP	C-reactive protein	10.456	10.3826	11.1845	12.9098	14.2705	15.0187	10.5798	10.421	10.2173	11.2198	13.1498	14.0656	14.8658	11.2627	9.81036	10.109	10.5248	11.9539	13.6305	15.0921	11.1239	10.7591	10.7376	11.57	13.0704	13.9817	15.1699	10.1377	11.1744	11.1491	11.2788	13.1922	14.6739	14.8691	10.7121	11.2345	11.1051	12.0462	13.5971	14.732	15.2167	10.8561	9.26562	10.0262
UID163	P02743	P02743	SAMP_HUMAN	APCS	Serum amyloid P-component	15.5272	15.528	15.3863	15.4198	15.2898	15.3309	15.6068	16.6394	16.6888	16.685	16.6963	16.5545	16.3348	16.5444	16.3393	16.4051	16.3987	16.3103	16.2862	16.5125	16.4743	16.7694	16.7618	16.7364	16.7894	16.5872	16.5389	16.4798	16.8567	16.9287	16.874	16.9073	16.914	16.5739	16.9784	16.766	16.6313	16.6819	16.6548	16.7227	16.5923	16.6052	16.6906	16.6
UID164	P02745	P02745	C1QA_HUMAN	C1QA	Complement C1q subcomponent subunit A	15.4359	15.4118	15.1878	15.24	15.2437	15.187	15.4573	15.2112	15.2161	15.2435	15.1187	15.16	15.304	15.1831	15.2378	14.9294	15.1001	14.9791	15.0786	15.2133	15.1495	15.3477	15.3556	15.4407	15.5751	15.58	15.7566	15.3898	15.166	15.3104	15.1513	15.21	15.2542	15.2061	15.2742	15.485	15.4116	15.3039	15.3042	15.5259	15.4961	15.5202	15.5834	15.5064
UID165	P02746	P02746	C1QB_HUMAN	C1QB	Complement C1q subcomponent subunit B	16.204	16.1939	15.9259	16.1051	16.1098	15.996	16.3064	15.911	16.1002	16.1483	16.0507	16.0526	16.0752	15.9951	15.954	15.7288	15.9031	15.9341	15.7858	16.0785	15.8791	16.2852	16.2475	16.3103	16.3879	16.1734	16.4229	16.2725	16.2021	16.0882	16.0838	15.9862	15.974	16.0209	16.2218	16.3223	16.3374	16.2459	16.1756	16.2305	16.3898	16.1767	16.2907	16.2147
UID166	P02747	P02747	C1QC_HUMAN	C1QC	Complement C1q subcomponent subunit C	15.3209	15.282	15.2558	15.2343	15.1905	15.2068	15.4334	14.9788	15.2125	15.3167	15.1916	15.2275	15.3283	15.2298	15.0538	14.9489	15.0856	15.0697	15.0215	15.2516	15.1336	15.4852	15.3248	15.4014	15.5811	15.3909	15.5425	15.4132	15.4112	15.3606	15.3026	15.2089	15.2617	15.299	15.4273	15.6762	15.3891	15.3737	15.3201	15.4143	15.5297	15.4122	15.463	15.6162
UID167	P02748	P02748	CO9_HUMAN	C9	Complement component C9	16.7073	16.6598	16.6027	16.5957	16.5817	16.7821	16.7525	16.6677	16.7311	16.77	16.665	16.5804	16.9309	16.6129	16.62	16.6686	16.6437	16.585	16.51	16.8418	16.5688	16.7078	16.7629	16.7064	16.7369	16.6585	17.0306	16.6317	16.6069	16.6131	16.6393	16.6109	16.6382	16.5159	16.4196	16.5874	16.607	16.5851	16.6176	16.691	16.8126	16.4905	16.4221	16.5169
UID168	P02749	P02749	APOH_HUMAN	APOH	Beta-2-glycoprotein 1	18.9916	18.9798	18.919	18.9076	19.0523	18.9425	19.0114	18.8174	18.9177	18.8831	18.8549	18.8279	18.8099	18.9268	19.0111	18.9749	18.91	19.0646	18.9737	19.0078	18.9992	18.8408	18.8734	18.7146	18.6474	18.7087	18.5758	18.7968	19.0386	18.9558	18.8568	18.8987	18.8949	18.5702	18.9554	18.8869	18.958	18.9234	18.8368	18.7711	18.7463	18.8063	18.9035	18.8529
UID169	P02750	P02750	A2GL_HUMAN	LRG1	Leucine-rich alpha-2-glycoprotein	16.8469	16.9108	17.0433	17.5148	17.7563	17.719	16.6996	16.7779	16.6648	17.0229	17.4216	17.6631	17.5107	16.7597	16.2749	16.3019	16.4274	17.0129	17.5521	17.5548	16.439	16.4595	16.5259	16.7704	17.2777	17.3816	17.3176	16.3054	16.8457	16.9344	17.1827	17.7203	17.9444	17.6378	16.5635	16.6299	16.5998	16.8671	17.3733	17.6719	17.3881	16.5354	16.1025	16.0691
UID170	P02751	P02751	FINC_HUMAN	FN1	Fibronectin	18.0595	18.2035	18.0678	18.1451	18.2372	18.0729	18.0922	18.3147	18.3225	18.3219	18.2606	18.4355	18.4073	18.428	18.5295	18.3536	18.1513	18.5382	18.226	18.4411	18.642	18.2971	18.2917	18.2309	18.2916	18.0452	18.1293	18.3123	17.9708	18.0821	17.9196	17.9363	18.0467	17.838	18.3302	18.2041	18.233	17.8849	18.3066	18.2727	18.2669	18.2351	18.1343	18.1834
UID171	P02753	P02753	RET4_HUMAN	RBP4	Retinol-binding protein 4	16.4555	16.4409	16.4567	16.3407	16.1949	16.397	16.4734	16.3735	16.3657	16.5084	16.3819	16.2443	16.2894	16.3203	16.8335	16.7528	16.7233	16.8048	16.7298	16.648	16.8559	16.5586	16.501	16.3886	16.3635	16.3039	16.1031	16.4332	16.5083	16.486	16.4861	16.4376	16.3825	16.2722	16.4723	16.4694	16.4472	16.4418	16.2113	16.2618	16.1348	16.3434	16.7667	16.7031
UID172	P02760	P02760	AMBP_HUMAN	AMBP	Protein AMBP	17.8629	17.8253	17.8807	17.862	17.7949	17.739	17.9256	17.869	17.9	17.9304	17.8255	17.839	17.7452	17.6866	17.8906	17.9384	17.9595	18.0408	17.8419	17.8802	17.8618	17.7253	17.7361	17.633	17.7529	17.7624	17.612	17.6898	17.8859	17.8814	17.8601	17.8066	17.7554	17.8135	17.9181	17.8133	17.7287	17.809	17.7863	17.6595	17.5266	17.8009	17.9321	17.9353
UID173	P02763	P02763	A1AG1_HUMAN	ORM1	Alpha-1-acid glycoprotein 1	20.2639	20.3977	20.183	20.2984	20.1137	20.5017	20.4008	19.8097	19.8295	19.9119	19.8858	19.8456	20.0167	19.9234	19.7484	19.7635	19.7787	19.7912	19.6901	20.2466	19.7613	19.8643	19.8564	19.801	19.9815	19.8039	20.0288	19.3725	19.8905	19.9749	19.8378	20.0041	19.9863	19.8931	19.9754	20.1399	20.2668	20.1821	20.255	20.2975	20.194	20.2181	19.4964	19.4361
UID174	P02763;P19652	P02763;P19652	A1AG1_HUMAN;A1AG2_HUMAN	ORM1;ORM2	Alpha-1-acid glycoprotein 1	18.8237	18.6827	19.3105	19.1165	16.6721	19.785	19.022	19.4992	18.1972	18.4329	19.6204	17.5966	17.1477	18.6875	18.7047	19.1088	18.6474	18.4468	19.4717	19.0351	18.2734	18.9966	18.6223	19.0679	18.6997	19.4811	19.7823	17.5228	19.3189	18.7227	19.1405	19.2846	18.6201	19.8392	19.024	19.5334	19.2339	18.6801	19.1975	19.1023	18.4026	19.7135	19.0198	18.7888
UID175	P02765	P02765	FETUA_HUMAN	AHSG	Alpha-2-HS-glycoprotein	18.3036	18.2931	18.1086	18.1288	18.1615	18.2182	18.2295	18.5157	18.6397	18.5771	18.4468	18.5176	18.4806	18.4956	18.7441	18.6716	18.7191	18.7794	18.5914	18.7351	18.5094	18.6833	18.8201	18.7365	18.7127	18.8118	18.6414	18.6711	18.5486	18.6068	18.7722	18.6802	18.6715	18.6682	18.7893	18.7277	18.673	18.701	18.8201	18.772	18.7271	18.7534	18.7588	18.7502
UID176	P02766	P02766	TTHY_HUMAN	TTR	Transthyretin	17.2678	17.7653	17.7208	17.5633	17.7205	18.137	18.0148	17.988	17.5774	17.7426	18.0893	17.6449	17.9354	17.8982	18.3446	18.1573	17.7742	17.6384	17.775	18.1083	18.3705	18.1782	17.7159	17.8511	17.5265	17.8413	17.7559	17.6212	18.141	18.1481	17.9518	17.8153	17.5921	17.8437	17.9851	18.0822	17.6615	17.5952	17.8015	17.5492	17.2967	18.0049	18.0553	18.052
UID177	P02768	P02768	ALBU_HUMAN	ALB	Albumin	22.4786	22.5407	22.4785	22.4941	22.2993	22.4918	22.3805	22.3865	22.3999	22.4846	22.4269	22.3167	22.1682	22.2362	22.4315	22.439	22.5196	22.4831	22.5053	22.4368	22.2845	22.2487	22.2364	22.2276	22.2947	22.3993	22.233	22.1748	22.4214	22.3927	22.521	22.4551	22.4262	22.4773	22.3967	22.3554	22.332	22.2613	22.3749	22.4084	22.3276	22.4847	22.6707	22.4912
UID178	P02774	P02774	VTDB_HUMAN	GC	Vitamin D-binding protein	18.1167	18.1731	18.0925	18.2359	18.0719	18.2134	18.2767	18.0994	18.081	18.1249	18.1286	18.1455	18.1621	18.0903	18.075	18.0671	18.1746	18.0841	18.1079	18.3168	18.0802	17.7862	17.7432	17.7448	17.7933	17.8375	17.8295	17.7536	18.1498	18.1466	18.0488	18.0855	18.1018	18.1183	18.1015	18.1963	18.1977	18.1761	18.1671	18.1596	18.1392	18.1886	18.0897	18.0117
UID179	P02775	P02775	CXCL7_HUMAN	PPBP	Platelet basic protein	14.617	15.1156	15.0636	14.7526	14.2216	13.9517	13.9973	14.8117	15.9391	15.1059	14.3166	14.9642	14.0499	14.7331	14.1226	14.0878	14.0501	12.9872	12.08	13.9928	13.2936	14.7797	15.6159	13.6456	14.2551	13.9476	14.1223	15.7036	12.648	13.4607	12.8338	13.4627	13.9558	13.9831	13.5123	14.1792	15.646	13.0813	13.7263	13.5069	13.4626	12.952	14.2099	14.2221
UID180	P02776	P02776	PLF4_HUMAN	PF4	Platelet factor 4	11.6802	11.7677	12.1021	11.855	11.4429	10.6901	10.9697	11.8983	12.8033	11.8754	10.8756	12.0012	11.3379	11.7386	11.0517	10.5502	10.5525	9.94223	NA	11.156	10.5401	11.439	12.312	10.4114	11.7335	10.9462	11.4133	12.9002	10.1447	10.5902	10.0976	10.7803	11.1633	11.4228	10.7219	10.9136	12.0222	9.6696	10.6667	10.3816	10.5083	10.458	10.976	11.1371
UID181	P02776;P10720	P02776;P10720	PF4V_HUMAN;PLF4_HUMAN	PF4;PF4V1	Platelet factor 4	12.9366	13.325	14.0605	13.275	12.0169	12.366	12.6026	13.7075	14.3491	13.6884	12.7308	13.4808	12.546	13.382	12.2873	12.0634	12.0921	11.0355	10.4742	12.3981	11.8673	13.0554	13.889	12.2366	12.7538	12.5725	12.7717	14.0222	11.0171	11.7128	11.4018	11.8934	12.6497	12.807	12.6982	12.3614	13.812	11.0748	12.3878	11.854	11.441	11.2875	12.3483	12.7848
UID182	P02786	P02786	TFR1_HUMAN	TFRC	Transferrin receptor protein 1	13.5853	13.7118	13.755	13.5819	13.4324	13.6036	13.7243	14.1682	13.9788	14.1287	14.2629	13.9337	13.8881	14.5137	13.2577	13.5986	13.3967	13.4602	13.2622	13.3998	13.2121	13.4949	13.4372	13.4735	13.546	13.169	13.3875	13.2912	13.3499	13.428	13.5602	13.668	13.5101	13.2359	13.4742	13.1564	13.1073	13.0792	13.1927	13.263	13.0351	12.8237	12.9033	13.1338
UID183	P02787	P02787	TRFE_HUMAN	TF	Serotransferrin	21.1646	21.2144	21.1763	21.1806	20.9182	21.2969	21.0283	21.0855	20.9115	21.0104	21.1088	20.8565	20.7544	21.1045	20.9556	20.9643	21.0297	20.899	21.027	20.9418	20.8117	20.7879	20.757	20.7437	20.7306	20.8522	20.7227	20.6362	20.7862	20.8005	20.7785	20.8175	20.7262	20.8165	20.8085	20.7899	20.8274	20.7395	20.7918	20.7836	20.696	20.8907	21.037	20.9472
UID184	P02788	P02788	TRFL_HUMAN	LTF	Lactotransferrin	14.747	15.3195	15.2596	15.3913	15.4631	14.6385	14.534	14.4672	15.3909	15.5227	14.817	15.1931	15.1021	14.6663	14.4362	14.6722	14.6737	14.9884	14.4478	14.367	14.5311	13.8917	14.9515	14.5973	14.6734	14.6237	14.1544	14.7331	14.0554	14.5944	14.6752	14.6802	15.0274	14.2704	14.5128	13.757	14.5538	14.9676	14.6805	14.6236	14.3137	13.9236	14.091	14.3775
UID185	P02790	P02790	HEMO_HUMAN	HPX	Hemopexin	20.6978	20.7326	20.7065	20.7166	20.5517	20.8178	20.7083	20.7473	20.6284	20.7031	20.7143	20.6564	20.6733	20.7111	20.4932	20.5375	20.5664	20.5114	20.5942	20.6137	20.4573	20.7118	20.6665	20.6716	20.6793	20.728	20.7657	20.5346	20.725	20.7219	20.7448	20.7385	20.6715	20.8387	20.6741	20.5576	20.588	20.6083	20.5523	20.6043	20.6344	20.5697	20.6441	20.6154
UID186	P03950	P03950	ANGI_HUMAN	ANG	Angiogenin	11.5018	11.677	11.5206	11.2976	11.469	11.4352	11.2462	11.2671	11.2177	10.9267	10.8854	10.7085	11.2468	11.1643	11.507	11.3728	11.2412	11.312	10.8901	11.2573	11.1869	11.466	11.091	11.1434	11.2126	10.8204	11.3633	11.0925	11.4842	11.6278	11.4827	11.3941	11.2609	10.982	11.0897	11.4056	11.6493	11.348	11.3349	11.3388	11.6385	11.5268	11.6774	11.3786
UID187	P03951	P03951	FA11_HUMAN	F11	Coagulation factor XI	13.0659	12.8981	12.9407	12.8686	12.8499	12.8603	13.0576	13.311	13.2968	13.2228	13.2418	13.0444	13.1831	13.1735	13.2317	13.4198	13.4221	13.1764	13.2426	13.3351	13.332	13.405	13.4725	13.3632	13.3312	13.3925	13.4008	13.2289	13.4867	13.4789	13.4515	13.4378	13.4863	13.472	13.4249	13.425	13.3342	13.1855	13.2775	13.2555	13.4046	13.3535	13.1646	13.2484
UID188	P03951;P03952	P03951;P03952	FA11_HUMAN;KLKB1_HUMAN	F11;KLKB1	Coagulation factor XI	17.7734	17.313	18.101	17.647	18.3444	17.3742	18.4928	18.5804	18.7826	18.3494	18.9476	18.8875	18.8909	18.5277	17.3585	17.4043	17.2618	17.519	17.7509	17.892	18.1241	18.2839	17.9364	17.8641	18.6512	18.4201	18.5514	18.4171	17.4477	17.2279	17.3858	17.2719	17.899	17.4811	17.3485	16.7932	17.4242	18.2283	16.9439	18.236	18.0344	17.3113	16.9542	17.0431
UID189	P03952	P03952	KLKB1_HUMAN	KLKB1	Plasma kallikrein	15.2375	15.1819	15.2816	15.1571	15.1324	15.0199	15.3969	15.1375	15.3344	15.2946	15.2233	15.33	15.1639	15.313	15.6077	15.464	15.6457	15.5084	15.5742	15.5926	15.7321	15.5864	15.5876	15.4948	15.4181	15.461	15.4408	15.6919	15.5583	15.559	15.4441	15.2973	15.5475	15.4287	15.4675	15.3584	15.4896	15.4797	15.461	15.3974	15.5734	15.5013	15.6038	15.5941
UID190	P04003	P04003	C4BPA_HUMAN	C4BPA	C4b-binding protein alpha chain	17.6719	17.581	17.4262	17.4659	17.4956	17.4367	17.5365	17.6875	17.7865	17.7578	17.7373	17.7558	17.7559	17.6402	17.8345	17.8488	17.8874	17.8462	17.7611	17.8778	18.0069	17.9818	17.9309	17.8518	18.0019	17.9169	18.0152	18.0444	18.0506	18.0383	17.948	17.9222	18.0879	17.8604	18.012	18.0171	17.9567	17.9963	17.9457	17.939	18.0334	17.9339	17.9689	17.9403
UID191	P04004	P04004	VTNC_HUMAN	VTN	Vitronectin	18.6043	18.6045	18.5745	18.6286	18.5974	18.4721	18.5062	18.4695	18.6104	18.5396	18.4542	18.6612	18.7484	18.5111	18.4628	18.4851	18.4959	18.5784	18.5623	18.6561	18.4544	18.4014	18.5041	18.4317	18.4859	18.4475	18.5278	18.588	18.5944	18.6236	18.6438	18.5865	18.7556	18.8016	18.7812	18.5078	18.5102	18.6169	18.6374	18.5964	18.6962	18.5491	18.537	18.4842
UID192	P04040	P04040	CATA_HUMAN	CAT	Catalase	11.3879	11.0103	10.9144	10.7754	10.7671	10.9391	10.8743	10.8383	10.9269	10.8959	10.92	10.3254	10.966	10.8404	11.6306	11.911	10.6312	10.953	10.487	10.3455	11.448	10.9905	11.3872	11.6405	11.3441	10.8158	11.0272	11.3708	11.5788	11.4344	11.6986	11.0128	13.1864	11.3956	11.2164	11.2542	11.5967	11.2523	11.2499	11.6518	10.8507	11.5904	10.9249	11.2121
UID193	P04070	P04070	PROC_HUMAN	PROC	Vitamin K-dependent protein C	12.3893	12.4228	12.278	12.2462	12.179	12.1876	12.3035	12.2039	12.2243	11.969	11.9638	12.2217	12.0909	12.1323	12.2089	12.202	12.389	12.1297	12.1869	12.0238	12.1141	12.1029	12.3203	12.1516	12.2391	12.1457	12.0079	12.1969	12.333	12.5461	12.4611	12.2455	12.4187	12.128	12.6288	12.1178	12.2919	12.1379	12.0193	12.0199	12.1489	12.2044	12.2975	12.3659
UID194	P04075	P04075;P09972	ALDOA_HUMAN	ALDOA	Fructose-bisphosphate aldolase A	10.7502	10.6805	10.9899	10.8892	10.5292	10.756	10.5005	9.78406	10.0238	10.2526	10.0643	10.2687	10.4887	11.1091	10.0802	9.92478	10.6194	9.99763	10.3296	10.0225	10.1563	10.2669	9.91327	10.3966	10.6451	10.4455	10.5425	11.6541	10.2036	10.506	9.95302	10.504	11.4369	10.4767	10.3236	9.7399	9.50927	10.1371	10.3783	9.85245	10.1154	10.2859	10.0594	10.2832
UID195	P04114	P04114	APOB_HUMAN	APOB	Apolipoprotein B-100	18.7721	18.7556	18.6529	18.6552	18.5456	18.5195	18.731	18.8617	18.8287	18.8041	18.7426	18.7267	18.7504	19.0048	18.6321	18.6583	18.5926	18.446	18.3893	18.457	18.7559	18.4436	18.4342	18.3655	18.3238	18.2898	18.3647	18.5622	19.3747	19.349	19.3131	19.2729	19.1904	19.1197	19.4952	18.6814	18.7003	18.7003	18.6437	18.6156	18.5715	18.7494	18.4511	18.433
UID196	P04180	P04180	LCAT_HUMAN	LCAT	Phosphatidylcholine-sterol acyltransferase	13.08	12.9526	12.9205	12.8442	12.7074	12.6051	12.7976	12.6625	12.8322	13.0471	12.8981	12.7758	12.8944	12.9899	12.9786	13.0654	12.9356	12.93	13.1861	12.7952	12.9518	12.9329	13.0124	12.9873	12.857	12.9414	12.6724	13.0413	13.0268	13.0966	12.9173	12.9435	13.0144	12.7221	13.1488	13.1428	13.1697	13.0681	12.8847	13.113	12.9877	13.054	12.778	12.8046
UID197	P04196	P04196	HRG_HUMAN	HRG	Histidine-rich glycoprotein	16.8178	16.8088	16.6272	16.6599	16.7429	16.5359	16.6313	16.7514	16.933	16.8638	16.7151	16.9248	16.8675	16.7887	17.1974	17.1877	17.3033	17.3786	17.1474	17.1241	17.1619	17.0191	17.1011	16.9571	17.0478	16.8438	16.8292	17.1379	16.4965	16.5748	16.5471	16.5721	16.6867	16.5691	16.5574	17.0685	17.239	17.2865	17.232	17.2377	17.2761	17.187	17.5755	17.4578
UID198	P04217	P04217	A1BG_HUMAN	A1BG	Alpha-1B-glycoprotein	18.0632	18.148	17.8921	18.0582	18.29	18.0533	18.132	17.8867	17.7227	17.7677	17.7794	17.8885	17.8842	17.8444	17.9951	17.9312	17.8445	17.723	17.7293	17.9291	18.1003	18.1603	18.1281	18.0153	18.0433	17.9783	17.9586	18.0675	17.9934	18.1029	18.0484	18.0508	18.0029	17.9636	18.0443	18.116	18.0978	18.2318	18.253	18.2408	18.0135	18.1855	16.7896	16.7279
UID199	P04264	P04259;P04264	K2C1_HUMAN	KRT1	Keratin, type II cytoskeletal 1	10.992	10.8224	11.4964	10.188	10.53	10.3444	16.5466	10.1355	10.658	10.9788	12.6762	10.5615	NA	9.87664	9.97519	17.3648	10.0326	11.4709	9.92825	12.0247	11.1301	NA	11.0353	11.2264	11.3407	10.3931	11.3828	10.7471	9.2878	10.0922	NA	9.9436	20.1814	11.8395	10.3974	NA	10.8884	12.2865	11.0482	11.6841	13.8992	10.0542	10.7655	11.1035
UID200	P04264;P35908	P04264;P35908	K22E_HUMAN;K2C1_HUMAN	KRT1;KRT2	Keratin, type II cytoskeletal 1	10.1502	9.44643	NA	NA	8.7245	NA	7.98473	NA	9.41819	10.3991	NA	8.02771	8.26947	7.63003	8.96657	17.8494	9.26177	NA	8.57561	8.50521	10.6356	NA	7.66561	8.93002	NA	NA	8.03798	7.13566	7.94124	8.19704	NA	8.46945	19.7311	NA	8.57368	NA	8.89155	7.56319	NA	8.81312	9.44888	7.87877	7.76101	8.37975
UID201	P04275	P04275	VWF_HUMAN	VWF	von Willebrand factor	13.3697	15.4775	15.7237	15.6422	15.5277	14.0644	13.6534	12.9477	14.509	14.6579	14.6453	14.6237	13.3608	12.9943	13.7002	14.7619	14.5269	15.4738	15.0037	14.3526	13.8772	13.1464	14.3769	14.6073	14.6728	14.38	13.6951	13.2081	13.5299	14.7267	15.0625	15.1131	15.332	14.1311	13.6665	13.2661	14.5119	14.0703	14.8032	14.8111	13.7455	13.3894	13.3995	14.6862
UID202	P04278	P04278	SHBG_HUMAN	SHBG	Sex hormone-binding globulin	12.4227	12.4508	12.4707	11.8224	12.3291	12.1059	12.0227	11.9215	12.251	11.6634	12.2196	12.2822	11.7874	11.9893	12.8602	12.8734	12.9236	12.7794	12.6905	12.6453	12.7877	11.9164	11.8546	11.687	11.8457	11.3322	12.1954	12.0066	12.0603	12.2254	12.4095	12.2627	12.2416	12.4326	12.3069	12.3517	12.5469	12.1563	12.6101	12.6571	12.744	12.6551	12.2186	11.8842
UID203	P04406	P04406	G3P_HUMAN	GAPDH	Glyceraldehyde-3-phosphate dehydrogenase	11.5096	11.6002	12.1264	12.2437	11.185	11.6456	11.6307	10.6244	11.0091	11.3752	11.3116	11.5931	11.9052	12.4278	10.9669	11.9205	11.1295	10.7691	10.2986	11.791	11.4212	11.3959	10.9491	11.9247	12.25	11.9927	12.0476	13.3033	11.1599	11.099	10.7804	11.4036	14.3467	12.1863	11.9018	11.0243	11.0029	10.6302	11.6319	11.191	11.2305	10.9603	11.535	11.6147
UID204	P04430	P04430	KV116_HUMAN	IGKV1-16	Immunoglobulin kappa variable 1-16	13.6063	13.6433	13.3919	13.3688	13.4867	13.2681	13.5011	13.1037	13.6371	13.4191	13.4237	13.5938	13.3715	13.4786	13.2722	13.0222	13.1023	13.1941	12.6368	13.0308	13.2297	13.5304	13.3093	13.3181	13.481	13.0336	13.0136	13.287	13.15	13.4085	13.2574	13.2566	13.6469	13.0122	13.489	12.7852	12.8123	13.1916	13.2279	13.1868	13.1616	12.7407	12.8422	13.146
UID205	P04433	P04433;A0A0A0MRZ8	KV311_HUMAN	IGKV3-11	Immunoglobulin kappa variable 3-11	20.0186	19.9024	20.1831	19.8633	19.989	20.2456	20.2372	19.8392	19.9094	19.8873	19.7997	19.8449	19.8196	19.8505	19.3697	19.7688	19.2352	19.2828	19.5243	19.4958	19.4684	19.8183	19.9876	19.9389	19.7945	19.7826	19.8517	19.5814	19.9462	20.0908	19.6274	19.9666	19.9568	19.6585	19.9941	19.8272	20.1309	20.0282	20.0104	19.9239	19.9574	19.873	20.0391	20.3091
UID206	P04439	P04439	HLAA_HUMAN	HLA-A	HLA class I histocompatibility antigen, A alpha chain	9.32024	10.0234	10.3028	10.4492	9.72697	9.6978	9.97533	10.4183	10.519	10.4716	10.0935	10.3071	10.3442	9.95812	7.98627	NA	8.03431	8.80146	8.68753	7.55175	8.43297	9.49306	9.05958	9.43606	9.33353	9.4345	9.45723	9.75824	8.24366	NA	8.84315	7.9744	8.9049	9.38758	8.32887	9.54706	10.1566	10.2653	10.0081	10.4855	10.0203	9.71229	10.0255	10.0342
UID207	P05019	P05019	IGF1_HUMAN	IGF1	Insulin-like growth factor I	10.2162	10.4245	10.2225	10.169	10.5068	10.3809	10.048	10.6772	10.4501	10.4152	10.5241	10.4977	10.4808	10.3718	10.3412	10.1959	10.1686	10.3763	10.3328	9.89831	10.2008	10.0006	9.86484	9.69569	9.49482	9.32162	9.79367	10.3358	10.1568	10.5513	10.5921	10.4775	10.6944	10.3809	10.5343	10.203	10.3195	10.1072	10.0178	10.1749	9.76422	9.94704	9.85369	10.4125
UID208	P05062	P05062	ALDOB_HUMAN	ALDOB	Fructose-bisphosphate aldolase B	10.3783	11.2057	10.4804	10.1638	10.1187	10.6186	9.90884	10.3619	10.5444	10.3256	10.9827	10.4321	10.1407	10.6244	9.10626	9.54892	10.1238	9.96548	9.38126	10.1924	10.5129	9.74584	9.97978	10.1218	10.3671	10.0686	10.0283	10.3703	9.56947	NA	10.2599	9.98876	10.0673	10.0099	10.0685	10.1981	10.1041	10.1009	10.1149	9.70652	9.86746	9.94349	10.0727	10.3175
UID209	P05090	P05090	APOD_HUMAN	APOD	Apolipoprotein D	17.466	17.4824	17.4107	17.5025	17.4445	17.5579	17.4303	17.9228	17.9413	17.9326	17.7776	18.0203	17.8856	17.8385	17.5251	17.4562	17.4647	17.5306	17.4544	17.4533	17.6432	17.5458	17.6787	17.6029	17.5366	17.5184	17.4603	17.5364	17.1726	17.2024	17.2487	17.1627	17.2338	17.3196	17.3465	17.4864	17.4958	17.5575	17.5408	17.4768	17.6095	17.6047	17.7347	17.5571
UID210	P05106	P05106	ITB3_HUMAN	ITGB3	Integrin beta-3	11.221	11.7392	12.4154	12.0668	11.2724	11.601	11.6082	10.8466	11.3362	11.147	11.4844	11.5211	11.8127	12.0974	10.7252	11.206	11.5806	10.6233	9.84711	11.3104	11.2551	11.2217	10.7654	11.285	11.7121	11.4766	11.7976	13.0079	11.0452	11.1073	10.7164	11.3997	11.4304	11.8893	11.6634	10.8469	11.0718	10.8353	11.3855	10.9457	10.8196	11.0367	11.3175	11.6246
UID211	P05109	P05109	S10A8_HUMAN	S100A8	Protein S100-A8	10.7478	11.4994	12.0736	11.7894	11.9967	11.0706	10.9185	11.6009	11.9303	12.3536	12.115	12.7148	11.2013	10.9146	11.187	11.2523	11.8732	11.8386	12.0101	10.7969	10.6515	10.9618	11.5676	12.2525	12.2812	12.3008	11.9811	10.2875	10.6141	11.3474	12.0474	11.7727	11.9767	10.7719	10.8201	10.9267	11.5436	12.1794	11.8237	11.9226	11.0322	11.2169	10.8955	11.2822
UID212	P05154	P05154	IPSP_HUMAN	SERPINA5	Plasma serine protease inhibitor	12.9553	13.0157	12.8309	12.7994	12.843	12.8542	12.9517	12.6688	12.835	12.5816	12.4903	12.4	12.6916	12.732	12.5817	12.5496	12.5829	12.5782	12.3578	12.7744	13.012	13.1826	13.2983	13.2107	13.1468	13.0029	13.0801	13.3746	12.525	12.4029	12.5005	12.3444	12.2605	12.3156	12.5061	12.7773	12.767	12.9941	12.6966	12.5875	12.8427	12.7931	12.9197	12.8873
UID213	P05155	P05155	IC1_HUMAN	SERPING1	Plasma protease C1 inhibitor	18.9958	18.8932	18.8387	18.9435	18.7762	18.9951	18.9008	18.93	18.9393	18.9361	18.9368	18.9009	18.9239	18.8789	18.9993	19.0221	19.0566	19.0111	18.9967	19.0451	18.8815	18.5534	18.6433	18.6267	18.7089	18.6365	18.5912	18.4981	18.3371	18.3403	18.374	18.4234	18.4599	18.361	18.2289	18.8499	18.8285	18.9248	18.9084	18.895	18.8777	18.8396	18.7086	18.7403
UID214	P05156	P05156	CFAI_HUMAN	CFI	Complement factor I	15.4003	15.4206	15.3708	15.2955	15.3335	15.2728	15.5355	15.622	15.6458	15.6944	15.6297	15.728	15.697	15.6449	15.1336	15.1721	15.3204	15.3369	15.3179	15.3128	15.4159	15.9331	15.8832	15.8481	15.969	15.8226	15.8538	15.8042	15.7187	15.7124	15.5725	15.6321	15.7328	15.4776	15.7935	15.6596	15.6932	15.6371	15.6382	15.5688	15.6427	15.7339	15.5009	15.458
UID215	P05160	P05160	F13B_HUMAN	F13B	Coagulation factor XIII B chain	14.1352	14.1819	14.3331	14.0086	14.2007	13.9725	14.0448	13.9243	14.0835	14.0104	13.9317	13.9993	13.9306	14.0263	14.1861	14.0386	14.184	14.3427	14.1949	14.1839	14.2905	14.2494	13.8568	14.1433	14.2984	14.1348	14.0596	14.3159	13.7223	13.7144	13.5937	13.6701	13.8622	13.585	13.8833	14.0859	13.6405	13.96	14.0972	14.0834	14.2059	14.0322	14.1926	14.2375
UID216	P05362	P05362	ICAM1_HUMAN	ICAM1	Intercellular adhesion molecule 1	10.5018	10.4535	10.8258	11.1297	11.3555	10.9029	10.645	10.4344	10.4722	10.2878	11.0974	10.953	10.4982	10.9889	9.42234	9.26986	9.96764	10.4101	10.6086	10.667	9.13102	10.1028	10.0108	10.7299	10.7551	11.2127	9.89241	9.77399	10.4272	10.2278	10.9212	11.1872	11.2903	10.1318	10.046	10.084	10.2888	10.7681	11.1083	11.1846	10.5702	10.5476	10.5582	9.85403
UID217	P05452	P05452	TETN_HUMAN	CLEC3B	Tetranectin	14.4522	14.6664	14.5236	14.5085	14.5988	14.3202	14.5717	14.2363	14.7709	14.7233	14.4524	14.5911	14.5684	14.5098	14.535	14.5814	14.598	14.6881	14.5411	14.5174	14.4781	14.6263	14.5975	14.5864	14.6224	14.4028	14.3387	14.643	14.0508	14.284	14.3272	14.2916	14.4218	14.1475	14.3817	14.3561	14.4247	14.5561	14.4168	14.3958	14.5681	14.3308	14.4697	14.3878
UID218	P05543	P05543	THBG_HUMAN	SERPINA7	Thyroxine-binding globulin	12.8827	12.9635	13.0382	13.0217	12.7186	13.2024	13.0751	13.2886	13.1126	13.1057	13.3312	13.0033	13.1549	13.1164	12.9859	13.1484	12.9942	13.0097	13.0192	13.2563	12.7785	13.2135	13.2419	13.3951	13.3224	13.3608	13.4698	13.1525	13.4947	13.5236	13.4161	13.4755	13.4314	13.4068	13.3616	13.359	13.3269	13.3494	13.3546	13.2686	13.3655	13.3378	12.9505	12.957
UID219	P05546	P05546	HEP2_HUMAN	SERPIND1	Heparin cofactor 2	17.2707	17.1222	17.0487	17.0597	16.9238	16.977	17.1539	17.5628	17.4635	17.4599	17.4783	17.3599	17.3218	17.4884	17.2122	17.275	17.3061	17.1749	17.2066	17.2061	17.3678	17.3189	17.3634	17.3475	17.4083	17.3726	17.2294	17.1763	17.1709	17.1632	17.135	17.171	17.1594	17.0755	17.1903	17.3768	17.2509	17.2954	17.2874	17.2784	17.2303	17.364	17.1446	17.2172
UID220	P05556	P05556	ITB1_HUMAN	ITGB1	Integrin beta-1	9.74775	9.81268	9.8303	10.1948	9.73132	9.82724	10.1132	9.10851	9.58943	9.69215	9.70416	9.56238	9.85581	9.72085	9.85389	9.60463	9.67971	9.43798	9.67706	9.6863	9.85506	9.68097	9.65287	9.87573	9.70481	9.14467	9.49703	10.1241	9.15849	9.58742	9.60639	8.97839	9.47047	9.85971	9.63259	9.58716	9.769	9.78625	9.72001	9.57071	9.43582	9.75218	9.64732	10.2275
UID221	P06276	P06276	CHLE_HUMAN	BCHE	Cholinesterase	13.4286	13.279	13.4318	13.2646	13.3179	13.1778	13.4276	13.8181	13.7993	13.6582	13.6689	13.636	13.6204	13.7111	13.6515	13.5763	13.5754	13.6831	13.6725	13.6149	13.5122	13.9176	13.9634	13.9594	13.9999	13.7191	13.6425	13.9816	14.0605	14.0163	13.8606	13.9718	14.1935	13.8781	14.1097	13.9369	14.12	14.1219	14.0709	14.1591	13.8946	13.8542	14.0864	14.1814
UID222	P06312	P06312	KV401_HUMAN	IGKV4-1	Immunoglobulin kappa variable 4-1	18.8592	18.8928	18.6653	18.7092	18.8316	18.4071	18.8004	18.5777	18.9474	18.7129	18.5206	18.6763	18.597	18.5227	18.3865	18.5461	18.6329	18.5372	18.2544	18.3614	18.4125	18.2861	18.1539	18.2463	18.4775	17.9268	18.0401	18.2112	18.4408	18.5418	18.4822	18.4686	18.7066	18.0228	18.5006	18.183	18.1701	18.4566	18.2139	18.3113	18.357	18.2554	18.5846	18.7431
UID223	P06396	P06396	GELS_HUMAN	GSN	Gelsolin	16.4057	16.3706	16.2583	16.3125	16.191	16.3608	16.3403	16.3945	16.3428	16.3059	16.1817	16.3457	16.2059	16.3841	16.2547	16.2966	16.3251	16.2797	16.2129	16.2348	16.2082	16.0809	16.1519	16.1244	16.0749	16.006	15.9164	16.1258	15.9359	15.9154	15.9547	15.9255	15.9369	15.9606	15.9484	16.1169	16.1781	16.2253	16.1843	16.1739	16.1334	16.0506	16.2979	16.2202
UID224	P06681	P06681	CO2_HUMAN	C2	Complement C2	15.224	15.1722	15.2093	15.0888	15.1533	15.1208	15.1339	15.1055	15.0563	15.0952	15.1241	15.0423	15.2315	14.9539	14.9676	15.036	15.0538	15.0368	14.9571	15.0678	15.1166	15.0082	15.0175	15.0746	15.0733	15.096	15.1194	15.111	14.9879	14.9754	14.9636	14.9296	15.079	15.0514	15.018	15.1074	15.1854	15.2141	15.2101	15.1473	15.2429	15.2038	15.0183	14.9895
UID225	P06702	P06702	S10A9_HUMAN	S100A9	Protein S100-A9	9.68259	10.3162	10.6443	10.5696	10.5701	9.92249	10.1528	10.3727	10.8637	11.4152	10.8845	11.6042	9.88806	9.63698	10.0288	9.9628	10.6216	10.8247	10.4108	9.65341	9.21698	9.59264	10.3725	11.0237	10.9105	10.7495	10.5834	9.28233	9.2841	10.1743	10.6709	10.5943	10.8193	9.52496	9.3573	9.77539	10.1783	10.7148	10.5027	10.7954	10.2055	9.84214	9.69873	10.113
UID226	P06727	P06727	APOA4_HUMAN	APOA4	Apolipoprotein A-IV	17.6515	17.6023	17.4246	17.3529	17.2904	17.2944	17.8916	18.5664	18.5657	18.5493	18.3161	18.294	18.5381	18.7733	18.4492	18.3721	18.3648	18.3498	18.1486	18.6419	18.7979	18.3403	18.2913	18.1438	17.9946	17.9057	18.1225	18.2891	17.545	17.5422	17.4788	17.3422	17.2512	17.8098	17.5831	17.9161	17.9046	17.8821	17.7074	17.6238	18.0936	18.2046	18.3437	18.2987
UID227	P06732	P06732	KCRM_HUMAN	CKM	Creatine kinase M-type	10.8068	10.6182	10.8913	10.8	10.3463	10.281	10.7664	10.3658	10.2396	10.0344	10.3842	10.2445	NA	12.0238	8.81177	NA	NA	NA	NA	9.98332	9.48057	10.3991	10.5451	10.8601	10.4226	9.5638	10.0317	11.1108	10.3861	10.0893	9.41537	10.0656	11.3165	NA	NA	NA	9.35685	10.2846	NA	NA	NA	NA	NA	9.36126
UID228	P06733	P06733	ENOA_HUMAN	ENO1	Alpha-enolase	10.4023	10.5793	10.4572	10.0956	NA	10.2699	10.9219	NA	9.63388	9.69646	9.97118	9.55145	10.359	10.5375	9.95133	NA	NA	10.5713	10.4808	9.82907	9.7282	10.5123	NA	10.5954	10.5202	10.8536	10.2004	11.0442	10.7948	NA	NA	9.68387	11.812	10.4593	10.3319	NA	8.93849	NA	10.2672	10.4177	9.17874	10.2851	10.9064	10.3139
UID229	P06753	P06753	TPM3_HUMAN	TPM3	Tropomyosin alpha-3 chain	10.2074	NA	10.1249	9.88373	10.0453	10.2466	NA	NA	NA	8.80301	9.94459	9.48088	9.31303	10.1301	9.03167	NA	NA	NA	NA	10.3525	9.52541	NA	NA	9.70132	9.20548	NA	10.0552	10.6924	NA	NA	9.83972	9.62292	10.0318	9.58778	9.1571	NA	NA	NA	9.67623	NA	9.3911	NA	NA	9.64118
UID230	P06753;P07951;P67936	P06753;P07951;P09493;P67936	TPM2_HUMAN;TPM3_HUMAN;TPM4_HUMAN	TPM2;TPM3;TPM4	Tropomyosin alpha-3 chain	11.2396	11.5393	12.0166	11.7698	10.5851	11.4864	11.0445	9.83765	10.2651	10.6871	11.0278	11.18	11.5063	12.1498	10.7843	NA	11.3673	10.6256	8.96523	11.055	10.6774	10.2121	11.9457	11.3388	11.9029	10.8715	11.3424	12.9943	10.4338	10.364	9.76281	10.6521	11.84	11.6077	11.3367	9.96386	9.69542	10.1509	11.0659	10.7407	10.2913	10.3669	10.6989	11.2035
UID231	P07195	P07195	LDHB_HUMAN	LDHB	L-lactate dehydrogenase B chain	11.8606	11.8647	11.7672	11.6741	11.3172	11.5976	11.3235	11.1766	10.8996	11.4061	11.2405	11.2917	11.3227	11.5534	11.117	11.6773	11.4725	11.1251	11.6461	11.1891	11.3613	11.3659	11.2459	11.6881	11.4171	11.4585	11.2935	12.0978	11.8167	11.394	11.3342	11.9273	11.6415	11.5121	11.5067	11.4738	11.0319	11.0004	11.2897	11.0676	11.1179	11.3821	11.4708	11.5958
UID232	P07225	P07225	PROS_HUMAN	PROS1	Vitamin K-dependent protein S	16.0169	15.8716	15.8667	15.9279	15.9236	15.8168	16.0317	16.1142	16.253	16.1414	16.0452	16.123	16.1513	16.1403	16.1669	16.1051	16.0355	16.0382	16.0038	16.057	16.2046	16.3667	16.3387	16.1562	16.2603	16.1956	16.1918	16.3036	16.2569	16.3611	16.263	16.1741	16.2663	16.1211	16.2722	16.3368	16.1913	16.1531	16.0954	16.0911	16.0996	16.1338	16.2867	16.2793
UID233	P07237	P07237	PDIA1_HUMAN	P4HB	Protein disulfide-isomerase	8.95014	8.62781	9.71285	9.06615	8.46136	9.52823	9.21794	NA	8.94126	8.36809	9.95521	9.04831	8.42374	9.24735	8.45217	9.42061	9.16519	8.33718	9.02654	9.62942	8.67774	NA	8.54418	9.11379	9.0498	8.53458	8.77025	9.63512	9.19456	8.83727	8.84996	8.9842	9.0904	10.2223	8.90348	8.46548	9.13781	8.76917	8.33248	NA	8.67715	8.58953	NA	9.41873
UID234	P07333	P07333	CSF1R_HUMAN	CSF1R	Macrophage colony-stimulating factor 1 receptor	11.1028	11.6513	10.8602	11.2617	11.2371	10.933	10.9597	10.4817	11.2693	11.3449	10.9728	11.1745	10.9389	11.0922	10.5334	10.8792	11.271	11.2618	10.8478	10.5939	10.7839	10.6763	10.6158	10.6574	10.6438	10.586	9.71283	10.6901	10.9362	11.1064	11.4597	11.0447	10.8045	10.8364	10.8302	10.4501	11.0292	11.1506	10.8854	10.5548	10.9444	11.0264	10.7591	10.9845
UID235	P07339	P07339	CATD_HUMAN	CTSD	Cathepsin D	9.90327	10.0546	10.0977	9.61958	9.50216	9.47314	8.71223	NA	9.86342	9.29556	NA	9.71084	9.84854	9.97052	9.65702	10.0517	9.86956	9.81531	9.52675	9.77708	9.27905	9.15925	9.44776	9.56564	9.1178	9.94218	9.29042	9.3508	8.24776	9.12326	9.19545	8.82216	11.5569	NA	9.54594	8.82906	9.81956	9.90786	9.65087	9.28985	9.54112	9.23061	NA	8.29344
UID236	P07357	P07357	CO8A_HUMAN	C8A	Complement component C8 alpha chain	15.2264	15.1519	15.1756	15.2054	15.0041	15.0877	15.118	14.9617	14.8778	14.9197	14.9533	14.9051	14.8268	14.9096	14.8452	14.7415	14.8336	14.7112	14.8165	14.8442	14.7441	14.8322	14.7652	14.7642	14.6736	14.9285	14.9395	14.7772	14.9298	14.892	14.9379	14.7986	14.7597	14.8363	14.7614	14.8963	14.8721	14.7856	14.9186	14.8982	14.7402	14.9478	15.2441	15.1224
UID237	P07358	P07358	CO8B_HUMAN	C8B	Complement component C8 beta chain	14.8274	14.8274	14.6453	14.751	14.8764	14.5927	14.7595	14.2471	14.6543	14.4196	14.4006	14.4614	14.6291	14.3987	14.2343	14.1096	14.3546	14.3319	14.2417	14.298	14.401	14.2893	14.2573	14.1674	14.3262	14.1271	14.2222	14.4997	14.3559	14.3565	14.2848	14.3392	14.5258	14.2568	14.2157	14.3001	14.2887	14.4269	14.2402	14.3328	14.4652	14.3371	14.751	14.5929
UID238	P07359	P07359	GP1BA_HUMAN	GP1BA	Platelet glycoprotein Ib alpha chain	13.0874	13.3151	13.4877	13.512	13.1622	13.2667	13.4375	12.9855	12.9047	13.0185	12.9538	12.8442	12.703	13.0898	13.0127	12.8725	13.14	13.0366	13.1911	12.9045	12.9622	12.0159	12.392	12.7029	12.8334	12.641	12.7886	13.2961	12.9695	13.0844	12.9789	13.0175	13.2618	13.2482	13.1956	12.896	13.0762	13.3377	13.4501	13.5342	13.3635	13.1027	13.2162	13.462
UID239	P07360	P07360	CO8G_HUMAN	C8G	Complement component C8 gamma chain	14.6845	14.6927	14.479	14.6382	14.7521	14.497	14.6837	13.9842	14.3886	14.3318	14.1323	14.3461	14.4709	14.2689	14.098	14.0607	14.198	14.1067	14.0135	14.1718	14.3515	14.2766	14.325	14.2687	14.4106	14.2266	14.3534	14.4934	14.1317	14.2511	14.1545	14.183	14.2694	14.2292	14.2779	14.303	14.2782	14.4079	14.2908	14.3456	14.3945	14.437	14.6257	14.4907
UID240	P07437;P68371	P04350;P07437;P68371;Q13509;Q13885;Q9BUF5;Q9BVA1	TBB4B_HUMAN;TBB5_HUMAN	TUBB;TUBB4B	Tubulin beta chain	9.68762	9.98064	11.0747	10.6266	10.0644	9.98761	10.4132	9.00843	NA	9.91888	9.90163	9.93477	10.0942	10.8623	NA	NA	10.705	9.46538	NA	9.65689	9.7272	10.1474	NA	9.91613	9.87201	10.1828	10.3529	11.7088	10.2428	9.50943	8.52539	10.0244	10.0607	10.7309	10.1004	9.27799	9.20932	NA	10.2732	9.84177	NA	NA	10.134	10.7289
UID241	P07477	P07477	TRY1_HUMAN	PRSS1	Serine protease 1	12.2072	12.4143	11.0346	11.6554	13.0212	10.751	11.7902	12.0353	12.0323	12.0703	11.345	11.8174	12.6153	11.1837	11.2358	10.9493	12.3723	11.858	11.1423	11.96	12.1213	11.1033	10.8248	10.985	12.0439	10.9539	11.3982	12.1515	11.5577	11.6977	11.1248	10.4495	11.6161	10.3686	11.8398	11.2787	11.511	11.65	11.3263	11.3124	11.8226	11.1312	12.2329	11.5772
UID242	P07737	P07737	PROF1_HUMAN	PFN1	Profilin-1	11.6651	12.1821	12.5825	12.5767	11.833	12.2355	11.859	11.121	10.9572	11.8768	12.0979	12.2239	12.4296	13.0882	11.1822	10.6385	12.0816	11.0179	10.8416	11.8311	11.5218	11.3014	10.1917	12.0979	12.4221	12.0287	12.6038	13.9146	11.2205	11.6388	11.0262	12.0736	12.137	12.4193	12.0983	11.2742	10.9992	10.9572	12.2185	11.5896	11.1101	11.6348	11.9975	12.3454
UID243	P07900	P07900;P08238;Q14568;Q58FF8	HS90A_HUMAN	HSP90AA1	Heat shock protein HSP 90-alpha	9.87589	9.37127	9.93791	NA	9.51179	8.94568	NA	NA	NA	8.7541	9.56513	10.612	8.89303	9.30611	NA	NA	NA	NA	NA	9.16518	NA	9.16804	NA	9.82807	9.70632	9.69948	9.72839	10.329	9.48317	9.35484	NA	9.34518	9.58636	9.87533	NA	NA	8.94503	NA	9.38861	9.45754	8.81488	9.02035	NA	9.90832
UID244	P07951;P67936	P07951;P67936	TPM2_HUMAN;TPM4_HUMAN	TPM2;TPM4	Tropomyosin beta chain	9.93089	9.62497	10.6758	10.3934	9.66413	10.6033	10.0636	9.30896	NA	10.1701	9.88416	9.99375	10.0348	10.4625	9.48587	NA	9.81953	9.20163	NA	9.82925	9.22394	9.1388	9.30969	9.57775	10.4828	10.3185	10.4471	11.3805	9.28252	9.78958	NA	9.32197	9.86998	9.75987	9.70486	8.52715	NA	8.77973	9.87294	9.56797	8.89741	NA	10.2705	9.98911
UID245	P07996	P07996;P35442	TSP1_HUMAN	THBS1	Thrombospondin-1	12.7801	12.8866	13.4661	12.8387	12.2259	12.1107	12.0216	13.3966	14.2275	13.3236	12.4634	13.2172	12.1413	12.9754	11.9661	11.9406	12.0965	11.3496	11.2454	12.3486	11.5063	12.7299	13.2772	11.8804	12.3706	12.1439	12.3605	13.7604	11.148	11.2778	10.9559	11.5494	12.2204	12.1791	11.7209	12.1724	13.3795	11.4505	12.0643	11.5011	11.4464	11.4052	12.0672	12.5843
UID246	P08185	P08185	CBG_HUMAN	SERPINA6	Corticosteroid-binding globulin	16.8263	16.8001	16.907	16.8	16.7997	16.7243	16.6452	16.6873	16.7314	16.7059	16.7087	16.5446	16.4614	16.5121	16.8322	16.7847	16.8318	16.6871	16.7342	16.742	16.6524	16.3476	16.442	16.5044	16.5779	16.4939	16.5373	16.2857	16.8302	16.7797	16.7907	16.7188	16.8663	16.7876	16.4899	16.7824	16.809	16.8702	16.8475	16.9251	16.7285	16.7117	16.6698	16.7055
UID247	P08195	P08195	4F2_HUMAN	SLC3A2	4F2 cell-surface antigen heavy chain	9.89263	9.68309	9.27428	9.28723	8.93147	9.74751	9.80685	8.92808	9.12562	9.3212	9.46428	9.14585	8.8018	8.76234	8.97783	9.32848	8.76155	9.41593	9.40318	9.7968	8.63762	8.40461	9.30552	9.26901	9.53358	8.69097	8.07376	8.82734	9.05017	9.60045	8.98811	8.97368	9.87945	8.31464	9.14746	7.82759	9.03499	9.22737	8.7977	8.79503	9.35424	9.15142	NA	9.91312
UID248	P08253	P08253	MMP2_HUMAN	MMP2	72 kDa type IV collagenase	9.93301	10.2665	10.2473	9.87383	10.0479	10.3175	10.3203	9.79003	10.0121	9.79	10.1414	9.94317	9.61414	10.0895	10.2016	10.1022	9.97791	10.0239	9.21509	9.81373	9.98883	9.74628	9.94466	9.72133	9.84383	NA	9.28938	9.85412	9.47467	9.58435	9.64892	9.34961	9.43075	9.64867	9.91136	9.52204	10.1445	9.62271	9.85064	9.92122	9.88213	9.61529	10.507	10.2518
UID249	P08294	P08294	SODE_HUMAN	SOD3	Extracellular superoxide dismutase [Cu-Zn]	10.4495	11.0851	11.5459	10.8651	11.0871	11.3495	11.2401	11.6551	11.3805	11.4178	11.4597	11.1544	10.9615	11.4466	11.5709	11.4427	11.441	10.5749	11.5977	11.3207	11.1699	11.4949	11.4255	11.617	11.3099	11.7242	11.594	11.2711	10.6008	10.6549	11.1829	10.5938	11.2421	11.236	10.5728	13.5529	13.9135	13.8735	14.077	14.0318	13.7132	13.7794	12.0781	10.2442
UID250	P08514	P08514	ITA2B_HUMAN	ITGA2B	Integrin alpha-IIb	10.9501	11.3939	12.523	12.0237	11.0196	11.6181	11.4215	10.7187	10.0049	10.8731	11.0403	11.4272	11.6602	12.3268	10.3739	9.81443	11.4372	10.26	NA	11.1161	10.8899	10.9473	10.0567	11.3602	11.9944	11.6342	11.8938	13.0651	10.6105	10.8525	10.4647	11.4881	11.473	11.9736	11.5184	10.6533	9.28274	10.4539	11.4622	10.9778	10.6544	11.0002	10.8268	11.6915
UID251	P08519	P08519	APOA_HUMAN	LPA	Apolipoprotein(a)	13.8066	13.8963	13.7056	13.6713	13.8023	13.8744	14.0508	14.48	14.5406	14.5841	14.4872	14.5689	14.739	14.7253	13.2385	13.1848	12.877	13.2643	13.1696	12.9352	13.133	15.3562	15.6078	15.4927	15.6057	15.5668	15.1767	15.837	15.4479	15.6728	15.5564	15.4827	15.5299	15.2204	15.3339	16.0616	16.1732	16.2258	16.0987	16.074	16.0896	15.9901	12.4361	13.0603
UID252	P08567	P08567	PLEK_HUMAN	PLEK	Pleckstrin	8.50419	8.93418	9.89401	9.39897	NA	8.8434	9.18064	NA	8.0124	NA	8.94214	9.03726	9.2448	9.27869	9.42283	NA	9.45039	NA	NA	9.13624	8.99015	8.63323	NA	9.64943	9.34436	9.9595	NA	10.7013	8.9024	7.23396	NA	9.63641	9.30046	10.0384	8.96135	8.40953	NA	NA	9.04551	9.57576	9.03097	NA	NA	9.95017
UID253	P08571	P08571	CD14_HUMAN	CD14	Monocyte differentiation antigen CD14	12.6514	12.9191	12.8883	12.9112	12.9269	12.5483	12.7045	12.5239	12.6501	12.7687	12.8967	12.7867	12.4094	12.5753	12.4443	12.371	12.5822	12.6615	12.8693	12.6281	12.5948	12.444	12.6025	12.7916	12.6228	12.7697	12.8144	12.4718	12.2573	12.3857	12.6618	12.7333	12.5439	12.5049	12.3289	12.5233	12.557	12.6376	12.7945	12.6298	12.5183	12.5568	12.1942	12.2212
UID254	P08603	P08603	CFAH_HUMAN	CFH	Complement factor H	18.6568	18.6394	18.5928	18.5708	18.6579	18.5549	18.6652	18.8336	18.9048	18.8938	18.7803	18.9408	18.9331	18.7974	18.5686	18.629	18.6212	18.6639	18.5577	18.6505	18.6302	19.0919	19.1285	19.0371	19.0941	19.0287	18.9838	19.1251	18.7145	18.7988	18.7197	18.7409	18.8089	18.6871	18.8303	19.1225	19.14	19.2227	19.1545	19.1445	19.1624	19.1416	18.6728	18.6165
UID255	P08603;Q03591	P08603;Q03591	CFAH_HUMAN;FHR1_HUMAN	CFH;CFHR1	Complement factor H	15.1127	15.0076	14.7881	15.0005	14.7527	15.0704	14.9716	15.1496	15.3716	15.3732	15.2178	15.3026	15.3668	15.3647	15.4956	15.5416	15.7516	15.5746	15.3032	15.5337	15.3664	15.5114	15.3798	15.3445	15.368	15.0289	15.3929	15.4997	15.4616	15.4706	15.4542	15.3034	15.4884	15.3255	15.29	15.1214	15.015	14.943	14.9348	14.7763	15.1132	15.1007	15.4204	15.4538
UID256	P08637	P08637	FCG3A_HUMAN	FCGR3A	Low affinity immunoglobulin gamma Fc region receptor III-A	11.2024	11.6474	12.0948	11.2303	11.4412	11.6527	11.5189	10.545	11.5698	10.8767	11.3555	10.8657	11.0652	10.5836	11.1711	12.0538	11.3812	11.9077	11.8357	10.9043	10.8126	10.8785	11.8672	11.7666	11.4433	11.2819	10.6516	10.5465	10.4739	11.5835	11.3062	11.317	10.9964	11.08	10.0544	10.4693	11.7251	11.4009	11.2888	11.4472	10.9549	10.6505	10.634	11.9351
UID257	P08697	P08697	A2AP_HUMAN	SERPINF2	Alpha-2-antiplasmin	17.0597	16.9422	16.9519	17.0227	16.9039	17.1954	16.999	17.0413	16.8634	16.8784	17.0222	16.8879	16.8064	16.8221	17.0994	16.9754	17.0151	16.893	16.8917	17.0645	16.9012	16.949	16.8098	16.8753	16.8639	16.7835	16.8767	16.8324	17.0916	17.1203	17.0723	17.1392	16.9735	17.0639	16.9913	17.0169	16.8851	17.045	16.9691	17.009	16.9957	16.9494	17.0284	17.0395
UID258	P08709	P08709	FA7_HUMAN	F7	Coagulation factor VII	10.4316	10.4688	10.3975	10.7466	10.3291	9.87383	10.5089	10.2866	10.5488	10.6542	10.3588	10.6848	10.2784	10.3647	10.8479	10.5918	10.4331	10.3875	10.178	10.0668	10.6639	10.6222	10.3656	10.3604	10.5803	9.24499	10.1439	10.8855	10.1074	10.9076	10.3276	10.3224	10.96	10.2025	10.2995	10.0274	10.1097	10.547	9.76034	10.5944	10.12	10.4538	10.5926	10.245
UID259	P09172	P09172	DOPO_HUMAN	DBH	Dopamine beta-hydroxylase	12.3005	12.089	12.0837	12.0915	12.0044	12.1452	12.5632	10.5754	10.7539	10.6235	10.7128	10.6556	10.4987	10.6638	11.4901	11.304	11.7169	11.6002	11.5847	11.5966	11.5861	11.3964	11.264	11.2847	11.3436	11.3847	11.5278	11.3744	11.9854	11.9284	11.9577	11.853	11.9037	11.8701	12.0042	11.3077	NA	NA	10.58	11.1015	9.03145	NA	8.23184	9.05379
UID260	P09486	P09486	SPRC_HUMAN	SPARC	SPARC	9.99677	9.98403	10.6283	9.56822	9.47222	9.60639	9.78736	10.4835	10.8435	10.1014	9.8177	10.6038	9.81151	9.75125	9.65383	9.94419	9.75652	9.05704	NA	9.73148	9.39149	10.0199	10.6697	9.49284	9.5181	9.31581	9.70153	10.5497	NA	9.7863	NA	NA	NA	9.99987	NA	9.535	10.4771	9.73207	9.94757	10.1453	8.15766	9.59368	9.9146	8.97789
UID261	P09871	P09871	C1S_HUMAN	C1S	Complement C1s subcomponent	15.2432	15.2871	15.1852	15.2166	15.2547	15.205	15.2963	15.2654	15.3551	15.2801	15.1957	15.3046	15.4446	15.3116	14.9917	15.0529	15.0846	15.1835	15.0488	15.0816	14.9977	15.4652	15.4383	15.3382	15.4318	15.3406	15.4481	15.4015	15.1501	15.1699	15.073	15.0439	15.1231	15.0544	15.1448	15.2724	15.4003	15.4282	15.3826	15.3435	15.4823	15.2977	15.2694	15.3266
UID262	P0C0L4	P0C0L4	CO4A_HUMAN	C4A	Complement C4-A	15.1597	14.8445	15.0512	15.2509	15.1524	15.2168	15.0918	15.431	15.0914	15.1724	15.2741	15.0954	15.3421	15.1669	11.975	11.9595	12.3935	11.3516	12.2791	12.6671	12.4895	15.2549	15.1423	15.2861	15.4027	15.2064	15.3916	15.3758	15.2506	15.3461	15.379	15.3703	15.4702	15.3217	15.0008	14.7599	14.3132	14.2286	14.7645	14.5416	14.3664	14.5906	14.9536	14.8389
UID263	P0C0L4;P0C0L5	P0C0L4;P0C0L5	CO4A_HUMAN;CO4B_HUMAN	C4A;C4B	Complement C4-A	18.3731	18.382	18.3009	18.3553	18.3327	18.3228	18.3172	18.2949	18.2935	18.2848	18.227	18.2263	18.3363	18.2699	17.1831	17.2179	17.2404	17.194	17.1295	17.2054	17.1884	18.3079	18.3473	18.3289	18.3706	18.2416	18.4144	18.3024	18.5327	18.5226	18.5118	18.5029	18.5968	18.4909	18.4597	18.1367	18.1827	18.1313	18.1888	18.2285	18.1828	18.1631	18.0055	17.9553
UID264	P0C0L5	P0C0L5	CO4B_HUMAN	C4B	Complement C4-B	15.5912	15.542	15.5291	15.5973	15.1605	15.5703	15.2415	15.4032	14.828	14.9674	15.0649	15.1348	14.8991	15.6962	15.0449	15.1361	15.3329	15.1351	15.1728	15.3415	15.0354	15.3964	15.3089	15.6155	15.5486	15.8299	15.9131	15.0448	15.6141	15.3291	15.3935	15.5835	15.5024	15.8675	15.638	15.768	15.457	15.549	15.5692	15.591	15.7272	15.8121	15.2608	15.1977
UID265	P0DJI8	P0DJI8	SAA1_HUMAN	SAA1	Serum amyloid A-1 protein	12.4761	12.6575	14.2002	15.8504	16.7742	16.8618	13.7759	11.4836	11.9435	14.1652	15.2247	16.2481	17.2664	12.9778	10.2518	10.7134	13.2924	15.4858	15.8778	17.3323	11.4315	11.4556	11.9361	14.0692	15.5848	13.9994	17.5366	10.7821	12.2673	12.2465	13.951	15.5751	16.2694	15.9436	11.5708	10.2358	11.2323	14.2706	15.715	16.3255	17.0234	11.1973	10.9287	10.935
UID266	P0DJI8;P0DJI9	P0DJI8;P0DJI9	SAA1_HUMAN;SAA2_HUMAN	SAA1;SAA2	Serum amyloid A-1 protein	11.3048	11.5797	13.3303	14.637	15.6708	15.8011	12.5042	10.7962	11.1276	13.2693	14.5549	15.3213	16.6447	12.118	10.4725	9.94794	11.9262	13.9991	14.8204	15.7391	9.9024	11.3881	11.0947	13.2045	14.7232	15.3841	16.5576	10.7965	11.0529	11.3003	13.0165	14.469	15.2503	15.1157	10.6681	9.08165	10.0659	13.1721	14.4029	15.2757	16.1374	10.1461	10.0828	9.53672
UID267	P0DJI9	P0DJI9	SAA2_HUMAN	SAA2	Serum amyloid A-2 protein	9.32194	NA	11.382	12.7117	14.4748	13.6875	10.4075	NA	NA	11.392	11.9903	13.5124	13.7708	9.73346	NA	NA	9.18963	11.6253	12.1966	13.235	9.65803	9.35325	9.52654	11.3557	13.3241	13.2707	14.0562	10.0387	NA	9.70623	10.7177	11.7287	13.3188	11.9961	NA	NA	NA	10.8384	11.7918	12.7386	12.7861	NA	NA	NA
UID268	P0DOX2	P0DOX2	IGA2_HUMAN		Immunoglobulin alpha-2 heavy chain	15.9739	15.8355	15.8034	16.1411	15.7383	15.9467	16.22	15.654	15.6188	15.7728	15.5028	15.4371	15.421	15.6097	15.9575	16.214	15.9337	15.9873	16.0372	16.0823	15.6859	16.2493	16.3976	16.4078	16.2905	16.4326	16.2888	16.3037	16.5247	16.4328	16.3335	16.4288	16.1766	16.409	16.4137	15.4969	15.2843	15.3135	15.5793	15.4523	15.2221	15.6228	16.5501	16.3273
UID269	P0DOX3	P0DOX3	IGD_HUMAN		Immunoglobulin delta heavy chain	15.3896	15.3132	15.4148	15.3266	15.3153	15.1867	15.462	14.224	14.5649	14.2976	14.4688	14.3288	14.0614	14.1675	14.7236	14.7525	14.6927	14.3719	14.5333	14.5788	14.59	15.3457	15.3639	15.4008	15.2842	15.1972	15.1137	15.0623	14.8677	14.7978	14.8489	15.0264	14.9396	14.6457	15.108	14.4541	14.4127	14.6408	14.7532	14.6277	14.4662	14.3457	14.9637	15.0451
UID270	P0DOX5	P0DOX5	IGG1_HUMAN		Immunoglobulin gamma-1 heavy chain	17.301	17.4329	17.2857	17.3965	17.5092	17.2604	17.5721	17.0686	17.1624	17.1684	16.9445	17.3254	17.1128	16.9844	17.1104	17.3037	17.2839	17.1432	17.1104	17.0163	17.1446	17.1967	17.1963	17.1851	17.0569	17.0199	17.0513	17.1375	17.0613	17.2017	16.8908	17.1043	17.1144	17.0932	17.124	16.988	17.0078	17.0169	16.9053	16.9978	16.9416	16.9827	17.4079	17.4346
UID271	P0DOX6	P0DOX6	IGM_HUMAN		Immunoglobulin mu heavy chain	11.8448	12.1812	11.8041	11.9985	11.647	12.3812	12.2953	13.3761	12.6765	12.7757	13.2591	12.6603	13.0425	12.8307	13.3592	13.3286	13.5107	13.0105	13.4395	13.3034	12.8202	12.7498	13.0635	13.1766	12.7762	12.7417	12.971	12.631	13.6167	13.6206	13.8315	13.6251	13.4102	13.6347	13.3234	12.3592	12.5658	12.4089	12.2675	12.482	11.8105	12.3622	12.9178	13.0507
UID272	P0DOX7	P0DOX7	IGK_HUMAN		Immunoglobulin kappa light chain	15.7816	15.5318	16.4573	15.41	15.8167	16.0436	15.8259	15.4365	15.1423	14.932	15.1463	NA	15.0298	15.0497	15.5774	15.5754	15.2131	15.5402	15.9436	15.4535	15.1854	16.2205	15.6286	15.2178	16.0057	15.9425	16.1839	15.7245	16.1116	15.4007	15.882	15.9375	15.5142	15.4009	15.3402	15.6016	15.1578	15.3218	15.7201	15.403	15.1606	15.8057	15.7812	16.0348
UID273	P0DOY3	P0DOY3	IGLC3_HUMAN	IGLC3	Immunoglobulin lambda constant 3	18.7324	19.0114	19.1577	18.9939	18.5171	19.0143	18.3673	18.1187	17.9528	18.0876	18.1672	17.9337	17.913	18.1921	18.8035	18.6478	18.8567	18.4674	18.6574	18.7617	18.6188	18.8958	18.8302	18.7255	18.7314	18.8656	18.6237	18.336	18.2775	18.3736	18.3015	18.4109	18.0754	18.2294	18.681	18.4502	18.5489	18.073	18.4318	18.5708	18.185	18.4584	18.6977	18.581
UID274	P0DP01	P0DP01	HV108_HUMAN	IGHV1-8	Immunoglobulin heavy variable 1-8	11.4181	11.0225	11.1779	11.2362	11.1556	10.805	11.1146	11.2696	11.6816	11.8785	11.7592	11.9629	11.8197	11.6181	10.0509	10.3962	11.3515	11.0941	10.5126	10.68	10.9686	12.782	12.5117	12.3909	12.6533	12.3271	12.0644	12.4788	10.2934	11.013	11.0467	11.4593	11.2878	10.6831	10.7596	11.0397	11.3682	11.7674	11.2289	11.5156	11.714	11.6119	12.0249	11.7952
UID275	P0DP23;P0DP24;P0DP25	P0DP23;P0DP24;P0DP25	CALM1_HUMAN;CALM2_HUMAN;CALM3_HUMAN	CALM1;CALM2;CALM3	Calmodulin-1	10.0853	9.88466	10.5216	9.93567	9.23132	10.2121	10.1299	9.31118	8.74019	9.34217	9.3881	9.21508	9.92512	10.4429	8.902	NA	10.0367	9.13261	8.84347	9.14447	9.34127	8.91077	9.43752	10.2627	10.3345	9.9259	10.0552	10.8408	9.09536	NA	NA	9.85615	9.72602	9.68616	9.40412	NA	9.65912	NA	9.72773	8.54825	8.7554	9.61544	9.55445	9.95605
UID276	P0DPH7;P0DPH8;Q6PEY2;Q71U36;Q9BQE3	P0DPH7;P0DPH8;P68363;Q6PEY2;Q71U36;Q9BQE3	TBA1A_HUMAN;TBA1C_HUMAN;TBA3C_HUMAN;TBA3D_HUMAN;TBA3E_HUMAN	TUBA1A;TUBA1C;TUBA3C;TUBA3D;TUBA3E	Tubulin alpha-3C chain	8.5852	8.88106	9.9177	9.44216	8.94213	8.06118	9.30285	NA	NA	8.57989	9.21688	8.27175	9.1385	9.45006	8.05679	NA	8.92843	8.67072	NA	8.73218	8.38147	6.95033	NA	8.60185	9.16039	8.70616	9.41215	11.2213	8.86104	7.80326	NA	7.5201	8.45901	9.1526	NA	8.17196	NA	NA	8.56841	8.57374	NA	NA	NA	NA
UID277	P0DTE1	P0DTE1	HV383_HUMAN	IGHV3-38-3	Probable non-functional immunoglobulin heavy variable 3-38-3	13.2759	13.3096	13.2835	13.0361	12.5778	13.2017	12.7625	13.4864	13.3642	13.7358	13.6062	13.1153	13.2619	13.247	13.13	13.1353	13.2827	13.1173	13.306	12.9443	12.9298	12.7158	12.3858	12.8506	12.7522	12.8937	12.9786	12.496	13.4386	13.3331	13.3104	13.5297	13.2882	13.3141	13.4031	13.0527	13.0341	12.7087	12.9416	12.7877	12.7667	12.9874	13.249	13.3533
UID278	P10643	P10643	CO7_HUMAN	C7	Complement component C7	15.4353	15.4833	15.414	15.4746	15.4758	15.5167	15.393	15.3656	15.4284	15.4561	15.4266	15.4862	15.4168	15.3881	14.989	14.933	14.9567	14.8807	14.9428	14.9767	14.9692	14.9621	14.9768	14.9277	14.9091	14.9877	14.9643	15.0284	14.8829	14.9666	14.789	14.8201	14.8535	14.7498	14.8754	14.5134	14.4583	14.4524	14.3149	14.361	14.4157	14.5143	15.0747	14.9743
UID279	P10721	P10721	KIT_HUMAN	KIT	Mast/stem cell growth factor receptor Kit	10.0245	9.871	9.95872	10.2101	9.96854	10.1672	10.089	9.47239	9.94598	10.1584	9.80355	10.12	9.93294	10.1341	10.1519	9.81897	9.60623	10.531	10.3965	10.0772	10.4688	9.41012	9.43148	9.84387	9.58749	9.12667	8.58334	9.23127	9.8164	9.7311	9.51342	9.86387	9.83334	9.65403	9.8897	9.94867	10.2264	10.0402	9.38301	9.8264	9.9618	9.71262	9.51668	10.6175
UID280	P10909	P10909	CLUS_HUMAN	CLU	Clusterin	16.9839	16.9409	16.8627	16.9047	16.9123	16.6817	16.8723	16.7781	16.942	16.8981	16.8338	16.8062	16.7953	16.8195	17.0848	17.076	17.09	17.1054	17.0236	16.877	17.0299	16.8683	16.9047	16.8936	16.8669	16.755	16.6393	16.8982	16.7842	16.7831	16.8636	16.8108	16.9074	16.5845	16.9023	16.8388	16.8163	16.8873	16.8247	16.8183	16.8011	16.7382	16.9027	16.7679
UID281	P11021	P11021	BIP_HUMAN	HSPA5	Endoplasmic reticulum chaperone BiP	11.1169	11.2579	11.0007	10.9493	10.8061	11.1539	11.118	10.7973	10.8295	10.7998	11.1158	10.748	11.0863	11.2096	10.9033	11.0523	11.212	11.089	10.8202	10.9566	11.1298	10.9355	10.8557	10.9858	11.2095	10.6339	10.8754	11.3906	10.8316	11.0679	10.7356	10.623	11.3222	11.0257	11.1553	10.9632	10.9288	10.8627	10.9304	10.8343	11.0519	10.9	11.0938	11.1812
UID282	P11142	P0DMV8;P0DMV9;P11142;P17066;P34931;P54652;P48741	HSP7C_HUMAN	HSPA8	Heat shock cognate 71 kDa protein	10.4413	10.7418	10.8578	11.0534	9.51288	10.1411	10.7173	10.3355	9.82589	10.1319	10.4233	10.1332	10.3246	10.9048	9.99848	10.2181	10.7767	10.3123	NA	10.0939	9.77481	10.07	10.2288	10.8168	10.8159	10.6184	10.6289	11.3064	9.11793	9.70992	NA	10.5149	10.3198	11.2215	10.5483	10.4734	9.89346	9.59828	10.6609	10.4443	9.78824	9.61315	10.595	10.7185
UID283	P11226	P11226	MBL2_HUMAN	MBL2	Mannose-binding protein C	12.8084	12.6613	12.6002	12.6333	12.7627	12.5278	12.6558	12.3345	12.5374	12.5043	12.3056	12.3356	12.2962	12.1757	13.3096	13.3913	13.379	13.4297	13.3604	13.3842	13.193	12.8003	12.6692	12.5832	12.9298	12.6589	12.7463	12.7868	11.5114	11.7172	11.8609	11.536	11.9934	11.6197	11.7284	11.1908	11.1463	11.2009	11.054	11.348	11.4163	11.1635	13.0685	13.131
UID284	P11279	P11279	LAMP1_HUMAN	LAMP1	Lysosome-associated membrane glycoprotein 1	10.2765	10.5938	10.4904	10.3695	10.6601	10.4569	10.175	10.2703	10.6922	10.6828	10.5636	10.213	10.1908	10.5462	10.2565	9.9696	9.85024	10.205	10.2853	10.1076	9.93391	9.90219	9.99297	9.89838	10.0515	10.021	10.1642	9.70278	9.44307	9.85606	9.97785	10.14	10.5669	9.67568	9.69352	10.2136	9.70435	10.2195	10.126	10.2996	9.77403	10.0003	10.0187	10.1623
UID285	P11597	P11597	CETP_HUMAN	CETP	Cholesteryl ester transfer protein	11.7057	11.3887	11.5183	11.8152	11.3238	11.7708	11.6329	11.1726	11.204	11.5364	11.3034	10.9409	10.998	11.4193	11.5135	11.1793	11.0026	10.875	11.3381	11.185	11.2133	11.4578	11.2123	11.4861	11.2049	11.5017	11.6081	11.4013	11.3941	11.7287	11.3795	11.5014	11.3654	11.3337	11.6255	11.4053	11.6433	11.2678	11.2756	11.099	11.2421	11.3254	11.1488	11.0692
UID286	P12111	P12111	CO6A3_HUMAN	COL6A3	Collagen alpha-3(VI) chain	10.8833	10.9613	10.8529	10.8119	10.7698	10.9864	10.8705	11.1839	10.9336	10.843	11.1919	10.9778	11.0979	11.1035	11.3375	11.197	11.192	11.0727	11.2299	11.3109	11.1957	10.6001	10.5623	10.6969	10.53	10.44	10.6508	10.7521	10.7209	10.8532	10.8515	10.6582	10.8221	10.3927	10.7785	11.0401	10.9989	10.8536	10.8993	10.9813	10.8925	11.3021	10.9387	10.9397
UID287	P12259	P12259	FA5_HUMAN	F5	Coagulation factor V	15.7455	15.6664	15.7126	15.6363	15.7407	15.7289	15.7158	15.6432	15.7852	15.7519	15.7346	15.7142	15.9482	15.7314	16.0095	16.1283	16.0947	16.1179	16.1738	16.0796	16.088	15.8377	15.8627	15.8255	15.8436	15.8244	15.9306	15.8734	15.8233	15.739	15.7454	15.7986	15.9016	15.9388	15.8319	15.77	15.7985	15.723	15.6116	15.6986	15.8015	15.7779	15.6988	15.6815
UID288	P12814	P12814	ACTN1_HUMAN	ACTN1	Alpha-actinin-1	10.7972	11.2747	12.0136	11.6937	10.7482	11.1923	10.9064	10.4683	10.0459	10.8749	10.9746	11.0938	11.2261	11.8495	10.6963	10.4621	11.0248	10.3489	10.137	10.891	10.5923	10.6214	NA	11.3741	11.5261	11.4369	11.43	12.7809	10.4028	10.9126	10.3555	10.9454	11.1752	11.6179	11.4423	10.0568	9.78992	9.41318	11.1404	10.7311	10.3259	11.3998	10.7781	11.1658
UID289	P12830	P12830	CADH1_HUMAN	CDH1	Cadherin-1	10.4933	10.5234	10.5831	10.7474	10.7775	10.8071	10.4011	10.2188	10.1701	10.2583	10.5897	10.4116	10.4389	10.6344	10.4787	9.95881	10.3373	10.302	10.9566	9.84253	10.2059	10.2745	10.2717	10.5828	10.6197	10.0439	10.441	10.4733	9.71477	10.3901	9.95583	10.045	10.1398	NA	10.4221	10.5235	10.7751	10.5084	10.2912	10.0601	10.1827	10.9548	10.501	10.3028
UID290	P12955	P12955	PEPD_HUMAN	PEPD	Xaa-Pro dipeptidase	11.0339	10.9989	11.2652	11.2078	11.1093	11.1362	11.1209	10.8088	11.0631	10.9038	11.0062	11.1306	10.8868	11.1732	11.4775	11.6593	11.3616	11.5222	11.1901	11.4373	11.2922	10.7133	10.7953	10.7865	10.9055	10.8405	10.737	11.006	11.0353	11.0932	11.0489	10.9884	11.3203	11.006	10.8464	11.1478	10.9246	11.2415	11.0532	11.154	11.0182	11.0979	10.8293	10.8836
UID291	P13473	P13473	LAMP2_HUMAN	LAMP2	Lysosome-associated membrane glycoprotein 2	12.807	12.7729	12.8643	12.5246	12.5379	13.2919	12.5652	13.3791	12.6381	12.8835	13.0504	12.5237	12.5212	12.6648	12.6776	12.8389	13.0952	12.5787	13.0546	12.698	12.5694	12.7857	12.7177	12.5803	12.9783	12.9718	12.713	12.4828	12.7782	12.7431	12.9032	12.8374	13.0049	13.1378	12.9129	12.9607	12.9549	12.9657	12.5684	13.119	12.894	13.0242	12.594	12.789
UID292	P13591	P13591	NCAM1_HUMAN	NCAM1	Neural cell adhesion molecule 1	11.5403	11.7209	11.4438	11.5135	11.8442	11.279	11.4853	11.3682	11.3936	11.1796	11.3602	11.1987	11.3552	11.2215	11.2222	11.3137	11.1836	10.9857	10.663	10.7982	11.115	11.3792	11.4304	11.0828	10.8475	11.3587	11.0968	11.3378	11.4715	11.3342	11.6927	11.2499	11.5667	11.3299	11.6055	10.9676	11.2275	11.575	11.3876	11.2642	11.1879	11.2566	11.6192	11.6281
UID293	P13598	P13598	ICAM2_HUMAN	ICAM2	Intercellular adhesion molecule 2	11.238	11.171	11.1312	11.3196	11.2415	11.1395	11.2807	10.6465	10.911	10.9523	11.1909	10.8612	10.8904	10.8419	10.4676	NA	11.0152	10.4708	NA	10.466	10.0841	10.3852	NA	10.2529	10.8277	10.3465	NA	10.558	10.6327	10.8963	11.0304	10.4293	10.6936	10.3065	10.4534	10.7349	10.8487	10.8969	10.3375	10.8868	10.654	10.4456	10.2857	10.8245
UID294	P13645	P13645	K1C10_HUMAN	KRT10	Keratin, type I cytoskeletal 10	11.3982	11.4983	11.7965	10.6349	10.854	11.4798	10.9634	10.6181	11.1887	11.1562	11.7831	NA	10.3759	8.89399	11.2059	17.6038	11.0973	NA	9.96921	13.0625	10.9836	9.47896	11.0388	11.6392	12.1702	11.0375	10.8876	10.9022	10.52	10.5341	10.3742	11.0097	19.3303	10.6562	11.1504	NA	12.683	11.008	10.1255	9.69272	12.1663	11.3297	11.8649	12.7435
UID295	P13671	P13671	CO6_HUMAN	C6	Complement component C6	14.4878	14.6325	14.4688	14.4737	14.6419	14.4972	14.5677	14.5282	14.6059	14.585	14.5029	14.572	14.7685	14.5269	14.5052	14.3781	14.5386	14.5131	14.4529	14.5654	14.6026	14.584	14.5835	14.5027	14.5323	14.4949	14.65	14.6797	14.5698	14.5884	14.521	14.4711	14.6672	14.3691	14.4795	14.5309	14.5231	14.5798	14.5577	14.4808	14.7052	14.5314	14.4865	14.4787
UID296	P13796	P13796;P13797	PLSL_HUMAN	LCP1	Plastin-2	12.1343	12.1098	12.2213	11.9442	11.8675	12.0778	12.0727	12.1098	12.1125	12.0958	12.3416	12.0924	11.9613	12.217	12.016	12.0823	12.0831	12.2222	12.3043	12.1225	12.0712	11.7363	11.9861	12.2694	12.1596	11.8725	11.9293	11.7375	11.9334	11.8455	12.1118	11.8626	12.0961	12.0026	11.7099	12.2758	12.1462	12.0391	12.159	12.0528	11.8432	11.9136	11.7074	12.1982
UID297	P13987	P13987	CD59_HUMAN	CD59	CD59 glycoprotein	8.76401	8.94685	8.71911	8.33399	8.82624	8.64125	9.32775	NA	NA	8.77526	9.55158	9.65093	8.97255	8.4484	9.04179	NA	9.34019	9.28843	9.18296	9.12934	8.9632	8.72045	8.90022	8.95367	NA	NA	8.86696	8.81259	9.30384	NA	9.52079	9.2017	9.4004	9.09568	9.0609	8.87818	8.32339	8.97741	9.17569	NA	9.12382	9.36663	NA	9.23302
UID298	P14151	P14151	LYAM1_HUMAN	SELL	L-selectin	13.5107	13.8837	13.4261	13.6868	13.9083	13.5356	13.7213	13.3461	13.6845	13.6014	13.5322	13.9055	13.7148	13.4559	12.976	13.2048	13.0694	13.2088	12.7137	13.0027	13.3083	13.3278	13.6688	13.434	13.6327	13.4264	13.247	13.1666	13.2087	13.4787	13.4383	13.4854	13.613	13.1501	13.3399	12.754	13.1541	13.1861	13.1553	13.1328	13.2856	12.7254	13.3526	13.1143
UID299	P14543	P14543;Q14112	NID1_HUMAN	NID1	Nidogen-1	9.20511	9.39268	8.73026	9.48248	9.27694	NA	8.9967	8.97407	9.73804	9.06896	NA	8.96226	7.08758	9.42119	8.7915	8.27582	9.15757	9.05963	9.41211	9.51004	9.23397	NA	8.3934	8.80858	9.221	9.50863	NA	NA	NA	8.83691	8.6679	8.97343	8.96241	NA	9.34271	8.84986	9.29971	NA	8.58487	9.10158	8.55708	NA	8.35339	NA
UID300	P14618	P14618	KPYM_HUMAN	PKM	Pyruvate kinase PKM	11.7877	12.0351	12.1876	12.0262	11.432	11.8657	11.5063	11.0824	11.3058	11.3111	11.4914	11.4408	11.5803	12.4291	11.2642	10.9223	11.235	11.0194	10.7074	11.2752	11.1297	11.4636	11.1146	11.7113	11.8049	11.3974	11.9508	12.906	11.379	11.407	11.4524	11.3075	12.6726	11.991	11.5271	11.4764	11.1291	11.0556	11.9241	11.3962	10.9122	11.4097	11.655	11.8582
UID301	P14625	P14625	ENPL_HUMAN	HSP90B1	Endoplasmin	10.3442	10.5375	10.8555	10.5953	10.4524	10.9557	10.292	10.6826	11.0738	10.8013	10.5651	10.7366	10.7763	10.986	10.6788	10.5703	10.9302	10.5111	10.6427	10.9971	10.7315	10.2658	9.66982	10.5265	10.6474	10.4247	10.8943	11.1634	10.5544	10.9615	10.5495	10.7534	10.92	10.7918	10.5895	10.4804	10.3917	9.89994	10.5907	10.2609	10.2006	10.4196	10.0259	10.8765
UID302	P14780	P14780	MMP9_HUMAN	MMP9	Matrix metalloproteinase-9	9.79933	11.4653	11.837	11.7478	11.1172	NA	NA	NA	11.6752	11.978	11.6124	11.0244	NA	8.67322	NA	11.2185	11.2434	10.1442	9.92742	NA	NA	NA	11.3668	10.9464	10.814	10.7966	NA	NA	NA	11.1873	10.8043	10.6111	10.7579	NA	9.4794	NA	10.7609	10.1497	9.20347	9.3594	8.62399	8.75106	NA	10.9515
UID303	P15144	P15144	AMPN_HUMAN	ANPEP	Aminopeptidase N	10.6703	10.6118	10.3569	10.4778	10.3072	10.3004	10.6636	10.7287	10.4916	10.6718	10.3468	10.596	10.3841	10.4047	10.4574	10.5867	10.5008	10.3635	10.224	10.3176	10.302	10.2335	10.1591	10.2257	10.4466	10.8423	10.1993	9.99845	10.2102	10.5809	10.2286	10.2259	10.4508	10.6336	10.2813	10.3531	10.6849	10.0495	10.4052	10.5804	10.2113	10.6372	10.6084	10.7454
UID304	P15151	P15151	PVR_HUMAN	PVR	Poliovirus receptor	10.4763	10.3543	10.5794	9.36165	9.12637	9.34222	9.75512	10.7756	9.42746	9.88731	10.3578	9.73768	10.0589	9.3189	10.3924	9.88403	9.2375	10.0612	10.3106	9.98583	8.95357	8.46184	10.7381	10.199	NA	NA	NA	9.42692	9.56266	9.24907	9.42985	9.84816	9.90716	9.54203	9.97357	NA	9.59533	9.7921	9.74947	10.4046	10.0279	9.18521	NA	9.78382
UID305	P15169	P15169	CBPN_HUMAN	CPN1	Carboxypeptidase N catalytic chain	13.6265	13.6221	13.5049	13.2195	13.5682	13.6613	13.7146	13.3023	13.2572	13.3117	13.3358	13.3201	13.4827	13.308	13.7636	13.7061	13.8459	13.7195	13.7541	13.8893	13.9221	13.4536	13.5144	13.5071	13.5711	13.4275	13.572	13.5833	13.5789	13.5767	13.3674	13.7165	13.7307	13.5843	13.4962	13.5499	13.5096	13.6228	13.6345	13.6	13.6196	13.4574	12.9443	12.9011
UID306	P15814	P15814	IGLL1_HUMAN	IGLL1	Immunoglobulin lambda-like polypeptide 1	18.6141	18.6258	18.6769	18.3471	18.5879	18.0303	18.6041	17.1245	17.5955	17.5499	16.9898	17.8485	17.7622	17.189	18.1463	17.6217	18.3431	18.8236	18.3726	18.6152	18.3023	18.7589	18.7532	18.8873	18.739	18.4308	18.5553	18.3827	18.0684	18.2781	18.1895	17.8393	18.208	17.5399	18.3793	17.7712	18.4641	18.2711	17.9601	18.5042	18.3331	18.1017	18.2436	18.6438
UID307	P16070	P16070	CD44_HUMAN	CD44	CD44 antigen	12.1611	12.0574	11.7651	11.9021	12.3309	12.3855	12.2379	11.9932	12.1325	12.1967	12.3453	12.1713	12.3546	12.2302	12.1959	12.2177	12.3433	12.2293	12.1724	12.1446	12.4427	12.1882	12.0052	12.0598	12.2725	12.0763	11.8915	12.282	11.7595	11.8322	11.657	11.9387	11.799	11.5936	11.6081	11.7309	11.8474	11.8918	11.9632	12.0207	11.8938	11.824	12.1921	11.9439
UID308	P17813	P17813	EGLN_HUMAN	ENG	Endoglin	9.63624	9.97321	9.901	9.3681	9.61193	10.1025	9.91585	9.26212	10.0608	9.88875	9.94573	9.63137	9.60515	9.46503	9.74732	9.42159	8.61809	9.78061	NA	9.74373	9.45453	9.43617	9.69811	9.43252	9.53248	10.0091	NA	NA	9.35914	9.29237	10.0454	9.37257	NA	9.3784	9.44363	NA	9.23882	9.81766	9.71137	9.84834	9.45051	9.76487	NA	9.4748
UID309	P17936	P17936	IBP3_HUMAN	IGFBP3	Insulin-like growth factor-binding protein 3	14.2004	14.2478	14.0654	14.0529	13.9614	14.0641	14.3073	13.9362	13.9043	13.9019	13.961	13.9009	13.841	13.9535	14.1249	14.0912	14.2184	14.2568	14.1076	14.2577	14.3883	13.9204	13.8086	13.8437	13.7455	13.6484	13.6322	13.9554	14.2165	14.2563	14.0155	14.0248	14.1266	13.9067	14.2027	13.9088	14.0836	14.1136	14.0465	13.9747	14.0624	13.9393	13.7795	13.5806
UID310	P18065	P18065	IBP2_HUMAN	IGFBP2	Insulin-like growth factor-binding protein 2	10.4745	10.4785	10.9614	10.4505	10.6481	10.5374	10.6642	10.2798	10.0483	9.85701	10.0741	10.1401	10.191	9.90297	11.2181	11.3835	11.4147	11.4717	11.088	10.4661	10.4654	9.72664	9.62088	10.0186	10.0421	9.91318	9.43071	9.61099	9.98292	10.0905	9.79237	9.87638	10.1044	10.3272	9.79353	10.3896	10.4637	10.5764	10.151	10.1797	10.2034	9.94466	10.4559	10.3145
UID311	P18206	P18206	VINC_HUMAN	VCL	Vinculin	12.2794	12.6459	12.8138	12.9132	11.8692	12.71	12.4124	11.7425	11.3448	12.0647	12.1461	12.1518	12.2841	12.8327	11.9254	12.0587	12.6116	11.7979	11.268	12.1206	11.8719	11.8611	11.4904	12.3634	12.793	12.4805	12.6185	13.5389	11.7607	11.9499	11.5273	12.0147	12.738	12.6781	12.2996	11.9321	11.4931	11.7119	12.4734	12.1244	11.8787	11.6388	12.1636	12.3285
UID312	P18428	P18428	LBP_HUMAN	LBP	Lipopolysaccharide-binding protein	12.7088	12.3328	12.5849	13.0527	13.9833	12.9075	12.8472	12.341	12.4789	12.8306	13.6257	13.6161	13.3107	12.684	12.0234	12.1353	12.151	12.9343	13.766	13.0677	12.4474	12.2723	12.5366	12.5154	12.9874	13.3959	13.3211	12.6006	12.5968	12.3676	12.6768	13.0959	13.8867	13.0347	12.5614	12.4147	12.2527	12.6241	12.7977	13.4923	13.1116	12.173	11.7999	11.6059
UID313	P19320	P19320	VCAM1_HUMAN	VCAM1	Vascular cell adhesion protein 1	10.983	11.1062	11.1145	11.6797	11.3366	10.957	10.9259	9.94245	10.5884	10.6799	10.8034	10.9089	10.5741	10.6549	11.0296	10.8209	10.932	11.0235	11.2021	11.0416	10.7142	10.5298	10.6515	10.6564	10.8626	10.5245	10.4243	10.4364	10.393	10.6472	10.8567	10.5431	10.9158	10.5454	10.199	10.5105	10.6367	10.7934	11.0576	11.168	10.638	10.6434	10.2216	10.3926
UID314	P19652	P19652	A1AG2_HUMAN	ORM2	Alpha-1-acid glycoprotein 2	18.2595	18.1872	18.2284	18.3445	18.3986	18.4616	18.5452	18.9452	18.7085	18.8696	18.9693	18.8981	18.9463	18.8547	18.8229	18.6727	18.6501	18.5984	18.5625	18.8677	18.6921	19.1481	18.9163	19.0424	18.9948	19.0275	19.1035	18.7603	19.011	18.9435	18.9388	19.0038	18.9033	18.871	18.9617	18.6499	18.5396	18.4893	18.6652	18.5629	18.2605	18.583	18.7523	18.6598
UID315	P19823	P19823	ITIH2_HUMAN	ITIH2	Inter-alpha-trypsin inhibitor heavy chain H2	18.3322	18.2726	18.1362	18.2457	18.1689	18.1424	18.1784	18.2927	18.2977	18.2303	18.205	18.2125	18.1599	18.1409	18.4775	18.5489	18.5313	18.4624	18.3714	18.3739	18.409	18.2503	18.2807	18.3054	18.2635	18.2299	18.1519	18.3175	18.3736	18.4041	18.4456	18.4668	18.4408	18.3123	18.3945	18.4622	18.4395	18.4587	18.4864	18.4993	18.4409	18.4724	18.4807	18.4669
UID316	P19827	P19827	ITIH1_HUMAN	ITIH1	Inter-alpha-trypsin inhibitor heavy chain H1	16.3084	16.3289	16.2185	16.3291	16.3558	16.2228	16.3236	16.3194	16.2995	16.3628	16.27	16.3394	16.3224	16.3436	16.5733	16.4816	16.4677	16.4467	16.3423	16.4362	16.5351	16.3889	16.3197	16.2983	16.3397	16.3008	16.2094	16.358	16.4754	16.5686	16.414	16.4774	16.3707	16.2592	16.4187	16.6294	16.6689	16.5871	16.5862	16.6301	16.3612	16.6016	16.6191	16.5178
UID317	P20742	P20742	PZP_HUMAN	PZP	Pregnancy zone protein	10.1203	NA	NA	11.5601	12.7523	NA	NA	10.5204	10.7249	10.5257	10.2276	10.5995	9.63966	10.296	11.2797	11.3115	11.0518	11.2929	11.1629	11.0748	10.8928	10.6701	10.5575	10.5771	10.6642	10.5969	10.8798	10.3138	12.6881	12.6555	12.5496	12.6303	12.7743	12.4162	12.8235	10.1017	9.62015	NA	10.0011	10.2172	9.54414	9.97111	NA	NA
UID318	P20774	P20774	MIME_HUMAN	OGN	Mimecan	9.85059	9.4484	10.227	9.82363	NA	9.58153	9.32974	9.49887	9.726	9.62256	9.59222	9.09039	9.39833	9.55132	9.23676	9.55504	9.48399	9.45163	9.17266	9.26832	8.4977	9.30211	9.48027	10.0286	9.73441	NA	9.64682	9.4161	8.95635	9.52816	8.96146	9.1447	9.15998	NA	9.13754	10.0594	9.77101	9.59943	9.16692	9.92679	9.50428	9.95106	NA	NA
UID319	P20851	P20851	C4BPB_HUMAN	C4BPB	C4b-binding protein beta chain	14.4479	14.3063	14.246	14.3372	14.4732	14.2236	14.4532	14.3743	14.5362	14.6064	14.3284	14.4689	14.5679	14.4813	14.4479	14.4792	14.5109	14.6044	14.56	14.5276	14.5952	14.8964	14.8762	14.7492	14.7637	14.8175	14.6933	14.8662	14.7165	14.8239	14.7359	14.7074	14.6945	14.6075	14.6869	14.6092	14.7941	14.6866	14.7193	14.6746	14.6965	14.7681	14.657	14.6424
UID320	P21333	P21333	FLNA_HUMAN	FLNA	Filamin-A	12.8467	13.2922	14.0449	13.8214	12.7956	13.3482	13.1516	12.0263	12.0025	12.7841	13.044	13.1592	13.3632	13.9386	12.2093	11.7194	13.1325	12.1875	11.5126	12.9267	12.7165	12.5961	11.4646	13.0867	13.5673	13.0303	13.4541	14.8021	12.3663	12.7533	12.0732	12.9262	13.3412	13.5201	13.1661	12.3035	11.914	12.175	13.2195	12.745	12.3182	12.5758	12.7274	13.1251
UID321	P22105	P22105	TENX_HUMAN	TNXB	Tenascin-X	12.4057	12.3422	12.3764	12.2704	12.247	12.1445	12.2894	11.9132	12.1518	12.0044	12.0003	11.977	11.842	12.0683	12.2589	12.2	12.2353	12.3071	12.1247	12.1686	12.1598	11.858	12.0295	11.8195	11.7421	11.7972	11.6355	12.0755	12.0736	12.0207	11.9576	11.8165	11.9387	11.6709	12.0022	12.0595	11.9342	11.9578	12.0178	11.8759	11.8915	11.8104	11.9646	12.0231
UID322	P22352	P22352	GPX3_HUMAN	GPX3	Glutathione peroxidase 3	15.1667	15.041	15.0684	15.0711	14.7966	14.8116	15.0477	14.9409	14.9119	14.8959	14.8905	15.0087	14.6473	14.8092	15.0028	15.1719	15.2712	15.2859	15.5115	15.1114	14.886	14.8156	14.916	14.9343	15.0315	15.1068	14.7705	14.8269	14.6865	14.7096	14.6843	14.7947	14.8852	14.7439	14.5541	14.873	15.0415	15.0362	15.0786	15.2307	15.0085	14.9135	15.0063	15.1331
UID323	P22692	P22692	IBP4_HUMAN	IGFBP4	Insulin-like growth factor-binding protein 4	9.96469	10.1882	9.51986	10.2012	9.92416	10.3139	10.4181	10.176	9.86445	10.3857	10.1127	10.238	9.89821	9.98344	10.0769	10.2972	9.51325	10.4092	9.89642	10.2182	10.2109	10.269	10.0956	9.93139	10.0822	10.3133	10.5048	9.48588	10.1282	10.077	10.3265	9.94127	10.0137	9.68073	9.46943	10.1254	10.4402	9.33489	9.54042	9.82968	9.96019	10.1751	9.50954	10.0458
UID324	P22792	P22792	CPN2_HUMAN	CPN2	Carboxypeptidase N subunit 2	15.065	15.1075	14.9091	14.9675	15.1494	15.1532	15.1617	14.7304	14.8614	14.8296	14.6126	14.9483	14.9615	14.7787	15.1496	15.1416	15.1244	15.1561	14.921	15.2287	15.2321	15.0635	15.1038	15.0055	15.0947	14.8734	14.9496	15.0563	15.0796	15.0183	14.993	15.0336	15.0956	14.7862	15.0145	15.0528	15.1438	15.195	15.1857	15.1842	15.158	15.119	14.6268	14.5466
UID325	P22891	P22891	PROZ_HUMAN	PROZ	Vitamin K-dependent protein Z	12.7357	12.6692	12.891	12.7593	12.5092	12.4375	12.668	11.51	11.4887	11.1127	11.5339	11.3655	11.1953	11.5782	12.5877	12.6251	12.5428	12.5372	12.597	12.5245	12.4519	13.1447	13.248	13.1111	13.2407	13.2497	12.9313	13.0239	12.6403	12.4955	12.6904	12.5305	12.5962	12.2989	12.7378	12.0747	11.9911	12.1463	11.9371	12.0288	11.9188	11.9831	13.0533	13.2723
UID326	P23083	P23083	HV102_HUMAN	IGHV1-2	Immunoglobulin heavy variable 1-2	13.388	13.5918	13.3295	13.4534	13.4536	13.3524	13.6229	13.4499	13.3886	13.3561	13.396	13.4193	13.2171	13.3033	12.7616	12.8815	12.7324	12.8235	12.6818	12.8063	12.7078	14.9595	15.075	15.2093	15.3408	15.2607	15.0532	14.3367	13.9402	13.832	13.9567	13.6317	13.937	13.8781	14.0844	13.5286	13.4196	13.6033	13.4888	13.6181	13.5772	13.8119	13.7951	13.4622
UID327	P23142	P23142	FBLN1_HUMAN	FBLN1	Fibulin-1	15.0705	15.195	15.2216	15.161	15.2329	15.3575	15.2211	14.8749	15.0704	15.0998	15.0734	15.1372	15.0809	15.1771	14.9521	14.9962	15.0149	15.0262	15.1405	15.1829	15.1499	14.9863	14.8714	14.8793	15.0349	15.0306	15.1176	15.1547	14.4138	14.3568	14.4533	14.2099	14.4496	14.5372	14.4933	14.9917	14.9806	15.0538	14.9912	14.7751	15.0144	15.0405	15.2719	15.2616
UID328	P23470	P23470	PTPRG_HUMAN	PTPRG	Receptor-type tyrosine-protein phosphatase gamma	11.1498	11.3033	11.3134	10.8465	10.8054	10.6586	10.8798	11.2695	10.8504	10.7472	10.6853	10.8514	10.7204	10.6618	10.5039	10.722	11.4747	10.9537	10.8401	10.5962	10.8903	10.7844	10.613	10.8359	10.8647	10.7495	10.6045	10.6989	10.5093	10.6715	11.016	11.0165	10.8716	10.6163	10.5753	10.5962	10.4868	10.629	10.6041	10.5227	10.3371	10.6397	10.5422	10.8488
UID329	P23528	P23528;Q9Y281	COF1_HUMAN	CFL1	Cofilin-1	9.42754	10.06	10.847	10.3929	10.0741	10.4312	9.87635	9.01097	8.54609	9.70585	10.456	9.71596	10.1885	10.6508	9.70762	9.39799	10.067	9.6746	9.61943	9.92314	9.4135	9.71927	9.06729	10.108	10.5083	10.4514	10.5558	11.6983	9.61642	9.93373	9.09573	10.2643	9.84556	10.5397	10.4648	9.60717	NA	9.21975	10.2357	9.80164	9.6662	10.0424	9.86842	10.3896
UID330	P24592	P24592	IBP6_HUMAN	IGFBP6	Insulin-like growth factor-binding protein 6	10.1234	10.0264	9.77468	9.25046	10.3049	10.4082	9.99796	10.1371	10.3752	10.1763	10.0028	10.4493	10.4501	10.3045	10.0319	9.63322	9.94532	10.2717	9.73915	9.77145	9.90149	9.44026	9.79619	9.88789	10.122	10.1313	9.89605	10.2089	10.0767	9.84566	9.64224	8.63043	9.39906	9.63154	9.50849	9.48959	9.98971	9.49044	9.74298	9.52691	9.97146	9.28489	9.79483	9.69201
UID331	P24821	P24821	TENA_HUMAN	TNC	Tenascin	10.788	10.7129	10.7189	10.6162	10.8599	10.6877	10.7618	10.4011	10.7334	10.5468	10.2419	10.4616	10.2136	10.1947	10.0612	10.4252	10.6667	10.7618	10.701	10.57	10.6027	10.0997	10.5821	10.3356	10.7443	10.5384	10.623	10.2851	10.5621	10.7876	10.6375	10.6591	10.5937	10.9181	10.3792	10.6384	10.5714	10.4438	10.1278	10.1874	10.4766	10.6443	10.7304	10.5139
UID332	P25311	P25311	ZA2G_HUMAN	AZGP1	Zinc-alpha-2-glycoprotein	17.3222	17.4181	17.3471	17.3058	17.2814	17.1344	17.2798	17.4498	17.4801	17.5263	17.4781	17.426	17.3911	17.3399	17.3693	17.4726	17.5676	17.5409	17.5029	17.3398	17.3411	17.171	17.1253	17.0855	17.2161	17.0993	16.9033	16.983	16.9001	16.9273	16.8905	16.9579	17.0565	16.8091	16.9026	16.8074	16.9064	16.8906	16.7698	16.8352	16.7768	16.7669	17.1775	17.1715
UID333	P26038	P15311;P26038;P35241	MOES_HUMAN	MSN	Moesin	9.9407	9.60707	10.2598	10.1938	9.4533	9.61756	9.83709	9.90691	9.61003	9.85382	9.45231	10.3124	9.82671	10.3835	9.64885	9.52419	10.3586	9.78573	9.70322	9.66143	9.64492	9.51883	9.19496	9.98641	10.0497	10.1479	9.66442	11.1102	9.42477	NA	9.23542	10.0504	9.91041	9.48302	10.138	NA	9.55227	8.81646	10.1492	10.4009	10.1759	9.94469	9.51185	10.4073
UID334	P26927	P26927;Q2TV78	HGFL_HUMAN	MST1	Hepatocyte growth factor-like protein	12.6718	12.6647	12.5925	12.4846	12.5166	12.5436	12.4527	10.952	11.4045	11.164	11.0788	11.0476	11.2192	11.0866	12.0809	12.1903	12.1941	12.2038	12.1354	12.1017	12.1904	11.8234	11.7565	11.664	11.7296	11.7962	11.6534	11.6986	12.4334	12.5018	12.4165	12.3139	12.4378	12.4185	12.6179	12.4343	12.4399	12.3832	12.3522	12.3445	12.4039	12.4807	12.4284	12.4393
UID335	P27169	P27169	PON1_HUMAN	PON1	Serum paraoxonase/arylesterase 1	16.6829	16.5287	16.5875	16.509	16.4148	16.5492	16.4684	16.2184	15.8932	15.9943	16.0685	15.8278	15.892	15.9286	17.1105	17.048	16.9666	16.7094	17.0972	16.8234	16.7494	16.9373	16.8538	16.9304	16.8807	16.9903	16.9948	16.9307	17.36	17.2411	17.371	17.2583	17.0462	17.2089	17.2711	16.9496	16.7226	16.6992	16.8468	16.7764	16.5174	16.7986	17.0614	17.0571
UID336	P27487	P27487	DPP4_HUMAN	DPP4	Dipeptidyl peptidase 4	9.78362	NA	10.3405	9.32551	9.9548	9.54804	NA	NA	10.0502	9.77444	9.27165	NA	9.98566	9.37296	NA	9.88889	10.0667	9.70476	10.0253	9.98793	9.45101	9.54171	8.96845	9.38891	NA	NA	NA	9.13451	NA	9.87567	9.16652	9.79326	9.8427	9.87828	9.86785	NA	NA	9.50504	9.49781	NA	9.13103	NA	10.2246	8.64652
UID337	P27918	P27918	PROP_HUMAN	CFP	Properdin	13.6885	13.6877	13.6984	13.6002	13.7503	13.7067	13.8606	13.7157	13.6583	13.7229	13.8542	13.7791	13.7167	13.5162	13.7754	13.7367	13.9099	13.8576	13.8762	13.8085	13.797	13.8322	14.0299	13.9705	13.9801	14.0866	13.6573	13.8605	14.0831	14.1159	14.1931	14.1375	14.1793	14.0303	14.224	13.7727	13.8946	13.9847	13.8415	13.8174	13.7294	13.9248	13.6739	13.7327
UID338	P28799	P28799	GRN_HUMAN	GRN	Progranulin	8.44755	8.66711	8.13326	10.0033	7.66656	9.51143	9.80343	8.34473	8.09084	8.66967	NA	7.00774	8.50548	9.11956	9.21155	NA	8.44724	7.95133	8.71507	8.44954	7.81767	9.92098	8.99332	9.76201	9.31921	NA	NA	NA	9.55532	9.32273	8.36218	9.50768	8.77997	NA	8.85394	NA	8.86536	8.3876	NA	9.68852	7.8242	8.78133	NA	8.4726
UID339	P29401	P29401	TKT_HUMAN	TKT	Transketolase	9.23125	8.32027	NA	7.62585	10.6219	11.2786	10.2646	11.1144	10.4307	NA	11.0734	10.3907	11.2341	10.118	8.50536	9.39295	9.1798	8.49125	9.97702	NA	NA	NA	NA	NA	9.76661	8.29323	NA	10.6003	NA	9.53378	NA	8.98813	10.3243	NA	NA	NA	11.4289	8.92952	NA	8.92378	8.10096	10.6832	10.433	NA
UID340	P29622	P29622	KAIN_HUMAN	SERPINA4	Kallistatin	14.857	14.835	14.7934	14.6993	14.6869	14.6752	14.6665	14.7153	14.7816	14.778	14.8908	14.7224	14.6144	14.7571	14.4533	14.5546	14.6142	14.6095	14.6471	14.4238	14.5585	14.532	14.5171	14.5268	14.5548	14.4802	14.4215	14.4767	14.5404	14.5722	14.5039	14.5061	14.5545	14.4188	14.6743	14.6342	14.5409	14.6571	14.4894	14.5288	14.546	14.6558	14.7682	14.7057
UID341	P30041	P30041	PRDX6_HUMAN	PRDX6	Peroxiredoxin-6	10.4049	9.94807	NA	9.55842	9.81494	NA	9.68244	NA	10.194	9.21113	NA	9.60572	9.71543	10.2221	NA	NA	10.0521	NA	9.81833	9.48667	9.7879	9.74339	10.4145	10.1073	9.72818	10.196	10.261	11.0452	8.71883	9.08943	NA	9.25446	10.213	10.3262	10.2791	10.4098	10.2016	9.11834	8.76448	9.48453	9.37143	9.61373	NA	9.91081
UID342	P30101	P30101	PDIA3_HUMAN	PDIA3	Protein disulfide-isomerase A3	10.5021	10.6093	10.8478	10.5822	10.4631	10.4871	10.5208	9.53282	10.0875	10.3692	10.5804	9.92634	10.7445	10.8181	10.3749	9.9067	NA	NA	NA	10.6237	9.85672	9.87783	10.1387	10.3281	10.7414	10.2681	10.7202	11.258	9.04959	10.1979	NA	10.5947	10.7674	10.8207	10.4891	9.80535	9.99693	9.54762	10.3944	10.1992	10.3541	9.81307	10.3058	10.0559
UID343	P31146	P31146	COR1A_HUMAN	CORO1A	Coronin-1A	8.13361	7.24954	NA	7.8971	NA	8.54797	8.32076	7.92107	8.05368	7.62833	NA	7.65678	7.72917	8.07351	8.34218	NA	NA	8.24124	NA	NA	8.05877	NA	NA	9.04203	8.57367	NA	8.93657	9.04938	NA	NA	NA	6.91706	8.75746	9.40177	NA	NA	NA	7.67563	7.9316	8.37843	7.65847	NA	NA	8.4395
UID344	P32119	P32119	PRDX2_HUMAN	PRDX2	Peroxiredoxin-2	11.5604	11.2783	11.1856	10.9613	11.1217	10.7691	11.2222	11.1946	11.0485	10.9956	NA	10.7604	10.5248	10.7341	11.7125	10.9181	10.8901	10.4195	11.6618	10.3178	11.2666	11.146	11.6329	11.6719	10.9764	11.2226	11.1855	10.9681	11.5154	11.0759	11.269	11.0895	13.0622	12.283	11.5397	10.9304	11.6091	11.3558	10.5688	10.4743	11.3066	11.6268	10.7675	11.2117
UID345	P33151	P33151	CADH5_HUMAN	CDH5	Cadherin-5	13.1952	12.9683	12.9773	13.0382	13.1528	12.9979	13.326	12.8999	13.1836	13.0745	12.9508	13.1366	13.1314	13.2602	12.9188	13.1441	13.0834	13.127	12.8834	12.9434	13.1127	12.7627	12.7446	12.77	12.7582	12.7336	12.5895	12.8754	12.5966	12.8809	12.9369	12.7475	12.9264	12.7145	12.7697	12.9336	13.0089	12.8946	13.0575	13.0761	13.0177	12.8262	12.785	12.9042
UID346	P33908	P33908	MA1A1_HUMAN	MAN1A1	Mannosyl-oligosaccharide 1,2-alpha-mannosidase IA	9.92281	10.9446	10.7688	10.3113	10.8625	10.9926	10.5219	10.5389	10.4543	10.7432	10.7715	10.3928	10.8623	10.9874	10.5225	10.5105	10.5306	10.3906	10.2684	10.6655	10.5015	10.1808	10.6714	10.6464	10.8119	10.6559	10.5974	10.8946	10.7412	10.6835	10.0226	9.76838	10.6768	9.65528	10.7394	10.1616	10.8209	10.428	9.60624	10.1505	10.976	10.1744	10.0923	10.9997
UID347	P34096	P34096	RNAS4_HUMAN	RNASE4	Ribonuclease 4	10.0753	9.91307	9.11047	9.61234	10.0564	9.79702	9.88156	9.98187	9.76004	9.41476	9.05297	9.47873	9.37637	9.69921	9.22123	9.84187	9.47728	9.62595	10.0926	10.0817	9.95885	9.60801	9.71218	9.67354	9.71122	NA	NA	9.57796	9.51107	9.8214	9.26947	9.51374	9.57629	9.67494	9.35515	9.36539	9.8106	10.3385	9.87244	9.62315	10.1339	10.2839	10.2353	9.73138
UID348	P35443	P35443	TSP4_HUMAN	THBS4	Thrombospondin-4	10.2136	10.3808	10.3308	10.5244	10.4132	10.602	10.0592	10.6894	10.2722	10.0456	10.5604	9.95587	10.2131	10.4664	10.2668	9.78876	10.3288	10.6536	9.99942	10.1264	10.358	10.5236	10.5093	10.4321	10.2953	10.2432	10.4334	10.5336	10.205	9.48851	10.2656	10.0496	9.52364	9.96346	10.3087	10.5227	10.286	10.2659	10.6607	10.324	10.3948	9.85528	9.93972	9.60062
UID349	P35443;P49747	P35443;P49747	COMP_HUMAN;TSP4_HUMAN	COMP;THBS4	Thrombospondin-4	17.2125	17.3877	17.0964	17.3373	17.0695	17.4329	17.3062	16.4242	16.7315	16.5427	16.5497	16.768	16.7218	17.0091	16.9116	16.8704	16.8036	16.9366	16.7042	16.9719	17.1061	17.1036	17.0369	16.9255	17.0655	16.6493	16.9487	17.1769	16.506	16.5195	16.4907	16.4	16.4744	16.4171	16.7432	17.1626	16.8272	17.0187	17.1136	16.9786	17.0037	17.0181	17.126	16.9029
UID350	P35527	P35527	K1C9_HUMAN	KRT9	Keratin, type I cytoskeletal 9	12.2475	11.6543	NA	NA	NA	NA	12.9701	12.5521	NA	11.4371	NA	9.72311	11.877	NA	NA	NA	NA	11.3876	10.4803	9.41386	11.629	11.775	NA	NA	10.975	11.6295	11.3927	NA	9.547	9.52353	13.1106	NA	20.1657	11.4418	NA	NA	11.8473	NA	NA	NA	13.5194	12.6991	NA	NA
UID351	P35542	P35542	SAA4_HUMAN	SAA4	Serum amyloid A-4 protein	17.1555	17.3488	17.4159	17.335	17.1557	17.8209	17.2861	17.647	17.3999	17.3273	17.6559	17.4006	17.4683	17.5395	16.7664	16.7661	16.7538	16.6269	17.0267	17.4531	16.8579	17.0491	17.0082	17.0213	17.056	17.2121	17.6147	16.5703	17.65	17.6238	17.5705	17.7546	17.6086	17.8788	17.7045	17.1475	17.0979	17.066	17.1691	17.2793	17.373	17.1194	17.2633	17.2194
UID352	P35555	P35555	FBN1_HUMAN	FBN1	Fibrillin-1	9.83301	9.45435	9.63804	9.43175	9.49304	NA	9.27948	9.5924	9.10147	NA	9.35865	9.0666	9.26717	9.43932	9.21463	9.24035	NA	9.22923	9.21211	NA	NA	NA	9.19584	NA	9.09283	9.11913	NA	NA	NA	NA	8.86328	9.21167	NA	NA	8.66763	9.45708	9.079	NA	8.45096	8.66074	8.88129	NA	9.32607	9.32339
UID353	P35579	P35579	MYH9_HUMAN	MYH9	Myosin-9	10.5738	11.1487	11.9908	11.5857	10.7008	11.0785	11.0547	10.0473	9.8546	10.5886	11.0227	11.1121	11.2604	11.9361	10.3553	10.2363	11.1435	10.403	9.83259	11.0602	10.8835	10.6431	10.1657	10.8483	11.525	11.2185	11.3671	12.6644	10.1863	10.661	10.4032	10.8775	11.2536	11.4127	11.0623	10.4495	10.27	9.81364	11.2115	10.7876	10.4189	10.7542	10.8407	11.2403
UID354	P35858	P35858	ALS_HUMAN	IGFALS	Insulin-like growth factor-binding protein complex acid labile subunit	15.2986	15.3732	15.2859	15.2372	15.4157	15.3088	15.3779	15.2252	15.2303	15.2551	15.3197	15.2623	15.312	15.3739	15.3395	15.2979	15.3169	15.2611	15.3808	15.241	15.5037	15.3075	15.2623	15.2579	15.3062	15.149	15.0552	15.4582	15.5067	15.5764	15.5442	15.5354	15.4828	15.2422	15.6611	15.2107	15.2995	15.2315	15.2392	15.2805	15.1886	15.3181	15.2996	15.3146
UID355	P35908	P35908	K22E_HUMAN	KRT2	Keratin, type II cytoskeletal 2 epidermal	11.7773	11.0881	10.5179	9.74332	12.3125	NA	NA	10.699	NA	10.6144	NA	NA	NA	NA	NA	15.9856	10.9475	10.1052	9.9562	NA	11.9875	NA	9.98405	10.5839	11.2137	11.3388	NA	NA	NA	10.4211	NA	9.74855	18.2588	NA	NA	NA	NA	9.70838	NA	12.0477	10.4177	NA	10.6928	12.6997
UID356	P36955	P36955	PEDF_HUMAN	SERPINF1	Pigment epithelium-derived factor	14.8125	14.9212	14.7772	14.8537	14.6364	14.6494	14.7919	14.8065	14.8316	14.8686	14.8673	14.7945	14.8194	14.8257	14.9727	15.0516	15.1151	15.0322	15.0541	14.9685	14.9333	14.702	14.7571	14.7423	14.7515	14.7365	14.5389	14.5706	14.6845	14.7445	14.7651	14.818	14.706	14.6502	14.7699	14.681	14.7953	14.753	14.7668	14.7569	14.6529	14.7324	14.4963	14.5536
UID357	P36980	P36980	FHR2_HUMAN	CFHR2	Complement factor H-related protein 2	13.0813	13.1763	13.0213	12.9996	13.0386	13.1034	12.9492	13.925	13.925	13.9894	13.959	13.8923	13.9142	13.7907	13.3581	13.3622	13.5175	13.4159	13.6131	13.1561	13.1432	13.6284	13.8084	13.7	13.7578	13.7941	13.9005	13.3763	13.4033	13.3174	13.2471	13.2092	13.2252	13.1947	13.294	13.8075	14.1065	13.8991	13.9152	14.1063	13.7332	13.8365	12.5453	12.5577
UID358	P36980;Q03591	P36980;Q03591	FHR1_HUMAN;FHR2_HUMAN	CFHR1;CFHR2	Complement factor H-related protein 2	13.9498	13.722	13.6353	13.902	14.1367	13.9324	14.1304	14.1231	14.2632	14.2118	14.0929	14.3299	14.2944	14.11	14.9342	14.9036	14.7782	14.8744	14.9428	14.8261	14.6338	14.3744	14.1733	14.1845	14.204	14.0863	14.1355	14.1668	14.6312	14.5715	14.7228	14.6098	14.5795	14.7104	14.5273	13.0949	13.2707	13.1673	13.3776	13.2169	13.1256	13.0324	13.6971	13.8403
UID359	P37802	P37802	TAGL2_HUMAN	TAGLN2	Transgelin-2	11.07	11.1383	11.3523	11.4142	9.84903	10.7728	10.9216	9.27432	10.1211	10.9712	10.9373	10.6177	11.04	12.0064	10.2576	9.57493	10.9878	10.3614	NA	10.7722	10.6568	10.6299	9.43153	11.0972	11.2234	11.1928	11.2969	12.4761	10.2873	10.4373	9.64975	10.6712	11.3344	11.4036	10.9286	10.5584	9.83671	10.1452	11.2149	10.6592	9.60109	10.5657	10.8196	11.1009
UID360	P39060	P39060	COIA1_HUMAN	COL18A1	Collagen alpha-1(XVIII) chain	10.9582	10.4248	10.0696	10.4019	10.3811	10.232	10.3654	10.3228	10.3848	10.2998	10.36	10.3146	10.2564	10.3798	9.91296	10.6584	10.4451	10.1616	10.5669	10.5409	10.3632	10.2222	10.1147	10.1347	10.3521	9.96274	10.0531	10.0998	10.3376	10.3851	9.49231	10.3391	10.4813	10.3074	10.0084	10.5565	10.0831	10.2011	9.97151	10.3062	10.4221	10.5368	10.728	10.2745
UID361	P41222	P41222	PTGDS_HUMAN	PTGDS	Prostaglandin-H2 D-isomerase	11.9613	11.8759	12.2029	11.8886	11.919	11.6279	12.1631	12.5713	12.3	12.7286	12.5558	12.5879	12.3602	12.267	12.1367	12.1122	12.3931	12.4011	11.989	11.9409	11.9312	11.9205	11.9525	11.8205	11.7074	11.9684	11.6067	11.5205	11.825	11.9696	12.1066	11.8917	11.8987	11.4336	11.8598	12.067	12.0405	12.0572	12.0523	11.9116	11.8457	11.6912	12.2623	12.0213
UID362	P43121	P43121	MUC18_HUMAN	MCAM	Cell surface glycoprotein MUC18	11.9422	11.9524	11.9025	12.0586	11.8148	12.1184	11.8666	11.6743	11.8063	11.6345	11.4729	11.5008	11.4006	11.5868	11.9549	11.6011	12.0113	12.0161	12.2	11.7934	11.8096	11.3958	11.793	11.051	11.8212	11.6669	11.4113	11.5972	11.9743	11.6891	11.9165	12.0252	11.7037	11.8832	12.0186	11.4935	11.4734	11.6803	11.7755	11.8265	11.8718	11.7578	12.3383	11.9649
UID363	P43251	P43251	BTD_HUMAN	BTD	Biotinidase	13.3853	13.598	13.5291	13.4237	13.4121	13.2662	13.0082	13.286	13.2678	13.5301	13.4716	13.4434	13.3724	13.3012	13.0846	13.2044	13.3974	13.0769	13.2429	13.1045	13.2859	13.2252	13.0772	13.1589	13.1608	12.9754	13.0034	13.2619	13.3703	13.2787	13.2952	13.27	13.3463	13.3575	13.3288	13.1741	13.2694	13.2725	13.2115	13.2033	13.2994	13.3141	13.1131	13.1714
UID364	P43652	P43652	AFAM_HUMAN	AFM	Afamin	16.5381	16.5638	16.4831	16.4968	16.423	16.4316	16.3378	16.5551	16.4487	16.4544	16.4898	16.4434	16.3608	16.535	16.2881	16.355	16.3266	16.2987	16.3374	16.1958	16.3286	16.6312	16.6326	16.5636	16.6216	16.5941	16.4228	16.6257	16.5505	16.5805	16.5366	16.5159	16.5361	16.4616	16.6322	16.4489	16.4178	16.4139	16.4709	16.5325	16.3354	16.5089	16.5013	16.5589
UID365	P48059	P48059	LIMS1_HUMAN	LIMS1	LIM and senescent cell antigen-like-containing domain protein 1	9.74903	9.13914	9.66678	9.22698	NA	8.81609	NA	8.05444	NA	NA	8.35681	8.20586	9.55065	9.82138	NA	NA	9.0257	NA	NA	NA	8.53942	9.02523	NA	9.39743	9.29457	9.59662	9.04874	10.716	NA	8.86139	NA	8.85837	9.3767	9.46182	9.12046	9.18255	NA	NA	9.48921	NA	NA	9.85781	9.18226	9.04198
UID366	P48740	P48740	MASP1_HUMAN	MASP1	Mannan-binding lectin serine protease 1	12.092	12.1936	12.1404	12.07	12.0828	11.9542	12.3536	12.2186	12.4037	12.144	12.2031	12.2289	12.1243	12.3242	12.418	12.5102	12.3745	12.416	12.3882	12.2754	12.4909	12.193	12.1799	12.1272	12.1416	12.1093	11.9341	12.3293	12.4261	12.3393	12.2973	12.1028	12.3616	12.122	12.1912	12.3075	12.221	12.2062	12.1425	12.2085	12.1871	12.39	12.4952	12.6349
UID367	P49747	P49747	COMP_HUMAN	COMP	Cartilage oligomeric matrix protein	11.984	11.8417	11.704	11.8323	11.7556	11.7487	11.7001	11.2654	11.4751	11.388	11.3138	11.3664	11.4071	11.7344	11.5102	11.5347	11.3866	11.3565	11.4848	11.3387	11.7663	11.4928	11.7086	11.3199	11.5691	11.6307	11.3535	11.9429	10.9681	11.0908	10.7352	10.9682	11.1138	11.3031	11.3219	11.4297	11.4739	11.3595	11.0825	11.4478	11.4166	11.3888	11.8604	11.3217
UID368	P49908	P49908	SEPP1_HUMAN	SELENOP	Selenoprotein P	14.8512	14.7618	14.6492	14.6482	14.5533	14.4513	14.6848	14.6933	14.8103	14.7233	14.706	14.6403	14.5816	14.7017	15.1075	15.2872	15.308	15.2735	15.2077	15.0453	15.0429	15.0199	15.0506	14.9947	15.1652	15.0836	15.0026	15.0063	14.812	14.8487	14.9283	14.8596	14.8476	14.8676	14.6617	15.1429	15.0608	15.1824	15.0842	15.0592	15.0446	15.1503	15.1251	15.2334
UID369	P49913	P49913	CAMP_HUMAN	CAMP	Cathelicidin antimicrobial peptide	11.5498	11.2535	11.9818	11.7903	11.909	11.0612	10.7746	9.83613	10.7712	11.0828	10.762	10.9974	9.92642	10.2144	10.5808	10.5556	11.1824	10.9892	11.2555	9.75897	9.87878	9.97451	10.4707	10.8797	10.9459	11.1122	10.3373	10.0364	10.439	10.8197	11.1605	10.9628	11.207	10.443	11.0234	10.6236	10.759	10.5809	10.4521	10.5368	10.2717	10.5019	10.1764	10.9297
UID370	P51884	P51884	LUM_HUMAN	LUM	Lumican	15.6093	15.582	15.583	15.5824	15.3538	15.7225	15.5501	15.23	15.4129	15.4252	15.3927	15.2823	15.2779	15.5095	15.5679	15.6739	15.7831	15.6846	15.6151	15.5111	15.4399	15.5464	15.6647	15.6094	15.5659	15.564	15.5475	15.6005	14.9916	14.9462	14.9548	14.9739	14.9562	14.9945	15.0065	15.5241	15.5721	15.4855	15.5535	15.4822	15.4732	15.4584	15.4709	15.5178
UID371	P54108	P54108	CRIS3_HUMAN	CRISP3	Cysteine-rich secretory protein 3	11.5451	11.7054	11.5189	11.6651	11.7922	11.1671	11.4762	11.3376	11.7023	11.7644	11.35	11.7713	11.5511	11.5527	11.8592	11.8182	12.1692	12.1144	11.8976	12.0246	11.9119	11.5096	11.336	11.4789	11.5055	11.3927	11.307	11.1556	11.7028	11.783	11.6075	11.8261	11.9475	11.2205	11.7018	11.4619	11.4353	11.5401	11.447	11.239	11.3159	11.5181	12.0098	12.1115
UID372	P54289	P54289	CA2D1_HUMAN	CACNA2D1	Voltage-dependent calcium channel subunit alpha-2/delta-1	10.0562	10.1988	9.53203	9.73897	9.89057	9.7696	9.86482	10.1336	9.63169	9.63983	9.76542	9.7087	9.55655	9.95364	NA	7.51762	9.7435	9.76231	NA	9.68023	9.97167	9.67607	9.08991	9.52982	9.87553	9.41949	9.86894	9.83833	NA	NA	NA	9.97592	9.87518	8.58243	9.34356	9.85062	9.47918	9.52921	9.17691	9.26503	9.50769	9.75433	10.2362	8.20876
UID373	P55056	P55056	APOC4_HUMAN	APOC4	Apolipoprotein C-IV	12.76	12.8026	12.6029	12.553	12.6617	12.3624	12.4974	13.1302	13.265	13.3453	13.1064	13.2786	13.2949	13.2836	12.7624	12.8437	12.7963	12.5787	12.5853	12.6491	12.9439	13.0245	13.0862	13.1322	13.0069	12.8378	12.8693	12.9245	12.8375	12.9295	12.9967	12.7138	12.6654	12.4611	13.7092	12.6728	12.6298	12.7319	12.6282	12.7767	12.7798	12.7668	13.1863	13.2098
UID374	P55058	P55058	PLTP_HUMAN	PLTP	Phospholipid transfer protein	13.3262	13.148	13.131	13.1694	13.1797	13.2191	13.0774	14.138	14.1688	14.0753	14.1629	14.1296	14.086	14.3175	13.6202	13.5874	13.4908	13.5673	13.6363	13.3472	13.6448	13.7286	13.6762	13.7305	13.5543	13.7919	13.5967	13.753	13.3616	13.2647	13.328	13.1967	13.2343	13.2757	13.2989	13.7507	13.437	13.7494	13.6734	13.563	13.4068	13.5986	13.9629	14.0823
UID375	P55103	P55103	INHBC_HUMAN	INHBC	Inhibin beta C chain	9.35001	10.5786	10.3723	10.4037	9.63226	10.1864	10.1601	11.3227	10.5455	10.4679	10.7492	10.5328	10.5474	10.4899	10.6263	10.5009	10.202	10.4496	10.8427	10.3777	10.4739	10.6018	10.6848	11.1096	10.4494	10.402	10.9002	10.6656	10.6527	10.5016	10.5938	10.6679	10.6002	10.5354	10.7409	10.6234	10.531	10.5722	10.5466	10.745	10.4295	10.3691	10.3178	10.5232
UID376	P55290	P55290	CAD13_HUMAN	CDH13	Cadherin-13	11.3434	11.2692	11.4505	11.1366	11.3306	11.6709	10.9125	11.4457	11.5489	10.9661	11.3199	11.1922	10.8576	11.0099	10.8364	11.2747	11.0909	11.6083	11.3963	10.9495	10.7064	10.5958	10.6802	10.9892	11.2011	11.3222	10.583	10.5462	11.1459	10.8982	10.9481	10.9211	10.9073	10.2868	11.6134	11.2847	11.3007	11.009	11.1457	11.4946	10.7279	11.0016	11.4731	11.0679
UID377	P58546	P58546	MTPN_HUMAN	MTPN	Myotrophin	8.98067	9.04498	10.4139	9.55872	NA	NA	NA	NA	NA	NA	NA	8.87633	8.99356	9.06726	NA	NA	9.42674	NA	NA	NA	8.99112	9.67029	NA	8.67144	9.15022	9.28827	9.22453	9.97484	NA	NA	NA	NA	NA	8.92318	NA	NA	NA	NA	NA	9.08567	NA	NA	NA	NA
UID378	P59665;P59666	P59665;P59666	DEF1_HUMAN;DEF3_HUMAN	DEFA1;DEFA3	Neutrophil defensin 1	13.5651	14.228	14.7501	14.4822	14.5836	13.7205	13.7234	13.291	14.1984	14.488	14.293	14.5096	13.5268	13.0932	14.1128	13.6755	14.5101	14.7155	14.366	13.5356	13.0262	12.7608	13.8702	14.1994	14.1625	13.9586	13.1203	12.5841	13.3462	13.7765	14.2943	14.0423	14.2665	13.4688	13.235	12.6263	13.172	13.4256	13.2742	13.3332	12.8879	12.6286	12.5428	13.5853
UID379	P60660	P60660	MYL6_HUMAN	MYL6	Myosin light polypeptide 6	10.4706	11.2315	12.2464	11.8565	10.5861	11.6424	10.9901	10.2919	9.95993	10.5451	11.2732	11.3746	11.4074	11.9045	10.281	NA	11.4837	10.1914	9.37222	10.7004	10.5844	10.7613	9.745	11.3329	11.6553	11.3511	11.7276	12.9618	10.2349	10.555	10.224	10.8822	11.0918	11.9138	11.3488	10.401	9.53392	9.10546	11.1621	10.8741	10.2454	10.6632	10.438	11.3895
UID380	P60709;P63261	P60709;P63261	ACTB_HUMAN;ACTG_HUMAN	ACTB;ACTG1	Actin, cytoplasmic 1	14.6154	15.1357	16.0804	15.7879	14.615	15.2307	15.0175	14.0644	13.8365	14.7905	14.9117	15.1336	15.3603	16.0757	14.3056	13.3442	15.2597	14.2162	13.6415	14.8997	14.6091	14.5034	13.2095	15.1659	15.5946	15.1788	15.7095	16.8628	14.2107	14.4913	14.0632	14.8497	15.2334	15.6616	15.0917	14.4092	13.6513	13.9079	15.2777	14.6918	14.2419	14.4245	14.7504	15.2219
UID381	P61006;P61026;P62820;Q92928;Q92930;Q9H0U4	O95716;P20336;P20337;P20338;P61006;P61018;P61026;P61106;P62820;Q15286;Q15771;Q6IQ22;Q86YS6;Q92930;Q96AX2;Q96DA2;Q96E17;Q9H0U4;Q92928	RAB10_HUMAN;RAB1A_HUMAN;RAB1B_HUMAN;RAB1C_HUMAN;RAB8A_HUMAN;RAB8B_HUMAN	RAB10;RAB1A;RAB1B;RAB1C;RAB8A;RAB8B	Ras-related protein Rab-8A	9.86395	9.99155	11.114	10.519	NA	10.0532	10.005	NA	NA	10.2842	9.98267	9.60858	9.99918	10.8676	NA	NA	10.226	NA	NA	9.51902	9.28141	10.2276	NA	10.2943	10.6073	10.0328	10.609	11.1992	NA	9.29863	NA	9.44068	10.3233	10.6986	10.5145	9.38681	NA	7.80356	10.1999	9.68178	9.33675	8.55059	9.38945	10.1225
UID382	P61224	P61224;P62834	RAP1B_HUMAN	RAP1B	Ras-related protein Rap-1b	10.6715	10.935	11.5496	11.4794	10.1204	10.9852	10.7189	10.8979	10.2736	10.6619	10.9246	10.6298	10.9724	11.9638	10.2833	10.1967	10.8729	10.2789	10.0052	10.7099	10.7026	10.5254	10.2485	10.9266	11.2592	10.7224	11.6796	12.2792	10.1402	10.3868	9.75642	10.7215	10.7651	11.2665	11.186	10.4551	10.0382	9.96142	11.078	10.2497	10.2725	10.4169	11.0315	11.3274
UID383	P61626	P61626	LYSC_HUMAN	LYZ	Lysozyme C	13.9526	14.3336	14.337	14.0489	14.106	13.772	13.7228	13.1576	13.896	13.9182	13.6345	13.8189	13.4167	13.302	13.2871	13.8163	13.8793	13.8412	13.5735	13.5863	13.5325	13.4056	13.7329	13.3732	13.2767	13.3224	13.4718	13.3	13.5369	13.9979	13.843	13.4896	13.8787	13.5236	13.39	13.2525	13.8153	13.6547	13.4212	13.1875	13.4089	13.2837	13.1726	13.5407
UID384	P61769	P61769	B2MG_HUMAN	B2M	Beta-2-microglobulin	11.8335	11.7966	11.7875	12.0211	11.6388	12.0072	12.0317	11.4789	11.9793	11.9621	11.9456	11.8043	11.8366	11.5959	11.6059	11.6862	12.0109	11.747	11.9701	11.8713	11.6649	11.3889	11.45	11.5962	11.5584	11.7511	11.67	11.6228	11.6737	11.4818	11.7315	11.6452	11.5448	11.8629	11.2179	11.9581	11.2966	11.3444	11.4011	11.6936	11.4413	11.716	11.4645	11.8478
UID385	P61981;P62258;P63104;Q04917	P27348;P31946;P31947;P61981;P62258;P63104;Q04917	1433E_HUMAN;1433F_HUMAN;1433G_HUMAN;1433Z_HUMAN	YWHAE;YWHAG;YWHAH;YWHAZ	14-3-3 protein gamma	9.74247	11.1284	11.5719	11.5477	10.2407	10.7918	11.2875	9.45064	NA	10.7066	10.5956	10.7781	10.7267	11.721	10.2436	9.53753	11.136	10.4706	NA	10.1165	10.4186	10.6607	9.39825	11.0891	11.4785	10.3032	10.9679	12.3908	10.1466	10.0342	9.51816	10.5868	10.8107	11.3935	10.5208	8.81729	NA	9.28875	11.1894	10.217	9.96759	9.9626	10.3376	10.8139
UID386	P62328	P62328	TYB4_HUMAN	TMSB4X	Thymosin beta-4	10.1648	10.0103	10.6418	10.7868	10.6041	10.6399	10.0055	9.61884	NA	9.26618	9.04798	10.4194	10.4949	10.8013	9.92455	9.55348	10.4033	9.06951	NA	9.81037	10.0396	10.1201	9.68268	10.0372	10.0379	9.77463	10.4225	11.7955	10.1989	NA	9.77247	9.90164	10.5375	9.84367	10.2649	NA	NA	9.84613	10.4027	9.28326	10.0925	9.45151	11.2365	10.3428
UID387	P62736;P68032;P68133	P62736;P63267;P68032;P68133	ACTA_HUMAN;ACTC_HUMAN;ACTS_HUMAN	ACTA1;ACTA2;ACTC1	Actin, aortic smooth muscle	12.7299	13.3557	14.068	13.9949	12.4405	13.4553	13.1357	11.7734	12.0837	12.6673	12.6721	13.1398	13.3342	14.33	12.6279	11.5672	13.2571	12.2999	11.7091	12.8699	12.6059	12.6692	11.3437	13.2267	13.6483	12.9191	13.3638	14.8812	12.2788	12.616	11.9399	12.9952	13.2942	13.4286	13.1545	12.5811	11.815	12.3439	13.4999	12.9337	11.8773	12.4695	12.8323	13.2009
UID388	P62937	P62937	PPIA_HUMAN	PPIA	Peptidyl-prolyl cis-trans isomerase A	11.6656	12.0538	12.5814	12.2672	11.8137	12.0898	11.8775	11.488	10.8075	11.7021	11.9576	12.0811	11.9673	12.5629	11.081	11.153	12.3619	11.1176	10.1119	11.4463	11.6549	11.4775	10.52	12.0256	12.4531	12.41	12.5677	13.5198	11.0283	11.4222	11.4749	11.247	12.3018	12.5523	12.1323	10.9279	10.954	11.0006	12.0407	11.4787	10.9743	11.7692	11.6578	12.1201
UID389	P63104	P63104	1433Z_HUMAN	YWHAZ	14-3-3 protein zeta/delta	9.93274	10.6035	11.2286	10.9915	10.0686	10.8318	10.1534	9.67731	9.5071	9.99035	10.3075	10.4724	10.606	11.5435	9.02652	NA	10.5229	9.43722	NA	10.2221	10.1572	10.6749	NA	10.5786	10.9766	10.6521	10.4527	12.1218	9.39226	9.67147	8.99254	10.1719	9.68039	10.8837	10.188	9.12888	10.4596	9.32811	10.5159	9.92185	10.0029	9.47724	11.2592	10.5803
UID390	P67936	P67936	TPM4_HUMAN	TPM4	Tropomyosin alpha-4 chain	9.97008	10.5527	10.3145	10.8738	10.3793	10.4759	10.3144	NA	9.11021	10.1107	8.76758	10.0787	10.6336	10.9129	9.76632	8.67301	10.3634	11.1011	9.07582	9.69628	10.2098	10.2857	NA	10.4216	10.9002	10.0985	10.4128	11.955	NA	10.1543	9.01673	10.1745	9.49214	10.4286	10.4498	9.98452	NA	10.1334	9.8182	10.4577	9.6332	9.69645	10.0759	10.3187
UID391	P68366	A6NHL2;P68363;P68366;Q71U36;Q9BQE3	TBA4A_HUMAN	TUBA4A	Tubulin alpha-4A chain	11.0079	11.5599	12.452	12.2658	10.859	11.4666	11.4579	10.2121	10.0881	11.169	11.183	11.2009	11.3753	12.4813	10.3849	9.44612	11.8009	10.3242	9.95853	11.3262	11.1577	11.065	NA	11.5645	11.8675	11.662	12.2023	13.1462	10.3561	10.8301	10.4141	11.3117	11.5545	12.0324	11.6772	10.9349	10.0389	9.84627	11.7474	10.7526	10.6632	11.1067	11.2332	11.4701
UID392	P68871	P68871	HBB_HUMAN	HBB	Hemoglobin subunit beta	18.7224	18.7857	18.2047	18.3062	18.4684	18.0028	18.6458	18.4298	18.5137	18.4234	17.308	18.2259	18.0842	18.0548	19.2721	18.3514	17.9971	17.8336	18.1868	17.787	19.0332	18.3745	19.2437	18.8566	18.25	18.7687	18.1206	18.4632	19.095	18.5854	18.8788	18.5363	19.0829	19.3915	19.226	17.9468	19.2629	18.4446	17.7492	18.1528	18.407	18.8309	17.7903	17.5103
UID393	P69891;P69892	P69891;P69892	HBG1_HUMAN;HBG2_HUMAN	HBG1;HBG2	Hemoglobin subunit gamma-1	10.9217	10.7652	10.3088	10.4737	10.105	10.8622	10.8203	NA	9.96236	9.3858	NA	NA	9.35559	NA	10.8814	10.3037	9.46663	NA	10.2456	10.1544	9.86137	10.2286	10.6703	10.5103	10.5524	10.6764	NA	10.2143	11.9742	11.4679	11.9147	11.1708	12.0059	12.2336	12.2036	10.1497	10.4762	10.5048	9.24129	9.81685	9.93469	9.41367	NA	10.1626
UID394	P69905	P69905	HBA_HUMAN	HBA1	Hemoglobin subunit alpha	18.9723	18.8779	18.529	18.5574	18.7431	18.2329	18.9214	18.4868	18.5547	18.5276	17.5573	18.1403	18.1851	18.1163	19.3853	18.5179	18.2217	17.9884	18.6253	17.9476	19.0884	18.6046	19.3095	18.9328	18.4043	19.062	18.4001	18.6419	19.275	18.7505	19.0475	18.6715	19.084	19.7165	19.2821	18.187	19.456	18.4939	17.9612	18.3841	18.4393	19.2246	18.1338	17.8352
UID395	P78417	P78417	GSTO1_HUMAN	GSTO1	Glutathione S-transferase omega-1	9.6984	9.55919	10.164	9.73575	NA	9.97019	8.5012	10.6508	9.90772	9.89129	9.5838	10.0039	9.87098	10.6406	10.6184	9.74773	10.2604	9.91474	10.3687	10.1391	NA	10.041	10.3876	10.6137	10.2652	NA	10.0963	11.0093	10.2679	9.8104	9.24242	NA	10.4258	10.594	10.129	10.2508	10.0142	9.84458	10.4819	10.0891	9.71949	NA	10.3024	10.0304
UID396	P80108	P80108	PHLD_HUMAN	GPLD1	Phosphatidylinositol-glycan-specific phospholipase D	13.9251	13.9651	13.9107	13.8969	13.8318	13.8245	13.8839	13.9449	13.9228	13.9544	13.9359	13.7998	13.7701	13.8841	14.0631	14.055	14.1114	13.9808	14.1134	13.8657	13.9816	14.0704	14.1493	14.194	14.1316	14.056	14.0694	14.1055	13.9449	14.0191	13.9595	13.9514	13.9649	13.8137	14.0382	14.1275	14.1178	14.1103	14.0876	14.155	14.1046	14.2716	13.8292	13.8524
UID397	P80188	P80188	NGAL_HUMAN	LCN2	Neutrophil gelatinase-associated lipocalin	11.0403	11.4096	12.2468	11.5572	11.3609	10.6699	10.5075	10.3787	11.7142	11.8329	10.9122	11.252	9.91309	10.4482	10.4739	11.3316	11.4549	11.4824	11.0455	10.7725	10.1155	9.83075	10.9636	11.2212	10.8712	11.5445	10.3312	NA	10.7056	10.8921	11.4823	11.0949	11.3152	10.943	10.2542	NA	10.7402	11.1104	10.9784	10.7241	10.7117	10.3796	10.3592	11.0171
UID398	P80748	P80748	LV321_HUMAN	IGLV3-21	Immunoglobulin lambda variable 3-21	15.0904	15.1793	14.747	14.9807	15.0354	14.9095	15.1717	13.4426	14.0528	13.6512	13.8196	13.7757	13.8347	13.6446	13.9246	13.8148	13.8838	14.028	13.2954	14.0375	14.256	14.4029	14.2051	14.3204	14.6211	13.8272	14.0709	14.3114	14.225	14.4254	13.8332	14.0567	14.5363	13.7135	14.2888	14.6465	14.7007	14.9716	14.4165	14.773	14.7273	14.3743	14.6165	14.9
UID399	P98160	P98160	PGBM_HUMAN	HSPG2	Basement membrane-specific heparan sulfate proteoglycan core protein	10.1853	10.2488	10.0115	10.3566	10.0238	10.2374	9.95711	9.90274	10.1175	10.0813	10.0076	9.84696	9.90803	9.96315	10.0981	9.81164	10.1827	9.95055	9.89858	9.6003	9.9026	9.62055	9.93201	9.73469	9.77988	9.9131	9.66549	10.1179	10.0587	9.89106	9.94737	9.97199	10.0128	10.2253	10.0682	9.78442	9.81483	9.82203	9.69644	9.57021	9.88081	9.76317	10.1346	9.89812
UID400	Q01459	Q01459	DIAC_HUMAN	CTBS	Di-N-acetylchitobiase	11.0743	11.135	11.5629	11.4398	11.151	11.1811	11.8029	11.7109	11.6639	11.8613	NA	11.619	11.2111	12.1743	12.1474	11.7486	11.8473	11.5613	12.3967	11.983	11.7173	11.4272	11.4883	11.7516	11.7906	11.4904	11.4282	11.2988	12.2382	11.9699	11.6899	NA	12.0264	11.9853	11.9187	11.7592	11.4041	11.3332	11.432	11.734	11.2912	12.1001	11.9104	10.8541
UID401	Q03591	Q03591	FHR1_HUMAN	CFHR1	Complement factor H-related protein 1	14.1872	14.0658	13.8563	14.3217	14.1155	13.9939	14.1695	13.8819	14.1182	14.2786	14.0006	14.247	14.1137	14.0656	14.8326	14.568	14.563	14.9287	14.647	14.6488	14.7092	14.2169	14.1727	14.2402	14.1976	14.1679	13.9977	14.3177	14.5432	14.754	14.5079	14.606	14.4728	14.5021	14.5542	NA	NA	13.0481	NA	NA	NA	NA	13.9343	13.9418
UID402	Q04721	P0DPK3;P0DPK4;Q04721;Q7Z3S9;A0A096LNW5	NOTC2_HUMAN	NOTCH2	Neurogenic locus notch homolog protein 2	10.7011	10.2365	10.3519	10.568	10.5407	NA	NA	9.61537	10.6068	NA	NA	10.8023	9.93444	10.5762	9.98261	10.7684	10.5915	10.7964	10.6371	10.8891	10.4227	NA	10.631	9.432	NA	NA	9.44284	10.3999	10.7207	10.0253	NA	NA	11.1612	NA	NA	10.2214	NA	NA	NA	10.1054	NA	11.4598	9.36906	10.0216
UID403	Q04756	Q04756	HGFA_HUMAN	HGFAC	Hepatocyte growth factor activator	13.3325	13.3631	13.1381	13.2456	13.1985	13.0587	13.2825	12.9769	13.1582	13.1237	13.123	13.0973	12.9838	12.9653	13.5625	13.6402	13.7143	13.5358	13.4438	13.4263	13.5005	12.439	12.5543	12.4272	12.6181	12.3201	12.531	12.3991	13.4483	13.5949	13.469	13.6653	13.6106	13.3681	13.6996	13.2933	13.3832	13.476	13.1926	13.2599	13.3209	13.3227	13.5002	13.5855
UID404	Q06033	Q06033	ITIH3_HUMAN	ITIH3	Inter-alpha-trypsin inhibitor heavy chain H3	14.3807	14.5062	14.3489	14.4468	14.5185	14.6643	14.3325	14.3424	14.3994	14.439	14.3386	14.4419	14.883	14.2528	14.9394	14.9888	14.9945	14.9818	14.8964	15.1029	14.8173	14.0517	14.1897	13.9803	14.0635	14.0976	14.385	14.245	14.8547	14.8539	14.9004	14.8158	14.9343	15.227	14.4613	14.5649	14.7413	14.7355	14.6922	14.7422	15.0288	14.6701	14.5497	14.5096
UID405	Q07954	Q07954	LRP1_HUMAN	LRP1	Prolow-density lipoprotein receptor-related protein 1	10.7998	10.221	10.4235	10.7276	10.5209	10.505	NA	9.66455	10.1781	10.3912	NA	10.4962	NA	9.60519	11.1895	10.9584	10.1363	NA	NA	10.2646	10.3374	12.2535	12.9275	12.8829	12.7574	12.9121	12.8147	11.9405	10.3394	10.6408	9.34669	NA	NA	NA	NA	10.5854	10.5816	10.0109	10.0851	10.5156	10.2006	NA	NA	10.8057
UID406	Q08380	Q08380	LG3BP_HUMAN	LGALS3BP	Galectin-3-binding protein	13.6611	13.5804	13.5809	13.6155	13.5156	13.3653	13.61	13.6347	13.7619	13.7938	13.6986	13.9612	13.9704	13.8845	13.6338	13.5559	13.7808	13.8494	13.8348	13.8465	13.8568	13.798	13.983	13.672	13.7588	13.7859	13.8279	14.1433	15.1325	15.246	15.136	15.1036	15.2243	15.0598	15.2711	13.8544	14.086	14.0935	13.9971	14.0677	13.8996	14.1465	14.3689	14.4257
UID407	Q08830	Q08830	FGL1_HUMAN	FGL1	Fibrinogen-like protein 1	13.0926	13.4412	13.3803	13.4287	13.622	13.3464	13.2947	12.5625	13.0731	12.5887	12.6827	12.8716	12.9356	12.7288	12.7374	12.8398	13.1006	12.9143	12.9017	12.8371	12.8654	13.0738	12.8947	13.05	13.4065	13.2779	13.0349	13.1648	12.4812	12.1638	12.2606	12.6221	12.6884	12.87	12.3375	13.1128	13.1671	13.1439	13.1208	13.2207	13.1479	13.2034	13.4949	12.9211
UID408	Q10588	Q10588	BST1_HUMAN	BST1	ADP-ribosyl cyclase/cyclic ADP-ribose hydrolase 2	10.9034	11.1248	11.1804	10.789	10.5853	10.6683	10.7467	10.1871	10.7013	10.7982	11.0685	10.4974	10.3473	10.2852	9.93686	10.6225	10.6379	10.5269	11.0713	10.358	10.4083	10.2558	10.2301	10.3138	10.5582	10.3243	10.2992	10.3835	10.1933	10.6772	10.9519	10.5564	10.7868	11.0878	10.5071	10.4023	10.8207	10.4563	10.3536	10.4698	10.5631	11.1574	NA	9.55933
UID409	Q12805	Q12805	FBLN3_HUMAN	EFEMP1	EGF-containing fibulin-like extracellular matrix protein 1	13.0477	13.0816	13.036	13.0766	13.1794	13.1742	12.9953	12.8001	12.9791	12.8712	12.9052	12.9881	13.1124	13.0988	13.0031	12.8552	13.0804	13.1175	13.0798	13.0696	13.0512	12.8392	12.9597	12.8728	12.8818	12.8342	12.8776	12.9442	12.4395	12.5319	12.3809	12.6452	12.5831	12.7205	12.6314	12.8125	12.9066	13.0687	13.0253	12.8281	13.0315	12.9274	12.8787	12.8969
UID410	Q12860	Q12860	CNTN1_HUMAN	CNTN1	Contactin-1	10.4338	9.7959	10.7067	10.3769	9.97149	10.4493	10.395	10.063	10.2426	10.4809	9.90154	9.79461	9.82674	10.3709	9.01814	9.59708	10.0377	10.1962	10.1548	9.56517	10.028	9.83759	10.1207	10.1575	10.3466	9.77832	9.33995	10.0211	10.2976	10.2526	10.6119	9.65957	9.86315	10.4149	10.487	9.6798	10.2981	10.4785	9.98707	10.5583	9.88263	10.8697	10.9435	10.1979
UID411	Q12913	Q12913	PTPRJ_HUMAN	PTPRJ	Receptor-type tyrosine-protein phosphatase eta	10.7675	10.7806	10.5994	11.0699	10.5364	11.074	10.8285	10.0768	10.4102	10.541	10.5402	10.3423	10.4021	10.2019	10.1549	10.3563	10.19	10.3028	10.5777	10.4566	10.5511	10.254	10.2616	10.5875	10.4744	10.3566	10.2752	10.5562	10.668	10.4262	10.5947	10.4132	10.4482	10.2803	10.573	10.5774	10.3458	10.2502	10.4895	10.4603	10.1827	10.4723	10.2532	10.5349
UID412	Q13093	Q13093	PAFA_HUMAN	PLA2G7	Platelet-activating factor acetylhydrolase	9.94015	10.2503	9.95777	10.0982	10.0675	10.7095	10.268	10.4167	10.1956	9.62102	9.78741	10.1551	9.6122	10.2538	10.5784	10.0251	10.0046	9.81117	10.3253	10.2185	9.9882	10.4831	10.1533	9.7493	9.76143	10.6175	10.0407	9.75636	10.2876	10.6151	10.3136	10.5494	10.5861	10.274	10.7164	9.93438	10.0104	10.0174	10.1265	10.1371	9.86448	9.74135	10.2799	9.40878
UID413	Q13103	Q13103	SPP24_HUMAN	SPP2	Secreted phosphoprotein 24	11.3779	11.3116	11.5281	11.1522	11.1506	11.0763	11.5708	10.8718	11.0806	11.1269	11.0892	10.6849	11.0312	11.0768	11.7721	12.0597	11.8504	11.7784	11.8713	11.6631	11.856	10.7631	10.9821	11.0476	10.9823	10.6637	11.2376	11.0876	11.0837	11.2935	11.2601	10.4269	10.9664	11.4115	11.4502	11.88	11.4004	11.205	11.0016	11.124	11.1106	11.0871	10.8766	10.8398
UID414	Q13201	Q13201	MMRN1_HUMAN	MMRN1	Multimerin-1	11.272	11.0184	11.6718	11.0831	10.211	11.4414	NA	11.1092	11.4216	11.1697	10.4905	10.6124	10.1998	10.856	10.3648	10.0001	10.324	NA	9.90053	10.2169	10.2859	10.7283	10.6824	10.5164	10.679	11.0851	11.1777	11.5977	NA	NA	9.93367	NA	10.6763	10.2093	10.3734	10.6521	10.9714	NA	10.2736	9.92326	9.288	9.51019	10.3879	10.8129
UID415	Q13418	Q13418	ILK_HUMAN	ILK	Integrin-linked protein kinase	9.34684	NA	9.98542	10.6595	NA	10.3616	9.52097	10.2273	NA	9.75809	NA	NA	9.69865	10.2038	9.95325	NA	9.99615	9.85673	9.75889	9.82783	NA	NA	NA	10.0429	10.5073	10.1391	10.621	11.1177	9.55232	9.64359	NA	9.91923	9.33822	10.4959	10.0763	NA	NA	NA	10.2691	8.9016	9.04302	10.0198	9.95059	9.82856
UID416	Q13740	Q13740	CD166_HUMAN	ALCAM	CD166 antigen	9.05084	9.25239	9.18067	9.65027	9.37335	9.7987	9.68039	9.89742	8.82467	9.34053	9.55352	9.3258	9.37748	9.09681	8.54888	9.20854	9.5401	NA	9.03338	NA	9.38667	9.70309	9.65744	9.69879	9.01721	10.0159	NA	NA	9.48478	9.43968	9.86132	9.37847	NA	9.27184	9.31608	9.47338	9.56037	9.67384	8.88757	9.53613	9.04025	9.32953	8.55634	9.26863
UID417	Q13790	Q13790	APOF_HUMAN	APOF	Apolipoprotein F	14.3718	14.3695	14.2927	13.9948	14.2553	14.2277	13.6762	14.1791	14.0227	13.8804	13.9199	13.947	13.9515	14.1013	14.3986	14.3725	14.1481	14.4473	13.9545	14.2364	13.9867	13.6751	13.9167	14.2119	13.6505	13.5962	13.482	13.6493	14.3327	14.1151	14.267	14.4264	14.2683	14.1412	14.0192	14.4313	14.4729	14.043	14.462	14.599	14.4461	13.8663	13.7936	13.8854
UID418	Q13822	Q13822	ENPP2_HUMAN	ENPP2	Ectonucleotide pyrophosphatase/phosphodiesterase family member 2	11.1003	10.9825	10.9071	11.1016	10.885	10.6437	10.7584	10.5374	10.773	10.9486	11.0674	10.2781	11.1353	10.7426	10.1108	10.6548	10.5946	10.6397	10.5911	10.4397	10.3947	10.3948	10.3057	9.67022	10.4351	10.4818	9.86034	10.4904	10.656	10.4772	9.99017	10.5069	10.7922	10.4869	10.5115	10.1356	10.2452	10.6229	10.442	10.4642	10.2854	10.6221	10.9957	10.0551
UID419	Q14118	Q14118	DAG1_HUMAN	DAG1	Dystroglycan 1	9.36493	9.89642	NA	8.93003	NA	9.25442	8.91701	9.03611	NA	9.46833	NA	8.80268	8.85318	9.26469	NA	9.62985	NA	8.63564	8.63388	NA	8.61551	NA	8.5071	NA	NA	NA	8.75098	9.91082	NA	8.82994	9.43366	8.43749	NA	NA	8.72817	NA	8.91515	8.52742	9.11495	NA	NA	NA	NA	NA
UID420	Q14126	Q14126	DSG2_HUMAN	DSG2	Desmoglein-2	10.4659	10.7768	10.1154	11.2003	10.6102	10.5333	11.1488	10.5968	10.7974	10.2913	10.4693	10.8099	10.5051	9.91269	10.304	10.7715	10.6289	10.9771	9.9591	10.657	10.2664	10.0948	9.77875	10.3755	10.1015	10.1677	10.6256	10.4961	10.1837	10.1563	10.387	10.3002	10.5885	9.67872	10.4656	9.80048	10.5739	10.6343	10.678	10.4765	10.4474	10.5256	10.672	10.8055
UID421	Q14515	Q14515	SPRL1_HUMAN	SPARCL1	SPARC-like protein 1	9.52487	9.65751	9.79544	NA	8.74028	NA	9.1783	8.67191	9.26412	9.04365	NA	9.53492	9.12655	9.66617	NA	8.88863	9.4713	9.08366	9.34591	8.62051	9.21813	NA	8.43704	9.33093	NA	8.58962	8.14246	9.05004	9.52961	9.95284	9.2104	8.60268	9.12073	9.19218	9.09127	8.61469	8.22618	9.27857	NA	NA	9.31173	9.05582	8.88316	NA
UID422	Q14520	Q14520	HABP2_HUMAN	HABP2	Hyaluronan-binding protein 2	14.6461	14.2986	14.4759	14.2757	14.5273	14.2283	14.4702	14.2989	14.3442	14.3566	14.3621	14.3256	14.6198	14.2999	14.3077	14.2632	14.139	14.2607	14.2919	14.3133	14.5275	14.0927	14.1826	14.2555	14.0687	14.0867	14.3466	14.4472	14.3112	14.4606	14.2115	14.2511	14.2874	14.165	14.3808	14.3472	14.4387	14.4073	14.2451	14.3508	14.4901	14.3753	14.369	14.3209
UID423	Q14624	Q14624	ITIH4_HUMAN	ITIH4	Inter-alpha-trypsin inhibitor heavy chain H4	17.235	17.1868	17.1891	17.2183	17.3023	17.1931	17.2573	17.2675	17.2424	17.237	17.2305	17.1983	17.304	17.2151	17.3004	17.2489	17.1938	17.2517	17.2478	17.2756	17.2343	16.9881	16.9765	16.9332	16.9843	16.9774	17.058	16.9888	17.4562	17.4358	17.4048	17.4043	17.4842	17.502	17.3562	17.4291	17.3372	17.4466	17.3642	17.3641	17.3478	17.3035	17.2887	17.2783
UID424	Q14766	Q14766	LTBP1_HUMAN	LTBP1	Latent-transforming growth factor beta-binding protein 1	8.49354	NA	6.96986	7.6466	7.12253	7.75953	NA	8.77728	8.69883	8.09687	8.33625	8.2986	NA	7.19781	NA	NA	NA	7.34494	NA	NA	NA	NA	8.43009	8.32886	7.9834	7.71984	6.33418	9.01688	NA	NA	NA	NA	7.75928	8.29278	NA	NA	8.94846	NA	8.27274	NA	NA	NA	8.81309	NA
UID425	Q15063	Q15063	POSTN_HUMAN	POSTN	Periostin	10.4039	9.89617	10.0182	9.94138	10.3609	10.1307	10.3537	NA	NA	9.51303	10.2429	9.35766	9.2142	9.72271	10.4181	10.1476	10.1661	10.0657	10.4374	9.95994	10.0222	9.18613	9.44399	9.40912	9.82548	9.70036	9.40379	9.37934	9.65414	9.74188	9.75344	10.1534	9.77548	9.75542	9.37944	9.49972	NA	9.63243	9.69806	9.72741	10.0283	10.4242	10.0279	NA
UID426	Q15113	Q15113	PCOC1_HUMAN	PCOLCE	Procollagen C-endopeptidase enhancer 1	11.0675	11.2154	11.3394	11.019	10.8376	11.1476	11.0556	10.8642	11.0112	10.9268	11.0264	10.8675	10.8866	11.2282	11.1038	11.1804	11.0048	11.1519	11.1579	11.0879	11.2945	11.029	10.8784	10.7618	10.8777	10.9142	10.9757	10.846	10.8869	10.7696	10.5222	10.6285	10.5762	10.7031	10.6858	10.5139	10.8012	11.0797	10.4852	10.4162	10.8088	10.8571	10.7793	10.8652
UID427	Q15166	Q15166	PON3_HUMAN	PON3	Serum paraoxonase/lactonase 3	11.8612	11.7933	11.6241	11.6397	11.6967	11.536	11.529	11.3932	11.5628	11.4722	11.3201	11.4725	11.5175	11.3659	11.7888	11.7955	11.7888	11.8401	11.8806	11.8481	11.8495	11.2599	11.0061	11.0888	11.2623	11.2016	11.1076	11.4067	11.2476	11.3944	11.2371	11.4818	11.4251	11.2741	11.366	11.1894	11.4022	11.6506	11.4899	11.1995	11.4461	11.3884	11.3559	11.4822
UID428	Q15404	Q15404	RSU1_HUMAN	RSU1	Ras suppressor protein 1	9.01414	9.47028	10.1617	10.5294	7.95339	9.76143	9.06261	8.52222	NA	9.13793	9.63778	10.0273	9.68253	10.7334	NA	NA	9.74	8.25913	NA	8.26482	8.92262	NA	8.48419	9.38404	9.70093	9.89154	10.1413	11.1405	NA	NA	NA	9.90277	9.46917	10.8493	9.84836	NA	NA	8.69719	9.45043	9.71719	8.76631	9.38053	9.59565	9.85417
UID429	Q15485	Q15485	FCN2_HUMAN	FCN2	Ficolin-2	11.8341	12.0398	12.0086	12.037	11.9455	12.0233	11.9242	11.6516	11.8527	11.7127	11.7152	11.8693	11.6628	11.6673	12.2464	12.228	12.3327	12.2035	12.1519	12.242	12.1354	11.4764	11.4381	11.2467	11.2347	11.1469	11.4425	11.4998	11.3425	11.1231	11.2785	11.0641	11.3239	11.1266	10.9878	11.7711	11.5756	11.7126	11.7601	11.7876	11.6471	11.7342	11.5722	11.4508
UID430	Q15582	Q15582	BGH3_HUMAN	TGFBI	Transforming growth factor-beta-induced protein ig-h3	12.7123	12.8575	12.6962	12.556	12.8972	12.6414	12.8082	12.5767	12.8416	12.5472	12.5952	12.6892	12.6894	12.672	12.3742	12.4578	12.4038	12.3983	12.3111	12.4026	12.5259	12.3404	12.3381	12.4221	12.4582	12.3393	12.1909	12.3423	12.6943	12.682	12.7332	12.6519	12.8786	12.4527	12.7929	12.4048	12.4558	12.4946	12.3795	12.5068	12.4028	12.4078	12.6808	12.6861
UID431	Q15848	Q15848	ADIPO_HUMAN	ADIPOQ	Adiponectin	13.5853	13.636	13.4135	13.323	13.6405	13.3105	13.4643	12.7117	12.6778	12.8809	12.7842	12.9552	12.797	12.5912	11.7909	12.1359	12.36	12.1275	12.1825	12.0559	12.5616	12.8381	12.8841	12.5969	12.7371	12.5736	12.5217	12.7725	12.6287	12.8062	12.8733	12.779	12.8002	12.7631	12.8313	11.8719	11.807	12.0755	11.6358	11.5782	11.6837	11.5911	12.9983	13.1594
UID432	Q15942	Q15942	ZYX_HUMAN	ZYX	Zyxin	9.40757	10.0523	11.0777	11.1652	9.38567	10.4143	10.5312	9.05038	8.9007	10.1258	10.032	9.85935	10.3153	11.286	9.27088	8.82765	10.3372	9.12001	8.16675	9.93865	10.1427	NA	NA	10.0583	10.1738	10.276	10.4591	11.9012	8.25443	NA	8.98289	10.1309	10.4698	10.335	10.3055	9.17297	8.47543	NA	10.9142	9.08847	9.06081	9.45833	10.4737	9.83588
UID433	Q16270	Q16270	IBP7_HUMAN	IGFBP7	Insulin-like growth factor-binding protein 7	10.7273	10.6781	9.76871	10.2181	10.7415	10.3337	10.6097	10.2265	10.5342	10.45	10.441	10.5194	10.5201	10.082	9.5592	10.7642	10.3081	10.723	9.13474	9.98942	9.96073	NA	10.795	10.4199	10.7507	10.1501	NA	10.7167	10.2934	9.89933	10.6801	10.0613	10.4733	NA	NA	NA	NA	10.246	10.0443	9.93411	9.96157	10.1071	NA	10.3653
UID434	Q16610	Q16610	ECM1_HUMAN	ECM1	Extracellular matrix protein 1	14.4241	14.4118	14.3843	14.3742	14.5126	14.4123	14.3433	14.3293	14.4549	14.4639	14.3858	14.4138	14.3732	14.3549	14.0303	14.1672	14.0479	14.229	14.1036	14.0085	14.062	13.875	13.983	13.9076	14.0106	13.9302	13.8761	14.0734	13.8379	13.9184	13.8893	13.9599	14.0685	13.6412	13.9935	14.1005	14.305	14.2606	14.2837	14.4233	14.3047	14.1369	13.7747	13.9251
UID435	Q16853	Q16853	AOC3_HUMAN	AOC3	Membrane primary amine oxidase	10.8004	11.0073	10.6179	10.787	10.6568	11.1008	11.0748	10.4141	10.2658	10.0104	10.3397	10.2424	10.5227	10.3109	10.2311	10.3574	10.7471	10.9032	10.2405	10.5954	10.4206	9.60017	9.78684	9.93206	9.57845	10.0966	9.41584	9.88359	10.8917	10.6884	10.4286	10.4261	10.4194	10.4069	10.6016	10.046	10.7168	10.417	10.6177	10.6149	10.0992	9.86356	10.6108	10.4588
UID436	Q6EMK4	Q6EMK4	VASN_HUMAN	VASN	Vasorin	12.3142	12.5092	12.2744	12.4726	12.5869	12.2204	12.1267	12.2217	12.364	12.4193	12.2959	12.2756	12.2731	12.3472	12.0655	12.4586	12.2451	12.4207	12.4719	12.2532	12.4602	12.1047	12.0434	12.1428	12.2228	12.0986	11.9718	12.326	12.1652	12.261	11.9999	12.0136	12.368	12.1054	12.1218	12.2797	12.2525	12.287	12.2849	12.2195	12.2789	12.3629	12.0618	12.1151
UID437	Q6UX71	Q6UX71	PXDC2_HUMAN	PLXDC2	Plexin domain-containing protein 2	9.32621	9.69075	9.78193	9.26485	9.32576	10.1209	9.64724	9.78122	9.07507	9.07224	9.4021	9.46351	9.23254	9.54679	9.76012	9.0753	9.21364	10.0283	9.38064	NA	9.4034	8.79967	8.59306	9.34187	9.52168	9.32446	9.35382	9.43673	9.57078	9.0794	8.7614	8.62793	9.16172	9.51235	9.06938	8.27633	9.73107	9.03653	9.93889	9.37273	8.70598	9.87146	NA	9.40755
UID438	Q6UXB8	Q6UXB8	PI16_HUMAN	PI16	Peptidase inhibitor 16	10.9046	11.087	11.1043	11.2589	10.6959	11.5258	10.8325	10.8082	10.9927	11.0868	11.4959	10.9531	10.701	11.1528	11.5202	11.5186	11.4464	11.4056	11.4037	11.1661	11.3	11.2076	11.1165	11.0116	11.2654	11.4559	11.3407	10.8534	11.1874	11.1583	11.2414	10.7286	11.3543	11.0944	11.0822	11.1225	11.1884	11.0635	11.0864	11.0845	10.9476	10.8233	10.9355	11.1277
UID439	Q6UY14	Q6UY14	ATL4_HUMAN	ADAMTSL4	ADAMTS-like protein 4	10.8011	10.8601	11.1741	10.6519	10.6381	10.9069	11.0812	10.5643	10.5164	9.97591	10.8646	10.0448	10.5649	10.4546	10.7575	10.5689	10.2409	10.7756	10.3953	10.4776	10.6829	10.5583	10.6634	9.61756	10.8322	9.10023	9.99578	10.7405	10.178	10.1285	9.78856	10.2762	10.3629	9.27794	10.2775	9.73176	10.6861	10.4471	10.2438	10.8192	10.6854	10.3581	10.3714	10.0706
UID440	Q76LX8	Q76LX8	ATS13_HUMAN	ADAMTS13	A disintegrin and metalloproteinase with thrombospondin motifs 13	10.7293	10.8396	11.0503	10.4012	10.41	10.5151	10.8484	10.5781	10.6928	10.7154	10.3674	10.523	10.685	10.4865	10.5672	10.5589	10.6933	10.7075	10.9635	10.5267	10.7295	10.3148	10.4483	10.5692	10.3569	9.97486	10.4424	10.3102	10.4696	10.7486	10.4469	10.5738	10.3687	10.3765	10.2229	10.9659	10.4413	10.702	10.5752	10.5094	10.8625	10.7418	10.6046	10.7081
UID441	Q7Z7G0	Q7Z7G0	TARSH_HUMAN	ABI3BP	Target of Nesh-SH3	10.4966	10.4457	10.2765	10.5065	10.187	10.7027	10.6164	10.9321	10.7947	10.7483	10.587	10.5499	10.4516	10.6804	10.565	10.9976	10.3912	10.5153	10.7191	10.6766	10.3508	10.2769	10.6052	10.4696	10.5056	10.6391	10.6894	10.3049	10.7426	11.0961	10.4714	10.7525	10.1337	10.0463	10.6849	10.5313	10.5629	10.5521	10.7055	10.7055	10.3578	10.5268	10.7362	10.293
UID442	Q86SQ4	Q86SQ4	AGRG6_HUMAN	ADGRG6	Adhesion G-protein coupled receptor G6	11.2644	NA	NA	11.299	NA	12.2092	NA	11.6038	10.5936	NA	11.3225	11.0268	10.8226	10.7187	11.804	10.9833	11.6639	11.5378	11.7694	NA	NA	NA	11.8324	11.8218	11.6085	11.4832	11.2573	11.1195	NA	11.3542	11.5769	NA	11.7124	11.1691	11.0901	11.2145	11.4398	NA	11.2268	NA	11.2192	10.8852	11.9828	11.4671
UID443	Q86U17	Q86U17	SPA11_HUMAN	SERPINA11	Serpin A11	9.92178	9.76815	9.93859	NA	9.3175	9.27885	8.77634	9.84097	9.36177	9.20247	9.43348	9.01702	9.21177	8.88726	9.52849	8.34818	9.38384	9.58542	9.57587	9.49439	9.30179	8.78991	9.4384	9.51517	9.68342	7.86272	10.1704	9.31863	8.54644	9.39401	9.06633	9.22553	9.81011	9.58462	8.98782	NA	8.65358	10.2012	8.82036	10.6096	9.71359	8.4901	9.5304	9.52972
UID444	Q86UD1	Q86UD1	OAF_HUMAN	OAF	Out at first protein homolog	10.6895	10.4127	10.0629	10.1849	10.7437	10.4971	10.3553	10.6507	10.9819	10.4201	11.0007	10.8556	10.4196	10.983	10.1971	10.1109	10.4514	10.5063	11.0077	10.4069	10.3747	9.93511	10.2804	9.76137	10.1991	10.0643	10.1079	10.22	10.1668	10.1833	10.1222	10.5228	10.2218	9.6221	10.072	10.0133	10.9425	9.71948	10.1134	10.5893	10.3718	10.676	10.2391	9.39566
UID445	Q86UX7	Q86UX7	URP2_HUMAN	FERMT3	Fermitin family homolog 3	12.4387	12.5376	12.9425	13.1328	12.0517	12.7162	12.6131	12.0627	12.1385	12.2682	12.602	12.3732	12.7254	13.3572	12.4247	11.0197	12.4614	11.2572	13.1771	12.0647	12.1781	12.0354	11.755	12.6902	12.8993	12.8327	13.16	14.2516	12.1621	12.2898	11.8484	12.3135	12.7813	13.1494	12.6966	11.6888	11.4847	11.982	12.7955	12.1073	11.7801	12.438	12.366	12.6807
UID446	Q86VB7	Q86VB7	C163A_HUMAN	CD163	Scavenger receptor cysteine-rich type 1 protein M130	11.8042	12.5133	12.4386	12.1571	12.2822	11.6532	11.937	11.7489	12.6646	12.4318	12.2056	12.349	11.5974	11.2773	11.588	12.185	11.896	12.1244	11.9805	11.441	11.4158	11.4668	12.7313	12.4975	12.3113	12.0486	11.5187	11.8138	11.4433	12.262	12.242	12.3081	12.142	11.6942	11.6312	11.432	12.1831	12.2756	11.9203	12.0144	11.5264	11.7541	11.6561	12.4737
UID447	Q8IZF2	Q8IZF2	AGRF5_HUMAN	ADGRF5	Adhesion G protein-coupled receptor F5	10.0824	9.70572	8.97578	8.48634	9.18271	9.53282	9.43385	8.71019	9.37963	9.01862	8.23201	9.09406	9.03588	9.03159	8.74871	9.26286	NA	8.74976	NA	9.51756	9.04612	10.2768	10.129	9.59136	8.85469	9.41919	NA	9.73137	8.67352	8.88274	NA	8.45832	9.34149	8.18553	9.29898	NA	9.51318	8.73733	8.5681	NA	8.50653	NA	9.27068	9.3896
UID448	Q8N6C8	Q8N6C8	LIRA3_HUMAN	LILRA3	Leukocyte immunoglobulin-like receptor subfamily A member 3	10.2851	10.6017	10.9544	10.9045	10.5754	10.6744	10.7905	10.3053	10.8596	10.7158	11.1523	10.7056	10.8844	10.1164	10.3126	10.3484	10.8427	10.3063	10.5035	11.0503	10.2704	10.4413	10.8553	10.4878	10.8031	10.1208	11.2194	10.5248	10.1289	10.5444	NA	10.2477	10.2286	10.5599	10.0563	10.4426	10.7033	11.0321	10.564	10.6174	10.6953	10.8351	NA	NA
UID449	Q8WWA0	Q8WWA0	ITLN1_HUMAN	ITLN1	Intelectin-1	10.381	10.1019	10.2253	10.4002	9.95065	9.96287	9.79044	10.0243	9.77794	10.4643	9.88699	10.0784	9.59803	9.95168	9.14778	9.33016	9.8169	9.76032	9.29184	9.60605	9.85907	9.90913	9.7362	9.9663	10.2088	9.54066	9.61713	9.28629	9.30362	9.43932	9.58334	9.17097	9.66211	9.70631	9.52256	10.1645	10.2116	10.0504	9.71836	NA	9.7028	10.5179	9.65903	9.83501
UID450	Q92496	Q92496	FHR4_HUMAN	CFHR4	Complement factor H-related protein 4	13.433	13.2346	13.3498	13.4345	13.1697	13.4367	13.4768	14.0877	14.0664	14.1176	14.3382	14.0639	14.2548	14.1617	13.7783	13.8875	14.102	13.8207	13.8788	13.8482	13.6405	14.3744	14.2358	14.3177	14.4089	14.486	14.4479	14.3667	14.089	14.0787	14.1012	14.1286	14.1296	14.0866	14.2932	13.753	13.8957	13.7631	13.6876	13.8256	13.7555	14.0766	13.7712	13.9696
UID451	Q92820	Q92820	GGH_HUMAN	GGH	Gamma-glutamyl hydrolase	9.8564	10.5324	10.6068	9.98045	10.0228	9.99824	9.56834	10.4921	10.4012	10.1489	10.5633	10.4241	10.4386	10.2523	10.2498	10.8198	10.1841	10.6404	10.9457	10.5132	10.3154	10.4793	10.6538	10.3972	10.4456	10.9307	10.8235	10.5093	10.5453	10.3097	10.5565	10.5495	11.172	10.7871	10.6169	10.5132	10.676	10.4954	10.4458	10.5533	10.5669	10.4251	9.86026	10.3246
UID452	Q92887	Q92887	MRP2_HUMAN	ABCC2	ATP-binding cassette sub-family C member 2	11.835	NA	NA	11.6758	11.4963	NA	11.9078	11.3728	NA	NA	NA	10.5224	NA	10.3822	11.1566	11.2382	NA	10.3905	NA	NA	9.8795	NA	11.367	10.8074	10.5652	NA	NA	NA	NA	11.3594	11.797	11.8006	11.438	11.4555	11.2947	10.5028	NA	NA	11.4154	11.074	NA	NA	NA	NA
UID453	Q92954	Q92954	PRG4_HUMAN	PRG4	Proteoglycan 4	12.1534	12.0854	12.1337	11.865	12.1644	12.0712	12.1375	12.4321	12.6642	12.4129	12.5097	12.479	12.8595	12.658	12.21	12.1179	12.2613	12.3359	12.3058	12.5521	12.702	12.9154	12.9199	12.6453	12.8338	12.6598	12.91	12.9182	12.4373	12.6922	12.3951	12.5277	12.7824	12.7304	13.1448	12.2329	12.3091	12.1643	12.0501	12.2314	12.3678	12.376	12.164	12.1903
UID454	Q96IY4	Q96IY4	CBPB2_HUMAN	CPB2	Carboxypeptidase B2	14.239	14.1597	14.0596	14.0224	14.0677	13.953	14.1446	14.1365	14.2273	14.3037	14.0715	14.2004	14.1116	14.0519	14.3999	14.365	14.4192	14.4764	14.3104	14.2489	14.4994	14.3584	14.3144	14.2593	14.3988	14.1385	14.1613	14.301	14.3032	14.3298	14.3439	14.2894	14.3384	14.2298	14.2799	14.4007	14.2504	14.3525	14.3287	14.2063	14.3322	14.2102	14.3686	14.308
UID455	Q96KN2	Q96KN2	CNDP1_HUMAN	CNDP1	Beta-Ala-His dipeptidase	13.3334	13.4376	13.3487	13.3775	13.2826	13.1256	13.3104	13.7292	13.6171	13.6837	13.8401	13.6451	13.5681	13.8998	13.073	13.151	13.0867	12.9996	13.0795	12.8096	13.345	13.3837	13.2615	13.4152	13.1911	13.2538	13.3709	13.3501	13.2753	13.2246	13.3297	13.3273	13.2102	13.1287	13.317	13.6197	13.7081	13.4986	13.6864	13.687	13.3112	13.5304	13.8324	14.0055
UID456	Q96NZ9	Q96NZ9	PRAP1_HUMAN	PRAP1	Proline-rich acidic protein 1	8.76673	9.44862	8.40352	8.1058	8.18419	9.39388	8.81456	9.02129	8.75484	8.8489	7.47941	NA	8.9049	8.82072	NA	NA	NA	NA	8.80352	8.58677	8.78817	NA	9.19454	9.4947	8.82927	8.6885	9.57117	9.113	7.91697	8.53456	NA	NA	8.59922	NA	8.64647	8.2022	NA	8.23732	NA	7.98703	8.42642	8.43868	6.20403	NA
UID457	Q96PD5	Q96PD5	PGRP2_HUMAN	PGLYRP2	N-acetylmuramoyl-L-alanine amidase	15.8469	15.8475	15.6989	15.7424	15.8594	15.7201	15.81	15.899	15.9542	15.9212	15.828	15.9584	15.9829	15.9133	15.8924	15.8409	15.936	15.9766	15.857	15.8792	15.9069	16.1043	16.1203	16.0214	16.0819	15.993	15.8973	16.1764	15.9468	16.0563	15.979	15.9614	16.0586	15.9651	16.0082	15.8754	15.977	16.071	15.9813	16.0141	16.0849	16.0129	15.865	15.8356
UID458	Q96S96	Q96S96	PEBP4_HUMAN	PEBP4	Phosphatidylethanolamine-binding protein 4	10.3562	9.75658	8.82148	8.94269	9.27875	10.3058	9.11737	10.3237	NA	8.42364	10.5003	9.49572	9.33056	9.27985	10.5073	8.69442	NA	9.98148	8.32747	9.25333	8.82069	NA	NA	NA	NA	8.96606	8.82803	NA	9.02492	9.1031	9.58546	9.75187	NA	8.88887	9.20632	8.05414	NA	NA	9.08177	9.39619	9.20047	9.49858	8.96715	9.40292
UID459	Q99784	Q99784	NOE1_HUMAN	OLFM1	Noelin	11.1077	11.3696	11.2517	10.9963	10.8726	11.4924	10.8933	11.195	11.0583	11.0586	11.3438	10.9283	10.9561	11.1565	10.9623	11.4216	10.9207	10.7986	10.9592	10.4787	10.5089	10.7979	10.9501	11.1792	11.3169	11.2142	11.5607	11.0941	9.94523	10.7401	10.6124	10.8273	11.0136	10.5617	11.2454	10.9101	10.7702	10.9397	10.992	11.0694	10.9443	10.7993	11.0985	11.3571
UID460	Q99969	Q99969	RARR2_HUMAN	RARRES2	Retinoic acid receptor responder protein 2	11.9233	11.8477	10.9867	11.3026	11.4182	11.6565	11.7303	11.7474	11.0489	11.2712	11.733	11.5845	11.577	11.8778	12.3853	11.6681	12.4737	12.1325	12.2512	12.2128	11.203	11.9631	11.5569	11.921	12.3386	12.0471	12.1516	11.4199	11.268	10.9351	11.3186	11.0027	11.5666	10.6901	11.3149	11.0016	10.758	11.2305	10.9278	11.0956	11.7019	11.1719	11.1551	11.7745
UID461	Q9BTY2	Q9BTY2	FUCO2_HUMAN	FUCA2	Plasma alpha-L-fucosidase	10.8461	10.3008	10.8323	10.5053	10.6	10.5472	10.3903	9.76521	9.84	NA	NA	9.85024	9.19142	9.20887	NA	NA	NA	9.65182	9.26829	NA	NA	10.5017	10.4462	10.4051	10.5611	10.4807	10.3774	10.2797	NA	NA	10.386	NA	NA	NA	9.52733	9.71778	10.5184	10.14	9.7183	9.8634	10.4987	10.5202	10.7111	10.4275
UID462	Q9BUN1	Q9BUN1	MENT_HUMAN	MENT	Protein MENT	11.649	11.5626	11.5396	11.1916	11.3558	11.3052	11.5403	11.4165	11.4254	11.3773	11.3895	11.5005	10.9675	11.2606	11.6502	11.6117	11.8151	11.7561	11.3494	11.4794	11.5047	11.549	11.5946	10.9246	11.0482	11.2898	11.4202	11.4287	10.8941	11.4753	11.1019	11.3651	10.6818	10.9419	11.2219	11.0424	11.4098	11.3691	11.4027	10.8891	11.4038	11.2042	11.7375	11.4915
UID463	Q9BWP8	Q9BWP8	COL11_HUMAN	COLEC11	Collectin-11	11.8522	11.3978	11.2959	11.2339	11.1631	11.3727	11.1399	11.4378	11.4373	11.5592	11.5172	11.3648	11.2518	11.5975	11.4289	11.8958	11.3774	11.1933	11.9124	11.4978	11.4465	11.4879	11.5733	11.5447	11.551	11.5527	11.3201	11.2019	11.171	11.4621	11.5976	11.6203	11.2034	10.782	10.9395	11.3425	11.3816	11.5866	11.7241	11.5208	11.5178	11.4817	11.4579	11.9779
UID464	Q9BXR6	Q9BXR6	FHR5_HUMAN	CFHR5	Complement factor H-related protein 5	12.7507	12.5052	12.6577	12.2503	12.8352	12.7221	12.6732	12.7747	13.0858	12.898	12.8851	13.0752	13.0835	13.0329	12.009	12.1912	12.3475	12.4968	12.3403	12.287	12.499	12.8956	13.211	12.8014	13.1348	12.8969	13.0027	13.0924	12.6208	12.9511	12.725	12.4806	12.7136	12.6144	13.0233	13.0582	12.8784	13.0239	12.9355	12.9684	13.1621	12.832	12.6229	12.4533
UID465	Q9H4B7	Q9H4B7	TBB1_HUMAN	TUBB1	Tubulin beta-1 chain	10.1606	10.5286	10.9451	10.9055	9.91291	10.4396	10.4463	NA	NA	9.83507	10.1733	10.2089	10.3003	11.0371	9.42752	10.3333	10.4175	9.71107	8.95512	10.257	9.64369	9.98372	8.6027	10.4012	10.7315	10.297	10.7021	12.4248	9.55662	9.42125	NA	9.75724	9.99307	10.4773	10.7022	9.76033	NA	NA	10.2712	9.67577	9.34261	9.75801	11.002	10.6036
UID466	Q9H8L6	Q9H8L6	MMRN2_HUMAN	MMRN2	Multimerin-2	10.8117	10.6014	10.9808	9.95838	10.843	11.1265	10.222	9.86475	9.97248	10.4989	10.668	9.92614	10.562	10.6375	10.4963	10.1545	10.0799	10.338	10.0194	10.1663	10.2914	9.4764	9.76137	10.0351	10.272	NA	9.99656	NA	10.2751	10.7488	10.3398	10.0839	10.3116	10.5765	10.3583	10.8107	10.3081	10.1467	10.1384	10.5318	10.5924	11.171	NA	NA
UID467	Q9HBI1	Q9HBI1;Q9NVD7	PARVB_HUMAN	PARVB	Beta-parvin	9.34267	NA	9.05849	9.51582	8.94108	9.18371	9.54737	NA	NA	8.56427	9.11842	9.23871	9.1681	9.20094	NA	NA	9.64256	NA	NA	9.31172	8.74668	8.27332	6.60012	8.51836	9.41874	8.7076	8.54082	10.7438	9.01569	8.14408	NA	NA	9.44195	9.14631	NA	NA	NA	NA	8.15731	8.38123	7.30355	NA	8.60665	8.91122
UID468	Q9HDC9	Q9HDC9	APMAP_HUMAN	APMAP	Adipocyte plasma membrane-associated protein	13.1943	12.9367	12.9251	13.0392	12.9772	12.8142	13.0642	12.0227	12.0701	12.1054	12.1634	12.0779	11.8235	11.9526	12.7508	12.7735	12.9822	13.0305	12.8206	12.6456	12.6538	11.9536	12.2588	12.0131	12.1525	12.1549	12.2715	11.9391	12.2917	12.3594	12.3866	12.2742	12.2775	12.2105	12.414	12.5706	12.2805	12.4724	12.2353	12.2573	12.1338	12.1215	12.7537	13.0061
UID469	Q9NPH3	Q9NPH3	IL1AP_HUMAN	IL1RAP	Interleukin-1 receptor accessory protein	11.9522	11.7013	11.8661	11.6557	11.6399	11.6702	11.8612	11.5946	11.3877	11.5711	11.7809	11.5108	11.4099	11.5385	11.6047	12.0194	11.8885	11.7819	11.9554	11.6617	11.3228	10.7375	10.8723	11.037	11.0418	10.7119	11.2384	10.9021	12.0243	11.667	11.6678	11.9603	11.676	11.7484	11.5186	11.4545	11.1477	11.3106	11.52	11.7143	11.3511	11.8889	12.2516	12.421
UID470	Q9NPY3	Q9NPY3;Q9UHG2	C1QR1_HUMAN	CD93	Complement component C1q receptor	10.1036	10.3501	9.908	10.0861	9.57925	NA	9.81775	9.83623	9.92755	10.1022	10.0753	9.86657	9.9742	10.0373	9.93484	9.90831	10.3646	10.2149	10.1591	10.0522	9.84991	9.57973	9.91244	9.74586	10.1053	9.931	10.1602	9.82395	9.82063	9.69769	9.69616	9.88765	9.97596	9.87417	NA	9.62356	9.30694	9.74693	9.80235	9.59268	9.57068	9.09164	9.64147	9.62121
UID471	Q9NQ79	Q9NQ79	CRAC1_HUMAN	CRTAC1	Cartilage acidic protein 1	11.8893	11.9146	11.7506	11.5246	11.6924	11.8402	11.548	11.4173	11.3215	11.3497	11.1243	11.2541	11.243	11.4626	12.0606	12.1067	11.7827	12.0415	11.9231	11.8153	11.8806	11.9059	12.0471	11.9635	11.8112	11.9517	11.6707	12.008	11.5456	11.4921	11.6533	11.5477	11.4781	11.5232	11.4157	11.9658	12.0155	12.0976	12.079	11.9616	11.7184	12.0689	11.8825	11.9967
UID472	Q9NZP8	Q9NZP8	C1RL_HUMAN	C1RL	Complement C1r subcomponent-like protein	12.8604	12.924	12.9392	12.8914	12.983	12.6601	12.9011	13.094	12.8386	12.9452	12.9079	12.8151	13.0054	12.8246	12.8619	12.8455	12.8594	13.0208	13.0699	12.9549	12.9855	13.1131	13.0753	12.8038	13.0189	12.9546	12.8398	12.8873	13.0172	13.1187	13.1195	13.0893	13.2373	12.9386	13.0499	12.7231	12.9213	12.9011	12.7692	12.7559	12.9108	12.7173	12.9367	12.8447
UID473	Q9UGM5	Q9UGM5	FETUB_HUMAN	FETUB	Fetuin-B	13.6403	13.8702	13.8032	13.6814	13.9453	13.651	13.8314	14.0539	13.9406	13.9276	13.8736	13.9581	13.927	13.6941	13.8896	13.821	13.8322	13.7711	13.9508	13.7525	14.0013	14.364	14.3795	14.3778	14.3214	14.3033	14.2666	14.2928	13.466	13.4494	13.6464	13.5807	13.6394	13.8436	13.772	13.7641	13.737	13.9953	13.7084	13.8817	13.7902	13.8637	13.9918	14.1121
UID474	Q9UHG3	Q9UHG3	PCYOX_HUMAN	PCYOX1	Prenylcysteine oxidase 1	11.781	11.8302	11.9684	11.5196	11.5956	11.8055	11.713	11.9901	12.1954	11.7671	12.3374	11.9252	11.7357	11.7977	11.815	11.8783	11.8681	11.6952	11.9774	11.7455	11.7512	11.8872	12.0492	12.1274	12.1311	12.1783	12.02	11.795	12.2497	12.1714	12.061	12.1776	12.2071	11.6474	12.0043	12.2139	11.9657	12.0577	12.0901	12.0203	11.7671	12.0412	12.1385	12.0627
UID475	Q9UK55	Q9UK55	ZPI_HUMAN	SERPINA10	Protein Z-dependent protease inhibitor	13.1339	13.1626	12.7252	13.086	13.3142	12.7486	13.0517	12.5725	12.8232	12.9304	12.8137	13.0914	13.2369	12.5316	12.9593	13.1336	13.0552	13.0517	13.3082	13.066	13.2094	13.2572	13.319	13.1565	13.3223	13.2477	13.2756	13.386	13.1824	12.9758	13.1591	13.1195	13.4821	13.204	13.2176	12.9552	12.7923	12.9465	12.9419	13.0122	13.0695	12.7788	13.3807	13.2746
UID476	Q9ULV4	Q9ULV4	COR1C_HUMAN	CORO1C	Coronin-1C	7.71191	7.98097	9.76404	8.3006	NA	NA	8.13403	NA	NA	NA	8.65214	7.74758	8.20094	9.5541	NA	6.84075	8.84587	NA	NA	8.13041	NA	NA	NA	8.53498	8.66936	NA	9.57539	9.81302	NA	8.18479	7.12098	NA	8.23489	9.19123	8.74154	NA	NA	NA	8.75773	NA	NA	NA	NA	NA
UID477	Q9UNN8	Q9UNN8	EPCR_HUMAN	PROCR	Endothelial protein C receptor	12	11.8254	12.1455	12.1704	12.0861	11.8463	12.1849	11.8502	11.7263	11.8457	11.9089	11.6579	11.713	11.6798	11.4673	11.3694	11.6614	11.4621	10.8965	11.5683	11.4881	11.0904	11.6087	11.5463	11.7189	11.8074	10.911	11.3689	10.9296	10.9099	10.9711	10.8521	11.1587	11.1296	10.924	10.735	11.3363	11.4195	10.9484	11.5554	10.944	11.0509	10.8087	11.5713
UID478	Q9UNW1	Q9UNW1	MINP1_HUMAN	MINPP1	Multiple inositol polyphosphate phosphatase 1	10.8347	11.1145	10.9271	10.7396	11.0593	10.8122	11.016	10.83	11.0535	10.9169	11.1303	11.1555	10.6734	10.9904	10.336	10.6807	10.9534	10.7984	11.0416	10.5754	10.4978	11.0743	10.6966	10.9789	10.8246	10.7504	10.5139	10.3868	10.6993	11.0216	10.8035	10.948	11.1484	10.7463	11.1067	10.4791	10.8769	10.8394	10.8941	10.9229	10.8622	10.7822	10.8723	11.0277
UID479	Q9Y490	Q9Y490	TLN1_HUMAN	TLN1	Talin-1	13.6173	14.1033	14.7049	14.6367	13.5664	14.2225	13.9773	13.0063	12.973	13.5986	13.8949	13.9666	14.2767	14.9499	13.1429	12.7628	14.0059	13.0583	13.1097	13.9022	13.5435	13.4199	12.2961	13.9568	14.3529	14.0448	14.4593	15.7439	13.2778	13.4948	12.9895	13.7077	14.0094	14.3989	14.1353	13.2945	12.6202	12.7844	14.1174	13.6002	13.3928	13.2769	13.7291	14.1054
UID480	Q9Y4L1	Q9BXT5;Q9Y4L1	HYOU1_HUMAN	HYOU1	Hypoxia up-regulated protein 1	9.81692	9.08089	8.82148	9.72115	9.33725	9.69521	9.99482	8.96992	9.61193	8.51476	9.23022	10.2439	9.35961	10.264	9.85857	10.0001	9.87942	10.2208	9.51631	10.1998	9.48409	NA	8.87521	8.85735	9.43884	8.43483	9.60362	9.4359	9.15918	8.23731	9.38885	9.19381	10.0747	9.84514	9.78689	9.04075	8.9882	9.01006	9.10561	9.07858	8.89968	NA	8.9657	8.21183
UID481	Q9Y5Y7	Q9Y5Y7	LYVE1_HUMAN	LYVE1	Lymphatic vessel endothelial hyaluronic acid receptor 1	12.4832	12.9754	12.9295	12.7161	12.5482	12.3358	12.335	12.2017	12.4752	12.4577	12.6968	12.3209	11.8145	12.1214	11.8875	12.8352	12.8959	12.715	12.8854	12.3122	11.8026	11.8813	12.9324	12.929	12.9286	12.6751	11.9403	12.0019	11.688	12.6643	12.6544	12.6936	12.4028	11.9793	11.6743	12.0206	12.4433	12.5456	12.3526	12.5609	11.9954	11.916	11.881	12.4864
UID482	Q9Y6R7	Q9Y6R7	FCGBP_HUMAN	FCGBP	IgGFc-binding protein	12.3776	12.4885	12.3251	12.4073	12.3891	12.5716	12.5203	12.5728	12.6308	12.5521	12.6178	12.6124	12.569	12.4654	12.5462	12.4959	12.4954	12.5315	12.4291	12.3906	12.2356	12.7204	12.8162	12.7518	12.8084	12.6271	12.887	12.6687	12.3687	12.4049	12.4442	12.4705	12.4763	12.3223	12.5055	12.3167	12.3939	12.5754	12.4727	12.4222	12.5561	12.4214	12.5727	12.556
UID483	Q9Y6Z7	Q9Y6Z7	COL10_HUMAN	COLEC10	Collectin-10	10.5967	10.7147	11.0531	10.6604	10.6228	10.8103	10.842	10.5867	10.5252	10.8802	11.0862	10.5503	10.4545	10.6977	10.5181	10.9449	10.8285	10.6996	11.1354	10.7363	10.7799	10.3275	10.3729	10.8649	10.3917	10.8643	10.7531	10.3486	10.3897	10.589	10.8019	10.6339	10.0949	10.7007	10.6498	11.009	10.7932	10.7915	10.6889	10.8014	10.5304	10.5013	10.6051	11.1124
UID484	A0A075B6S2	A0A075B6S2	KVD29_HUMAN	IGKV2D-29	Immunoglobulin kappa variable 2D-29	NA	9.67739	9.65006	NA	NA	NA	NA	NA	NA	NA	NA	NA	9.28767	NA	NA	12.0373	NA	NA	NA	NA	NA	NA	NA	NA	NA	NA	NA	NA	9.98372	NA	NA	NA	9.67352	NA	NA	NA	9.9852	NA	9.40518	NA	NA	NA	NA	NA
UID485	O00299	O00299	CLIC1_HUMAN	CLIC1	Chloride intracellular channel protein 1	NA	10.2833	10.1738	10.2397	9.31919	10.3154	NA	9.7627	8.94467	9.98255	10.9202	9.75047	10.0884	10.7441	9.61913	NA	10.3734	NA	NA	9.13527	9.78699	9.71656	9.37541	10.181	10.2857	10.3489	10.1641	11.0053	NA	9.61438	10.5464	10.1892	NA	10.673	10.1836	9.74954	NA	NA	10.5715	9.71057	NA	10.2952	NA	10.2926
UID486	O75015	O75015	FCG3B_HUMAN	FCGR3B	Low affinity immunoglobulin gamma Fc region receptor III-B	NA	9.22989	9.42705	10.2776	9.91531	9.15216	9.67993	9.35895	10.8424	9.95865	10.5469	10.1908	NA	9.02527	7.58593	8.85276	9.01302	9.96789	9.31174	9.17305	9.35045	NA	9.57381	NA	9.75615	NA	8.90268	9.05451	NA	10.1322	9.93099	10.4098	9.77897	10.1732	9.99652	NA	NA	NA	9.08223	NA	9.54656	NA	9.64495	9.56168
UID487	O95497	O95497	VNN1_HUMAN	VNN1	Pantetheinase	NA	9.79965	NA	NA	9.43346	NA	NA	NA	9.31589	9.8274	NA	9.75518	9.96698	10.0028	NA	NA	NA	NA	NA	NA	NA	9.8195	9.81305	10.008	9.89858	9.47268	9.60481	9.99581	9.23284	9.53564	10.041	8.90389	9.22515	9.33312	9.38865	9.95076	9.63493	9.94936	10.0971	9.83017	9.78356	10.337	9.3448	9.81921
UID488	P01762	P01762	HV311_HUMAN	IGHV3-11	Immunoglobulin heavy variable 3-11	NA	9.516	NA	NA	10.2384	10.1395	NA	NA	NA	10.5092	10.5881	10.0307	9.63807	NA	NA	8.93242	NA	NA	NA	NA	9.50707	NA	9.76221	NA	NA	NA	NA	10.0433	9.62036	NA	9.54237	NA	9.92872	NA	NA	9.00996	NA	NA	9.4014	NA	NA	NA	NA	NA
UID489	P07858	P07858	CATB_HUMAN	CTSB	Cathepsin B	NA	9.33095	9.20232	9.9861	9.2159	9.7972	8.54547	NA	9.10505	9.48083	8.92606	8.42012	8.46501	9.64138	9.05176	9.65272	9.67027	9.39406	NA	8.69145	NA	NA	NA	NA	9.01898	NA	NA	NA	NA	8.85728	9.54455	9.1506	9.39214	NA	8.91943	8.72479	NA	9.32513	8.92591	9.30548	9.06774	9.1473	NA	NA
UID490	P13647	P13647	K2C5_HUMAN	KRT5	Keratin, type II cytoskeletal 5	NA	11.621	NA	NA	9.57743	NA	10.7396	NA	NA	9.95408	NA	NA	NA	11.4841	NA	13.2984	NA	NA	NA	NA	NA	NA	NA	10.7685	NA	NA	NA	NA	NA	NA	NA	NA	16.8803	NA	NA	NA	NA	NA	NA	NA	9.74337	NA	NA	NA
UID491	P16109	P16109	LYAM3_HUMAN	SELP	P-selectin	NA	9.39962	9.10136	NA	9.11832	8.9743	NA	NA	NA	NA	9.37761	8.90919	8.48973	8.16929	NA	NA	7.85072	NA	NA	9.09799	7.9667	NA	NA	NA	NA	NA	NA	NA	NA	8.6977	NA	NA	NA	NA	8.91706	8.56331	7.66325	NA	8.86802	9.08193	8.1508	8.15643	NA	NA
UID492	P24844	P24844	MYL9_HUMAN	MYL9	Myosin regulatory light polypeptide 9	NA	11.142	11.6579	11.2772	11.4872	11.139	10.7311	NA	NA	NA	10.7052	10.6086	10.5131	11.1092	NA	NA	9.99659	NA	NA	10.6645	NA	9.85122	NA	10.3236	11.1958	10.7683	11.287	11.889	NA	NA	NA	9.85975	10.5599	11.4306	11.2101	NA	NA	NA	10.4999	10.7875	NA	NA	10.9025	10.7331
UID493	P61158	P61158	ARP3_HUMAN	ACTR3	Actin-related protein 3	NA	8.89787	NA	8.07481	NA	9.42086	NA	NA	NA	9.58437	9.65239	8.69773	8.01142	9.28158	NA	NA	8.15096	9.20501	NA	NA	8.54621	NA	NA	8.76567	9.02821	NA	NA	9.44179	8.495	NA	NA	NA	9.33123	7.56007	NA	8.65557	NA	NA	NA	NA	NA	NA	NA	8.53247
UID494	P68371	P68371;Q13885;Q9BVA1	TBB4B_HUMAN	TUBB4B	Tubulin beta-4B chain	NA	9.87517	10.526	10.2674	NA	NA	NA	NA	NA	NA	NA	NA	9.10804	9.83337	10.3141	NA	NA	NA	NA	NA	NA	NA	NA	10.5474	NA	NA	NA	10.5477	NA	9.58638	NA	NA	NA	10.4199	9.5651	NA	NA	NA	NA	NA	NA	10.7278	NA	NA
UID496	Q01518	P40123;Q01518	CAP1_HUMAN	CAP1	Adenylyl cyclase-associated protein 1	NA	9.94298	11.1524	10.53	11.1477	10.9997	NA	NA	NA	NA	NA	9.74151	10.9736	10.9549	NA	NA	NA	11.7618	NA	NA	11.766	11.1053	NA	10.7388	11.1471	NA	NA	11.52	NA	11.4268	NA	11.393	11.0109	11.1894	NA	11.2941	NA	10.595	NA	NA	NA	11.2424	11.0457	NA
UID497	Q99497	Q99497	PARK7_HUMAN	PARK7	Parkinson disease protein 7	NA	7.83342	NA	NA	7.92792	NA	8.38291	7.51373	NA	NA	NA	NA	8.04303	9.24341	8.24554	NA	7.69983	NA	NA	NA	8.49377	8.51924	NA	8.19045	NA	NA	9.09491	9.04788	NA	7.79436	8.07819	NA	9.18561	NA	9.40683	NA	NA	8.60351	NA	NA	NA	NA	8.52065	8.03971
UID498	Q9H4A9	Q9H4A9	DPEP2_HUMAN	DPEP2	Dipeptidase 2	NA	8.66331	9.44774	NA	7.42093	9.16816	NA	NA	7.73095	8.53343	9.02939	7.10425	NA	7.94378	6.78081	7.60437	NA	9.17304	NA	NA	NA	8.35677	NA	NA	8.66437	9.17728	NA	8.76523	9.19349	8.19624	6.88579	8.51403	7.50313	NA	9.0103	7.40361	9.26567	8.50304	8.09986	8.21077	8.64641	NA	9.16381	NA
UID499	O15143	O15143	ARC1B_HUMAN	ARPC1B	Actin-related protein 2/3 complex subunit 1B	NA	NA	9.81542	10.1569	NA	NA	NA	NA	NA	NA	NA	NA	10.1428	9.25181	NA	NA	9.63855	NA	NA	10.0513	NA	NA	NA	9.35218	9.52419	NA	9.82726	10.4898	NA	NA	NA	NA	NA	NA	10.0315	NA	NA	NA	NA	9.39853	9.46457	NA	NA	NA
UID500	O95810	O95810	CAVN2_HUMAN	CAVIN2	Caveolae-associated protein 2	NA	NA	9.33964	NA	8.01023	9.39276	8.64079	NA	NA	NA	9.4183	8.88566	9.43409	9.86082	NA	NA	9.05269	NA	NA	NA	NA	NA	NA	8.72361	9.36273	9.14772	9.75603	10.6544	NA	NA	NA	NA	9.22005	9.53933	NA	NA	NA	NA	8.49663	8.77393	NA	NA	NA	9.18174
UID501	P00558	P00558	PGK1_HUMAN	PGK1	Phosphoglycerate kinase 1	NA	NA	9.80237	NA	9.35407	9.47764	NA	NA	NA	9.54335	NA	NA	9.75686	8.07945	NA	9.27895	9.40994	8.98721	NA	NA	9.47411	NA	NA	7.99246	9.51868	NA	NA	10.2644	NA	NA	NA	NA	10.4277	NA	9.81349	NA	NA	NA	9.24882	9.44002	NA	NA	NA	9.97878
UID502	P16284	P16284	PECA1_HUMAN	PECAM1	Platelet endothelial cell adhesion molecule	NA	NA	9.2543	NA	8.72819	9.38139	NA	NA	NA	8.65169	8.63226	8.56536	9.07426	NA	NA	NA	NA	NA	NA	NA	NA	NA	NA	7.91155	NA	7.46848	NA	9.61615	NA	NA	NA	NA	NA	6.96803	8.42372	8.43974	NA	8.44969	NA	NA	NA	NA	NA	8.9067
UID503	P23284	P23284	PPIB_HUMAN	PPIB	Peptidyl-prolyl cis-trans isomerase B	NA	NA	9.62452	9.50643	NA	NA	9.69623	9.53711	9.27119	9.62141	9.59047	9.84899	9.7794	9.88805	9.41858	NA	9.12829	NA	NA	9.89342	NA	8.76864	NA	9.67344	9.37633	9.02436	NA	10.2296	9.86781	NA	NA	9.97649	9.90269	9.50065	9.57004	NA	NA	NA	NA	NA	NA	9.50482	NA	NA
UID506	Q8TDL5	Q8TDL5	BPIB1_HUMAN	BPIFB1	BPI fold-containing family B member 1	NA	NA	9.87087	9.23161	8.80467	9.20421	NA	9.3134	9.86865	NA	8.53994	8.951	9.15793	NA	8.39729	NA	NA	NA	9.35759	8.90615	NA	10.3097	10.2429	9.84461	10.2521	10.502	10.0925	9.44271	9.90635	9.79625	NA	NA	8.79088	NA	8.42422	9.67847	NA	9.46885	8.95701	9.65499	9.44529	10.5883	9.7646	NA
UID507	P05451;P48304	P05451;P48304	REG1A_HUMAN;REG1B_HUMAN	REG1A;REG1B	Lithostathine-1-alpha	NA	NA	NA	9.61479	9.9791	NA	NA	NA	NA	9.53401	8.44401	9.52067	8.44888	10.1189	9.72683	10.5482	8.92371	9.91061	NA	9.54634	8.99722	NA	8.3372	NA	9.83792	NA	9.08331	9.02994	8.4988	NA	NA	NA	9.31845	9.19259	9.00756	NA	10.2914	9.10209	NA	NA	NA	NA	NA	NA
UID508	Q04917	Q04917	1433F_HUMAN	YWHAH	14-3-3 protein eta	NA	NA	NA	10.9763	NA	NA	NA	NA	NA	11.6385	NA	10.916	11.629	11.4723	NA	NA	NA	11.1082	10.8755	NA	NA	NA	NA	11.4235	11.5649	NA	11.3556	11.4371	NA	11.3942	NA	11.23	11.5202	NA	NA	NA	NA	NA	NA	11.4439	NA	NA	NA	NA
UID509	Q8NI99	Q8NI99	ANGL6_HUMAN	ANGPTL6	Angiopoietin-related protein 6	NA	NA	NA	10.697	10.1178	NA	NA	10.6637	10.442	10.8087	10.6616	10.5047	10.3359	NA	9.89651	NA	10.4615	10.4747	10.3103	NA	NA	10.5304	10.7221	10.2022	10.4018	10.3445	10.3302	9.95637	NA	10.539	10.5315	10.2325	10.3771	NA	9.98137	10.7573	10.2361	10.4436	10.4044	9.7573	9.83793	10.3269	10.7458	10.7259
UID510	A0A087WSZ0	A0A087WSZ0	KVD08_HUMAN	IGKV1D-8	Immunoglobulin kappa variable 1D-8	NA	NA	NA	NA	9.86714	NA	NA	8.59268	10.7399	10.2126	10.2704	11.0171	10.6442	9.9392	NA	NA	NA	9.00135	NA	NA	NA	NA	NA	10.1925	NA	NA	9.07712	9.40792	NA	9.87337	NA	NA	9.89473	NA	NA	NA	8.80284	NA	NA	8.7339	NA	NA	10.1338	NA
UID511	P01705	P01705	LV223_HUMAN	IGLV2-23	Immunoglobulin lambda variable 2-23	NA	NA	NA	NA	NA	NA	NA	13.1237	13.4907	13.1384	12.8441	13.425	13.1186	13.0807	14.4148	14.4865	14.2296	14.1965	14.1367	14.2603	14.1046	13.0252	13.1257	13.211	13.3366	13.3574	13.1625	13.2015	13.6771	13.4637	13.4645	13.1803	13.8737	13.46	13.6692	13.2095	13.5564	13.3792	13.2978	13.4738	13.2143	13.2382	12.8811	12.8813
UID512	P01889	P01889;P10321	HLAB_HUMAN	HLA-B	HLA class I histocompatibility antigen, B alpha chain	NA	NA	NA	NA	NA	NA	NA	NA	NA	NA	9.3971	9.12005	8.63164	NA	NA	NA	NA	NA	NA	NA	NA	NA	9.9142	7.96579	9.47466	9.34675	9.41139	9.73816	NA	NA	NA	8.47867	NA	9.57491	NA	8.23575	8.83884	9.42821	NA	9.05071	NA	NA	NA	9.48941
UID513	A0A075B6J9;P01704	P01704;A0A075B6J9	LV214_HUMAN;LV218_HUMAN	IGLV2-14;IGLV2-18	Immunoglobulin lambda variable 2-18	NA	NA	NA	NA	NA	NA	NA	NA	NA	NA	NA	NA	8.97052	NA	NA	NA	NA	NA	NA	NA	NA	NA	NA	NA	NA	11.1514	NA	NA	10.979	11.0198	11.1652	NA	NA	11.1625	11.0594	NA	NA	NA	NA	NA	NA	NA	NA	10.8496
UID514	P02533;P08779	P02533;P08727;P08779;P19012;Q04695	K1C14_HUMAN;K1C16_HUMAN	KRT14;KRT16	Keratin, type I cytoskeletal 14	NA	NA	NA	NA	NA	NA	NA	NA	NA	NA	NA	NA	NA	12.0735	NA	12.6147	NA	NA	9.2584	NA	NA	9.9488	NA	NA	9.50636	NA	NA	NA	11.2918	NA	NA	NA	17.3615	11.1069	NA	NA	NA	NA	NA	NA	12.9959	NA	NA	NA
UID516	P13647;P35908	O95678;P02538;P04259;P12036;P13647;P35908;P48668;Q01546;Q7RTS7;Q86Y46;Q8N1N4	K22E_HUMAN;K2C5_HUMAN	KRT2;KRT5	Keratin, type II cytoskeletal 5	NA	NA	NA	NA	NA	NA	NA	NA	NA	NA	NA	NA	NA	NA	NA	15.1621	NA	NA	NA	NA	10.2167	NA	NA	NA	NA	NA	NA	NA	NA	NA	NA	9.68498	17.852	NA	NA	NA	10.3819	NA	NA	NA	NA	NA	NA	NA
[truncated: 207 more columns]

## Sheet: B. Imputed healthy
UID	Protein.Group	Protein.Ids	Protein.Names	Genes	First.Protein.Description	1001_T0	1001_T2	1001_T4	1001_T6	1001_T8	1001_T48	1001_T90d	1003_T0	1003_T2	1003_T4	1003_T6	1003_T8	1003_T48	1003_T90d	1005_T0	1005_T2	1005_T4	1005_T6	1005_T8	1005_T48	1005_T90d	1007_T0	1007_T2	1007_T4	1007_T6	1007_T8	1007_T48	1007_T90d	1012_T0	1012_T2	1012_T4	1012_T6	1012_T8	1012_T48	1012_T90d	1016_T0	1016_T2	1016_T4	1016_T6	1016_T8	1016_T48	1016_T90d	1004_T0	1004_T2
UID1	A0A075B6H7	P01624;A0A075B6H7;A0A0C4DH55	KV37_HUMAN	IGKV3-7	Probable non-functional immunoglobulin kappa variable 3-7	18.8685	19.0062	18.8878	18.8298	18.6829	19.1168	18.7533	18.2818	18.3163	18.2298	17.9927	18.4982	18.1225	18.0203	18.2634	18.3454	18.1512	18.3077	18.2712	18.1871	18.3909	18.6685	18.7064	18.5264	18.5222	18.5561	18.4213	18.3916	18.6812	18.5596	18.6908	18.7354	18.5016	18.6374	18.4767	19.2003	19.4339	19.3141	19.2718	19.1188	19.0142	18.888	19.0222	18.9745
UID2	A0A075B6H9	A0A075B6H9	LV469_HUMAN	IGLV4-69	Immunoglobulin lambda variable 4-69	11.8329	12.1516	12.1368	12.0749	11.8834	11.8321	12.0261	12.5673	12.5953	12.5565	12.3437	12.3896	12.5632	12.3521	12.2835	12.4349	11.9861	12.1831	12.2541	12.3223	12.3233	12.6035	12.5038	12.5027	12.4583	12.4198	12.3125	12.5352	12.4376	12.0227	11.9404	11.8826	11.9488	11.9416	12.1422	12.3486	12.6094	12.6929	12.6336	12.5125	12.3998	12.1257	12.4387	12.3946
UID3	A0A075B6I0	A0A075B6I0	LV861_HUMAN	IGLV8-61	Immunoglobulin lambda variable 8-61	15.4439	15.6036	15.6136	15.5828	15.4976	15.4926	15.6429	16.6122	16.7327	16.686	16.585	16.6258	16.5934	16.5833	17.3018	17.3563	17.2306	17.3447	17.3845	17.287	17.4426	16.2526	16.1883	16.3219	16.2361	16.2008	16.1582	16.2727	15.4589	15.5137	15.3661	15.4672	15.4692	15.3154	15.4649	16.004	16.0193	16.0455	16.1066	16.001	15.9878	15.8967	16.3498	16.3462
UID4	A0A075B6I4	A0A075B6I4	LVX54_HUMAN	IGLV10-54	Immunoglobulin lambda variable 10-54	11.2644	11.2176	11.0811	11.2431	11.3064	11.2903	11.2872	11.1165	11.2095	11.3294	11.3244	10.7357	11.0921	11.2357	12.6517	12.6458	12.3902	12.7719	12.9318	12.4135	13.7759	11.2222	10.2137	9.6888	10.2997	10.4837	10.0035	10.7847	11.0965	10.5305	10.6646	11.0101	10.6996	10.8053	11.3637	10.8374	10.7942	11.1984	11.1058	11.0715	10.9924	11.211	8.59592	9.56433
UID5	A0A075B6I9;P04211	P04211;A0A075B6I9	LV743_HUMAN;LV746_HUMAN	IGLV7-43;IGLV7-46	Immunoglobulin lambda variable 7-46	15.1982	15.2734	15.1651	15.3239	15.2621	15.3067	15.3692	16.0557	16.1403	16.2771	16.1763	16.1304	16.0277	16.0233	16.109	16.0602	15.9374	16.1312	15.9627	15.7791	15.8865	15.5443	15.5245	15.6572	15.5279	15.5704	15.5269	15.4028	16.0806	16.1501	16.2526	16.0746	16.1249	16.0796	16.1124	16.1792	16.2111	16.191	16.2812	16.2598	16.1244	15.9556	16.5412	16.4641
UID6	A0A075B6J1	A0A075B6J1	LV537_HUMAN	IGLV5-37	Immunoglobulin lambda variable 5-37	11.6063	11.4214	11.3995	11.436	11.2823	11.4196	11.6881	9.7292	8.60978	9.37514	8.4563	6.35615	9.15283	8.49371	11.1349	11.657	11.2517	11.3807	11.4953	10.9472	11.8624	9.65714	10.9584	10.3627	10.2978	10.2322	10.0701	10.1215	9.9082	10.3335	9.95319	10.1889	9.40362	9.56101	9.93055	10.0086	9.84768	10.2649	9.48148	9.83937	9.47888	9.41858	11.8237	11.5181
UID7	A0A075B6J9	A0A075B6J9	LV218_HUMAN	IGLV2-18	Immunoglobulin lambda variable 2-18	14.8396	14.6088	14.7871	14.5563	14.9383	14.8079	15.0463	14.5425	14.6883	14.4449	14.2776	14.5889	14.5186	14.4998	14.0198	14.2546	14.012	14.2722	14.3964	13.7622	14.3699	14.3158	14.3136	14.4204	14.4791	14.5128	14.2862	14.1637	14.4689	14.2738	14.4759	14.5905	14.3148	14.4478	14.7566	13.8114	14.1556	13.9904	13.9176	14.1687	13.9738	13.9525	14.6868	14.5046
UID8	A0A075B6K0;A0A075B6K4	A0A075B6K0;A0A075B6K4	LV310_HUMAN;LV316_HUMAN	IGLV3-10;IGLV3-16	Immunoglobulin lambda variable 3-16	12.3715	12.4564	12.4057	12.5465	11.6135	12.5194	12.6311	15.1375	15.2368	15.2863	14.9707	15.6525	15.1059	15.0975	13.8959	13.9794	13.626	13.7744	13.1382	13.5119	13.6991	14.7943	14.3938	14.5015	14.7396	14.5497	14.4268	14.2329	12.8031	12.751	12.5395	12.6038	12.4516	12.299	12.5184	14.8447	14.8363	14.9766	14.9829	14.9989	14.6192	14.4506	14.5503	13.9576
UID9	A0A075B6K0;P01717;P01718	P01717;P01718;A0A075B6K0	LV316_HUMAN;LV325_HUMAN;LV327_HUMAN	IGLV3-16;IGLV3-25;IGLV3-27	Immunoglobulin lambda variable 3-16	13.0694	12.6916	12.5714	12.8938	13.4581	12.674	13.3647	12.8723	12.945	13.0237	13.2515	11.9856	12.814	13.2238	12.3261	12.4674	12.7346	12.6684	12.9841	12.1461	12.473	12.2625	12.296	12.895	13.1605	12.8705	13.0861	12.9828	12.9321	12.87	12.8783	13.2818	13.1372	13.0949	13.0765	13.5012	13.3511	13.6558	14.0645	13.7281	13.93	13.927	12.7337	13.2537
UID10	A0A075B6K4	A0A075B6K4	LV310_HUMAN	IGLV3-10	Immunoglobulin lambda variable 3-10	11.8746	11.9624	12.3878	12.2813	12.2808	12.2897	12.5911	14.4135	14.3678	14.4747	14.4352	14.3393	14.4282	14.6139	13.7952	13.5888	13.4633	13.6097	13.3878	13.5507	13.636	14.1704	13.9833	14.2921	14.2345	14.2115	14.2333	13.7035	11.4496	11.147	11.36	11.0095	11.7416	11.4449	11.0979	14.5961	14.4592	14.4017	14.6799	14.3875	14.4417	13.8881	13.727	13.7588
UID11	A0A075B6K5	A0A075B6K5	LV39_HUMAN	IGLV3-9	Immunoglobulin lambda variable 3-9	13.2316	12.8958	13.0547	12.9961	13.0873	13.0758	13.3889	13.2658	13.1513	13.3784	13.2636	13.2429	13.033	12.9307	13.1478	12.8566	12.7191	13.1873	13.1699	13.1189	12.8531	12.8163	12.7474	12.7495	12.8982	12.8778	12.5262	12.784	12.5823	12.4238	12.679	12.9078	12.8618	12.7216	12.5954	12.5571	12.8664	12.6677	12.6186	12.6744	12.6938	12.7086	12.8846	12.9097
UID12	A0A075B6P5;P01615	P01615;A0A075B6P5	KV228_HUMAN;KVD28_HUMAN	IGKV2-28;IGKV2D-28	Immunoglobulin kappa variable 2-28	12.1668	12.5648	12.2663	12.1751	12.8875	12.559	12.7116	12.8496	12.7427	12.1113	12.1478	12.218	12.4559	12.5391	12.1643	12.1778	12.0019	11.6873	12.0097	11.3494	11.7876	12.8422	12.5535	12.5023	12.6389	12.5416	12.4658	12.9662	12.1492	11.6371	12.1295	11.9936	12.0273	11.5769	12.2342	12.2563	12.6761	12.1675	12.2672	12.016	12.27	12.4908	12.069	11.4458
UID13	A0A075B6Q5	A0A075B6Q5	HV364_HUMAN	IGHV3-64	Immunoglobulin heavy variable 3-64	12.7104	12.9959	12.7893	12.8621	13.2418	12.8472	13.08	13.3108	13.2181	13.1099	13.111	13.1071	13.3115	12.8399	12.6945	12.7249	12.7318	12.4581	12.8514	12.4546	12.5085	13.1184	13.0546	13.0626	12.976	13.2025	12.7311	12.8328	12.9073	12.9048	12.8603	13.1554	12.9505	13.0046	13.0474	13.3458	13.4523	13.3887	13.1829	13.3768	13.1876	13.2693	13.1541	13.1732
UID14	A0A075B6R2;A0A087WSY4;P01824;P06331;P0DP08	P01824;P01825;P06331;A0A075B6R2;A0A087WSY4;A0A0C4DH41;P0DP06;P0DP07;P0DP08	HV404_HUMAN;HV432_HUMAN;HV434_HUMAN;HV439_HUMAN;HVD82_HUMAN	IGHV4-30-2;IGHV4-34;IGHV4-38-2;IGHV4-39;IGHV4-4	Immunoglobulin heavy variable 4-4	15.4318	15.7301	15.3053	15.6281	15.8948	15.4153	15.7961	15.7065	15.4873	15.6553	15.4962	15.4164	15.7081	15.7844	15.0161	8.41454	15.3433	15.1073	15.144	14.8296	15.225	15.365	15.2128	15.1906	15.398	14.8982	15.0886	15.3096	15.7276	15.2228	15.5145	15.3226	15.5539	15.233	15.7851	15.2062	15.5829	15.4157	15.1776	16.0947	15.5985	14.9821	15.9297	15.6747
UID15	A0A075B6R9;A0A0C4DH68	A0A075B6R9;A0A0C4DH68	KV224_HUMAN;KVD24_HUMAN	IGKV2-24;IGKV2D-24	Probable non-functional immunoglobulin kappa variable 2D-24	16.0196	16.3478	16.1053	16.1113	16.3708	16.2076	16.3061	15.6292	15.8717	15.7743	15.8504	15.6199	15.6623	15.6208	16.1588	16.2161	16.0417	16.1134	16.2406	15.8168	16.1245	15.987	15.9614	15.9628	16.0341	15.9954	15.8123	16.0624	15.3854	15.4672	15.5881	15.4935	15.4086	15.4207	15.3999	15.2411	15.4282	15.4767	15.3969	15.5152	15.3483	15.3057	14.8934	15.0753
UID16	A0A075B6S2;A0A075B6S6;A2NJV5;P06310	P01615;P01614;P06310;A0A075B6P5;A0A075B6S2;A0A075B6S6;A0A087WW87;A0A0A0MRZ7;A2NJV5	KV229_HUMAN;KV230_HUMAN;KVD29_HUMAN;KVD30_HUMAN	IGKV2-29;IGKV2-30;IGKV2D-29;IGKV2D-30	Immunoglobulin kappa variable 2D-29	18.2438	18.6099	19.0116	20.3573	18.6829	18.5831	18.9849	18.3857	18.7895	18.09	18.0378	17.9691	18.3341	18.2263	19.6998	18.2235	17.9857	18.5248	18.2707	18.3612	18.0154	18.6702	18.3291	18.4665	18.7736	18.2633	18.335	18.3553	19.9816	18.3753	18.456	18.2202	18.0723	18.267	18.2037	18.4419	18.5296	20.4273	20.2914	18.4859	18.514	18.4002	18.6096	20.1005
UID17	A0A075B6S2;A2NJV5	A0A075B6S2;A2NJV5	KV229_HUMAN;KVD29_HUMAN	IGKV2-29;IGKV2D-29	Immunoglobulin kappa variable 2D-29	15.6916	15.851	15.7294	15.8602	16.0413	15.6769	16.3577	15.9497	15.7336	15.789	15.7362	15.8397	15.703	15.9325	16.1177	15.7363	16.0146	15.6787	15.8129	15.4426	15.6482	16.18	15.82	16.1002	16.0081	15.8681	15.6422	15.9417	16.0068	16.0531	16.0227	15.706	16.0897	15.6824	15.8242	15.3121	15.6431	15.2171	15.5767	15.3878	15.1828	15.3472	16.6075	16.4066
UID18	A0A075B6S5	A0A075B6S5	KV127_HUMAN	IGKV1-27	Immunoglobulin kappa variable 1-27	12.9334	12.8101	12.7718	12.5957	12.973	12.615	12.9915	12.6154	12.7906	13.1749	12.7941	12.5494	12.8113	12.8279	12.6314	12.9357	12.9447	12.8556	12.9792	12.4911	13.1577	12.7261	12.3347	12.666	12.6818	12.8805	12.83	12.6626	12.3412	12.5093	12.3377	12.8752	12.7444	12.8552	12.3023	12.9484	13.0393	13.0958	13.189	13.1099	12.8492	12.6154	12.3529	12.5522
UID19	A0A075B6S5;A0A0C4DH67	A0A075B6S5;A0A0C4DH67;A0A0C4DH69	KV108_HUMAN;KV127_HUMAN	IGKV1-27;IGKV1-8	Immunoglobulin kappa variable 1-27	14.5715	15.0066	14.5169	15.0512	15.2393	15.3994	15.2763	14.9705	15.0009	14.5519	14.4495	14.4888	14.848	14.9481	14.3672	15.0258	14.7532	14.8589	14.7593	14.179	14.6266	15.1576	14.2674	14.5592	14.9794	14.6545	14.7316	14.9169	15.7063	15.234	15.4917	14.8652	15.1166	15.0573	15.2927	14.9535	15.6609	15.7242	15.6077	15.6238	15.7157	15.6389	15.0167	14.8565
UID20	A0A075B6S9;P0DSN7	A0A075B6S9;P0DSN7	KV137_HUMAN;KVD37_HUMAN	IGKV1-37;IGKV1D-37	Probable non-functional immunoglobulinn kappa variable 1-37	12.7362	13.1684	12.8762	13.3199	13.9866	13.2814	13.3361	12.5447	12.1888	11.5473	12.1269	11.6833	12.1022	12.6495	12.3762	12.6674	12.1269	11.8934	12.3804	11.7926	12.4155	12.576	12.412	12.7276	12.8216	12.4214	12.645	12.8022	12.8479	12.3379	13.1795	12.1246	12.6997	12.6912	13.0351	12.707	12.6043	12.933	12.8822	12.9524	13.2301	13.2986	12.9485	12.9397
UID21	A0A087WSX0	A0A087WSX0	LV545_HUMAN	IGLV5-45	Immunoglobulin lambda variable 5-45	12.2586	11.6217	12.3268	12.5002	11.5944	12.2311	11.9958	12.8717	12.8926	12.6398	12.3816	12.8342	12.8826	12.0762	14.028	13.8925	13.7733	13.8011	13.1649	13.24	13.9462	11.763	11.9087	11.7036	11.5047	11.8499	11.3054	10.9579	11.7795	11.9874	11.8643	12.4809	11.9552	11.9299	11.6579	12.0143	11.5218	11.7345	10.6133	11.4847	10.9957	11.3265	12.1822	11.6084
UID22	A0A087WSX0;A0A0G2JS06	A0A087WSX0;A0A0G2JS06	LV539_HUMAN;LV545_HUMAN	IGLV5-39;IGLV5-45	Immunoglobulin lambda variable 5-45	11.9883	11.6392	11.579	11.8814	11.5129	12.0095	11.4348	11.8616	12.0742	11.9317	11.7739	12.3427	11.9756	11.8552	13.313	13.2542	13.1541	13.3041	13.2159	13.1552	13.6336	13.0142	13.2518	12.8373	12.7269	13.0846	12.664	12.9919	12.12	12.0928	12.2046	12.6848	12.3242	12.0393	12.2866	12.3236	12.2209	12.5615	12.1221	12.2176	12.388	12.05	11.6138	11.6508
UID23	A0A087WSY4	A0A087WSY4	HV432_HUMAN	IGHV4-30-2	Immunoglobulin heavy variable 4-30-2	13.3784	13.4473	13.1066	13.1203	13.1945	13.1745	13.4238	12.4694	12.6924	12.7878	12.6665	12.32	12.239	12.2893	12.2023	12.2756	12.0995	12.1951	12.5622	11.9545	12.4636	12.512	12.435	12.4327	12.4634	12.509	12.5576	12.8001	12.7692	12.8068	12.8817	13.0062	12.958	12.87	12.8451	13.6098	13.5851	13.6755	13.5063	13.7053	13.6718	13.1695	12.2922	13.0675
UID24	A0A087WSY6	A0A087WSY6	KVD15_HUMAN	IGKV3D-15	Immunoglobulin kappa variable 3D-15	15.4236	15.6559	15.8906	15.6483	15.3632	15.63	15.9221	15.7064	15.6653	15.7586	15.4822	16.0653	15.7314	15.725	15.3865	15.3754	15.0943	15.3133	15.0826	15.2636	15.5173	15.6632	15.5321	15.4431	15.391	15.46	15.4739	15.3028	15.7187	15.6345	15.6358	15.7993	15.5618	15.5656	15.3474	15.5533	16.0783	16.1698	16.2414	15.865	15.9935	15.5476	15.8226	15.638
UID25	A0A087WW87;P01614	P01614;A0A087WW87	KV240_HUMAN;KVD40_HUMAN	IGKV2-40;IGKV2D-40	Immunoglobulin kappa variable 2-40	12.6156	12.5236	12.4992	13.1995	12.9169	12.7907	13.2468	11.7806	12.0084	11.6153	11.7441	11.3525	12.0722	11.8996	12.2555	11.6379	11.5796	11.3918	12.3962	11.3456	11.475	13.474	12.8874	13.0735	13.5556	13.0345	13.1615	13.0908	12.7618	12.5407	13.0907	12.5905	12.1733	12.5823	13.1517	13.33	13.4667	13.4873	13.0411	13.3226	13.0974	13.1728	12.4473	12.2877
UID26	A0A0A0MS14	A0A0A0MS14	HV145_HUMAN	IGHV1-45	Immunoglobulin heavy variable 1-45	13.8359	13.5841	13.6869	13.7163	13.8084	13.4434	13.5888	13.2688	13.2018	13.397	13.2703	13.2307	13.1858	12.9841	13.5483	13.3462	13.3412	13.2085	13.1802	13.3092	13.222	13.8336	13.7376	13.6289	13.9044	13.7007	13.467	13.7122	13.0637	13.0656	13.3628	13.464	13.203	13.2426	13.3687	13.1095	13.2467	13.5049	13.179	13.2226	13.1153	13.0765	14.0253	13.7683
UID27	A0A0A0MS15	A0A0A0MS15	HV349_HUMAN	IGHV3-49	Immunoglobulin heavy variable 3-49	15.1548	15.0171	15.0136	15.0601	14.3873	15.006	15.2164	15.2495	15.2291	15.1347	14.9687	15.1403	15.1924	14.8861	14.6919	14.8157	14.7547	14.7404	14.647	14.7368	14.9002	15.3361	15.3043	15.1627	15.2846	15.2027	15.3265	15.1018	15.4187	15.4124	15.3352	15.726	15.5924	15.5272	15.1823	17.6266	17.502	17.0655	16.3759	16.5788	16.9372	17.0283	15.6108	15.4453
UID28	A0A0A0MT36;A0A0C4DH26	A0A0A0MT36;A0A0C4DH26	KVD21_HUMAN;KVD41_HUMAN	IGKV6D-21;IGKV6D-41	Immunoglobulin kappa variable 6D-21	13.9424	14.3113	13.9145	14.2998	14.3848	14.4226	14.5975	12.952	12.7382	12.6104	12.7647	12.1734	12.8316	12.8817	12.4631	12.6049	12.5208	12.2738	12.4871	12.339	12.5934	13.3908	13.451	13.3429	13.6426	13.3013	13.3603	13.6137	13.3862	13.4677	13.3267	13.3498	13.3955	13.6644	13.7017	13.0037	13.2568	13.1466	13.1303	13.3191	13.3431	13.2519	14.7426	14.673
UID29	A0A0B4J1U7	A0A0B4J1U7	HV601_HUMAN	IGHV6-1	Immunoglobulin heavy variable 6-1	17.9135	17.89	17.8299	17.9288	17.224	17.72	17.8023	17.0428	17.0141	16.8914	16.736	16.9369	16.9783	16.7784	17.3547	17.4181	17.5576	17.6296	17.5429	17.4186	17.6269	17.6315	17.8836	17.817	17.7538	17.6359	17.176	17.2225	16.5737	16.5975	16.5311	16.9662	16.5225	16.5894	16.3824	17.2461	17.3389	17.503	17.3719	17.2964	17.1865	17.0714	17.9988	17.829
UID30	A0A0B4J1V0	A0A0B4J1V0	HV315_HUMAN	IGHV3-15	Immunoglobulin heavy variable 3-15	14.2557	14.2527	14.2154	14.2862	14.0459	14.3672	14.4302	14.7772	15.2179	14.7472	14.7868	14.7339	14.7637	14.68	14.5504	14.6926	14.6364	14.5523	14.5313	14.5823	14.6473	14.1178	14.0701	13.986	14.0436	14.2812	13.9751	13.9953	14.6383	14.4326	14.5267	14.5674	14.5118	14.353	14.4191	15.0144	15.1449	15.2509	15.1316	14.9998	15.1722	14.7754	14.0663	13.8808
UID31	A0A0B4J1V2	A0A0B4J1V2	HV226_HUMAN	IGHV2-26	Immunoglobulin heavy variable 2-26	15.1889	15.187	15.4142	14.938	15.219	14.383	14.8715	15.0635	15.2292	15.3533	15.1937	14.9386	15.0823	15.1997	15.3576	15.0416	15.0857	14.9501	15.3249	14.5088	15.0774	14.8264	15.1967	14.8723	15.3615	15.0522	15.0975	15.3263	15.2594	15.0592	15.057	15.3052	15.0253	15.3417	15.1016	15.6143	15.1351	15.4392	15.4304	15.5587	15.2813	14.8134	14.4736	14.3314
UID32	A0A0B4J1V6	A0A0B4J1V6	HV373_HUMAN	IGHV3-73	Immunoglobulin heavy variable 3-73	10.7804	10.7241	10.516	10.898	10.79	9.41364	10.919	11.0448	11.4802	11.3347	11.4019	11.1654	11.1091	11.3266	11.0245	11.1838	10.972	11.1784	11.4179	10.7979	11.1823	10.9779	10.6347	10.4639	11.0101	11.1129	10.664	10.7239	11.297	10.6387	10.9592	11.3722	11.0421	10.7161	10.8132	11.3324	11.1177	11.3862	11.5871	11.314	11.3143	11.5548	10.7239	10.924
UID33	A0A0B4J1X5	A0A0B4J1X5	HV374_HUMAN	IGHV3-74	Immunoglobulin heavy variable 3-74	14.0059	13.9559	14.1668	14.2846	13.9449	14.8147	14.2982	14.9572	14.8204	14.6038	14.1221	14.9082	14.548	14.2984	14.9238	14.9667	15.064	14.7721	14.7756	15.2594	14.064	14.4578	14.6214	14.3742	14.6588	14.4356	14.0674	13.9463	14.5713	13.9042	14.5146	14.6507	14.119	14.2212	14.0769	14.684	14.4723	14.5042	13.7945	14.2395	13.9617	13.756	14.3415	14.2959
UID34	A0A0B4J1X5;P01764	P01764;P01768;P01772;P01767;A0A0B4J1X5;A0A0C4DH42;P0DP02;P0DP03	HV323_HUMAN;HV374_HUMAN	IGHV3-23;IGHV3-74	Immunoglobulin heavy variable 3-74	18.2611	17.9232	17.969	18.4525	17.2518	18.3958	18.4309	18.1307	18.2152	18.0625	17.8767	18.1464	18.2304	17.4645	18.4264	18.2212	18.3156	18.4601	18.0959	18.07	18.14	18.1084	18.0029	17.8995	18.008	18.3966	17.7566	17.5336	17.7344	17.3499	17.6931	17.7301	17.6357	17.5204	17.4271	18.2412	18.2728	18.2159	17.8166	18.1969	18.0114	17.6057	17.7065	17.5235
UID35	A0A0B4J1X8	A0A0B4J1X8	HV343_HUMAN	IGHV3-43	Immunoglobulin heavy variable 3-43	12.4475	12.7617	11.9259	13.2578	12.3906	12.5862	13.2198	12.4823	13.018	12.3086	12.7374	12.7839	12.3657	12.4514	11.8754	12.9622	12.4392	11.2783	12.7861	12.077	11.5063	13.0198	13.076	13.0878	12.1474	13.4988	11.8574	12.693	12.8282	12.3029	12.1659	12.4546	11.6926	11.5592	12.5199	12.3628	12.6559	12.476	12.2	12.9788	13.2237	12.5475	12.0919	12.0459
UID36	A0A0B4J1X8;A0A0C4DH32;P01762;P01766;P01780	P01780;P01762;P01763;P01766;P01782;A0A0B4J1V1;A0A0B4J1X8;A0A0C4DH32;P0DP04	HV307_HUMAN;HV311_HUMAN;HV313_HUMAN;HV320_HUMAN;HV343_HUMAN	IGHV3-11;IGHV3-13;IGHV3-20;IGHV3-43;IGHV3-7	Immunoglobulin heavy variable 3-43	17.6687	17.4207	17.6021	18.0037	17.0632	17.8055	18.0315	17.8273	17.8637	17.7461	17.5008	17.786	17.9495	17.146	17.9075	17.7449	17.8136	17.9216	17.5955	18.0811	17.7944	18.5705	18.4422	18.3198	18.5335	18.7152	18.1166	17.7675	17.9247	17.392	17.9196	17.8633	17.7224	17.6066	17.542	18.0652	18.1257	18.1389	17.7231	18.1685	17.9312	17.7342	17.7963	17.8987
UID37	A0A0B4J1Y8	A0A0B4J1Y8	LV949_HUMAN	IGLV9-49	Immunoglobulin lambda variable 9-49	14.7907	14.7836	14.6546	14.7206	14.6905	14.7583	14.8206	15.0473	15.0425	15.2078	15.0502	15.0285	15.0676	14.8958	14.1101	13.9337	13.8867	14.0257	13.958	13.8714	13.9505	13.8179	13.5715	13.7372	13.7539	13.3697	13.2716	13.4899	13.6323	13.4348	13.3956	13.5654	13.3524	13.6138	13.5823	14.1879	14.1006	14.1566	14.3193	14.2455	14.1558	13.8881	14.864	14.8149
UID38	A0A0B4J1Y9	A0A0B4J1Y9	HV372_HUMAN	IGHV3-72	Immunoglobulin heavy variable 3-72	14.5496	14.4615	14.5743	14.4431	14.4703	14.3931	14.5558	13.8553	13.9299	13.8497	13.983	13.875	13.8622	13.8689	14.2806	14.5162	14.3127	14.3895	14.337	14.1306	14.4004	13.9209	14.0324	13.93	13.979	13.7933	13.8642	14.0674	14.2002	14.1882	14.3075	14.1455	14.242	14.2207	14.3515	13.8931	14.0673	13.8238	13.8772	13.993	13.9652	14.0392	13.6751	13.5861
UID39	A0A0B4J2D9;P0DP09	A0A0B4J2D9;P0DP09	KV113_HUMAN;KVD13_HUMAN	IGKV1-13;IGKV1D-13	Immunoglobulin kappa variable 1D-13	10.4411	10.1709	9.2716	10.1171	10.1278	10.9213	7.71744	12.4117	12.217	11.9956	12.3171	11.7105	12.0097	12.2001	6.7897	7.78091	10.0144	9.6551	9.80005	7.6881	9.44584	5.80152	10.1295	9.80166	6.07107	9.82058	8.40529	7.7121	11.3474	11.1186	10.3821	10.5511	10.9711	11.0305	10.7622	9.57025	9.01075	8.72575	7.56862	10.8044	6.73046	7.14892	10.9633	11.0547
UID40	A0A0C4DH24	A0A0C4DH24	KV621_HUMAN	IGKV6-21	Immunoglobulin kappa variable 6-21	14.0377	14.0991	14.0432	14.0326	14.1929	13.816	14.1863	13.4376	13.6639	13.5811	13.5707	13.6556	13.0892	13.6857	14.0241	14.1637	14.1032	13.8431	14.0335	13.8675	14.0304	14.4532	14.3269	14.4509	14.5	14.4833	14.2223	14.6493	13.8288	13.9605	13.9293	13.7546	14.0421	13.986	13.9562	13.861	13.7843	13.6912	13.8631	14.0122	13.7195	13.9743	14.1462	14.0192
UID41	A0A0C4DH25;P01619	P01619;A0A0C4DH25	KV320_HUMAN;KVD20_HUMAN	IGKV3-20;IGKV3D-20	Immunoglobulin kappa variable 3D-20	15.8583	16.3251	15.7373	16.2281	17.0987	16.7219	16.3744	16.4175	15.9641	15.587	15.9993	15.597	16.0126	15.9159	15.7633	15.9581	16.2033	15.8541	15.3461	15.5252	15.7239	16.1113	15.8662	16.0011	16.4705	15.9939	15.9028	16.319	16.5158	16.7196	16.7885	15.6735	16.095	16.0008	16.5483	16.8318	17.3718	17.3686	17.7068	17.4882	17.2311	17.7687	16.6603	16.2821
UID42	A0A0C4DH29	A0A0C4DH29	HV103_HUMAN	IGHV1-3	Immunoglobulin heavy variable 1-3	11.7256	12.1264	12.2044	11.984	11.4948	11.9081	11.6681	13.1957	13.0225	13.1601	13.2414	13.1855	13.2551	13.0779	13.1932	12.6703	13.1986	13.0293	12.8614	12.6109	12.9411	12.5476	12.8584	12.5497	12.4674	12.0987	12.5905	12.3523	13.137	12.8599	13.2459	13.1181	13.2195	13.1108	12.7052	13.1492	12.9852	13.0867	13.1468	13.1011	13.2365	13.026	7.72172	6.85557
UID43	A0A0C4DH30	A0A0C4DH30	HV316_HUMAN	IGHV3-16	Probable non-functional immunoglobulin heavy variable 3-16	14.6834	14.5966	14.5797	14.7376	14.6595	14.4029	14.706	14.2314	14.3327	14.3284	14.3358	14.3079	14.2618	14.2172	15.872	15.8733	15.8632	15.5072	16.0302	15.3119	15.8577	14.6576	14.5965	14.6513	14.6585	14.7063	14.5174	14.7964	14.684	14.6106	14.7115	14.6781	14.5998	14.4815	14.7004	14.7952	14.8111	14.9336	14.6368	14.8732	14.7823	14.6458	15.5959	15.5698
UID44	A0A0C4DH31	A0A0C4DH31	HV118_HUMAN	IGHV1-18	Immunoglobulin heavy variable 1-18	12.2061	12.3315	12.2434	12.5026	12.6755	12.3397	12.7697	12.7519	12.3736	12.4556	12.5588	12.3855	12.7297	12.6543	12.0334	12.2575	11.7597	12.0041	12.2238	11.6728	12.1189	12.622	12.3767	12.374	12.6868	12.2113	12.2312	12.4042	12.3318	12.5278	12.4081	12.3466	12.3555	12.2247	12.5277	13.0637	13.2998	13.3719	13.3216	13.3639	13.1984	13.1768	12.8687	12.6853
UID45	A0A0C4DH32;P01762;P01780	P01780;P01762;P01763;P01782;A0A0B4J1V1;A0A0C4DH32	HV307_HUMAN;HV311_HUMAN;HV320_HUMAN	IGHV3-11;IGHV3-20;IGHV3-7	Immunoglobulin heavy variable 3-20	13.4523	13.9035	13.1955	13.8155	13.7435	13.5954	13.972	11.9675	12.1882	12.0105	12.3793	11.7336	12.0349	11.856	11.9483	11.9566	11.6767	11.4806	12.0181	11.5577	12.0739	12.1578	11.5775	11.981	11.8161	11.3951	11.7372	12.0968	11.6345	11.3468	11.4384	11.425	11.5644	11.2228	11.935	12.169	12.2335	12.3219	12.2359	12.2686	12.3519	12.6751	11.3853	11.1372
UID46	A0A0C4DH33	A0A0C4DH33	HV124_HUMAN	IGHV1-24	Immunoglobulin heavy variable 1-24	9.71178	9.34317	8.558	9.79584	9.33184	7.46779	9.62894	9.39346	10.156	9.54647	9.54415	9.65785	9.99457	9.38573	8.69625	9.06674	7.27305	8.9024	9.02445	8.74784	8.44874	9.32585	9.81357	9.80156	10.4125	9.97005	9.8758	10.4071	10.8197	9.75983	10.6418	10.4319	9.77002	10.0305	10.3671	10.671	10.9126	11.1397	10.4184	10.8683	10.8668	10.6993	9.4045	9.73732
UID47	A0A0C4DH34	A0A0C4DH34	HV428_HUMAN	IGHV4-28	Immunoglobulin heavy variable 4-28	11.8778	12.6125	12.3362	11.8329	11.9233	13.469	8.13613	11.5935	12.0115	11.7195	11.3977	12.0418	11.6928	11.6228	12.6385	12.2081	11.5712	12.3772	11.6516	12.2361	12.015	12.6435	12.2236	12.0897	11.9418	11.4484	11.7284	11.6441	12.1842	11.9787	11.8644	12.5628	11.7937	11.7766	11.7823	11.7097	12.3654	12.2222	12.1783	12.0019	11.6149	11.4281	13.3583	12.5194
UID48	A0A0C4DH36	A0A0C4DH36	HV338_HUMAN	IGHV3-38	Probable non-functional immunoglobulin heavy variable 3-38	15.1637	14.9197	15.081	15.0742	15.234	14.8817	15.1765	14.2589	14.3846	14.6431	14.2386	14.3928	14.4848	14.348	14.5423	14.2454	14.0269	14.2356	14.1833	14.3398	14.4488	15.2637	14.9756	15.066	15.1266	15.1725	14.9528	15.0537	14.5632	14.352	14.6605	14.5002	14.3791	14.4691	14.343	14.6225	14.768	14.552	14.4455	14.3745	14.4854	14.4157	14.4697	14.3787
UID49	A0A0C4DH38	A0A0C4DH38	HV551_HUMAN	IGHV5-51	Immunoglobulin heavy variable 5-51	15.1948	15.1379	15.2865	15.3127	15.2198	15.2183	15.3947	15.7186	15.7015	15.8571	15.7789	15.7967	15.8093	15.6826	15.0049	14.9555	14.7565	14.8996	15.0358	14.62	14.8902	15.3604	15.3906	15.5516	15.4989	15.3297	15.1867	15.3783	15.3798	15.1987	15.4187	15.3717	15.4402	15.2582	15.3569	15.6719	15.7081	15.61	15.2563	15.5409	15.4957	15.3483	15.1328	14.9846
UID50	A0A0C4DH43	A0A0C4DH43	HV70D_HUMAN	IGHV2-70D	Immunoglobulin heavy variable 2-70D	11.5576	11.8668	11.5504	11.4635	10.9327	11.3159	11.2415	14.8763	15.3056	14.4928	14.8235	15.041	14.8263	14.6124	15.9884	15.9724	16.2298	16.1054	15.734	15.8921	15.8046	16.9275	16.9895	17.2035	17.3323	16.9966	17.3217	17.047	16.7961	16.3442	16.6138	16.709	16.5444	16.5419	16.3747	15.8965	15.2812	16.2225	15.9643	15.6154	15.7857	14.7319	15.4688	15.7434
UID51	A0A0C4DH67	A0A0C4DH67	KV108_HUMAN	IGKV1-8	Immunoglobulin kappa variable 1-8	12.6203	12.0267	12.2708	12.1818	12.1653	12.3274	12.6804	12.2774	12.2513	12.0071	11.9419	12.0759	12.02	11.9083	12.2351	12.4847	12.5332	12.1867	12.5036	12.2323	12.1897	12.2714	11.943	12.0983	12.1852	11.7824	11.9008	12.0823	12.4993	12.6518	12.6432	13.087	12.6466	12.6042	12.3589	12.7926	13.2033	13.3629	13.0497	12.9377	12.6309	12.3798	12.661	12.2918
UID52	A0A0C4DH73;P01597;P01611;P04432	P01597;P01611;P04432;A0A0C4DH72;A0A0C4DH73	KV112_HUMAN;KV139_HUMAN;KVD12_HUMAN;KVD39_HUMAN	IGKV1-12;IGKV1-39;IGKV1D-12;IGKV1D-39	Immunoglobulin kappa variable 1-12	14.1257	14.0169	13.8689	14.0128	14.482	14.333	14.8738	13.7741	13.4604	13.4186	13.4358	12.884	13.4156	13.859	13.6702	13.7222	13.4949	13.4958	13.3563	12.9748	13.6839	14.0775	13.753	13.775	14.1535	13.7874	13.9447	14.1374	14.1501	14.0195	14.4452	13.7854	14.1683	14.1499	14.4119	14.3963	14.521	14.6376	14.6408	14.5499	14.7327	14.8363	14.7011	14.1889
UID53	A0A0J9YX35	A0A0J9YX35	HV64D_HUMAN	IGHV3-64D	Immunoglobulin heavy variable 3-64D	16.1401	15.8819	15.8722	16.2016	15.6612	16.1378	16.1778	16.0098	16.0952	15.8389	15.716	15.8759	16.0786	15.697	16.3822	16.2768	16.2704	16.2031	16.2563	16.1688	16.2076	15.6852	15.666	15.5696	15.856	15.6197	15.3849	15.626	15.7441	15.5865	15.9527	15.7913	15.757	15.7896	15.7664	16.4092	16.4946	16.5303	16.271	16.4729	16.4454	16.2417	15.8317	15.6253
UID54	A0M8Q6	A0M8Q6	IGLC7_HUMAN	IGLC7	Immunoglobulin lambda constant 7	10.8138	10.5703	10.487	10.719	10.6923	10.6995	10.9871	12.1329	12.0444	12.052	11.9922	11.8473	11.7662	11.4011	9.97613	9.93509	10.1443	10.4739	10.0055	9.67161	10.121	11.257	11.1069	11.1432	11.3342	10.9858	10.8984	11.0575	11.0642	11.0824	11.385	11.1504	11.4295	11.0459	11.4222	9.58328	9.82276	10.0093	9.92122	10.1782	9.91746	9.86573	9.72396	9.59284
UID55	A0M8Q6;B9A064;P0DOY3	P0CG04;P0DOY2;P0DOY3;A0M8Q6;P0CF74;B9A064;P0DOX8	IGLC3_HUMAN;IGLC7_HUMAN;IGLL5_HUMAN	IGLC3;IGLC7;IGLL5	Immunoglobulin lambda constant 7	18.7393	18.9659	18.7813	18.4722	18.5701	18.9379	18.8093	19.0898	18.9786	18.8363	18.6013	18.9184	18.3922	17.966	18.8427	18.4359	18.7841	18.9947	18.4579	18.8123	18.3727	18.312	18.919	18.7262	18.1668	19.1494	18.4319	18.539	18.8756	18.9906	18.9114	18.9321	18.6829	18.7592	19.5271	19.1179	19.3066	19.7957	18.7931	18.9072	18.5748	18.7979	18.7925	18.5667
UID56	A0M8Q6;P0DOY3	P0DOY2;P0DOY3;A0M8Q6;P0CF74	IGLC3_HUMAN;IGLC7_HUMAN	IGLC3;IGLC7	Immunoglobulin lambda constant 7	19.7279	19.9955	19.7095	19.9452	19.4651	19.9076	20.1462	20.4364	20.624	20.1239	19.7049	19.5195	19.2757	19.3098	19.1083	19.3484	20.1589	20.5192	19.4207	18.9648	19.1301	19.8726	19.5359	19.5822	19.8412	20.2807	20.3242	19.7827	20.3245	20.3563	20.2178	20.4324	20.5288	20.3062	20.2967	20.9292	20.5153	21.0224	20.8608	20.4198	20.5253	20.474	20.0199	20.6436
UID57	B9A064	B9A064;P0DOX8	IGLL5_HUMAN	IGLL5	Immunoglobulin lambda-like polypeptide 5	19.0973	19.0684	18.99	19.087	18.8191	18.9733	19.0416	18.6694	18.8876	18.6479	18.4908	18.4914	18.414	18.1778	18.521	18.5734	18.7043	18.8126	18.3471	18.3126	18.6858	19.0335	18.813	18.9438	18.9204	19.151	18.969	18.8411	19.3573	19.4088	19.1484	19.4324	19.1573	19.3053	19.171	18.9845	18.8727	19.033	18.8908	18.8821	18.6956	18.6593	18.7731	18.8246
UID58	B9A064;P0DOY3	P0CG04;P0DOY2;P0DOY3;B9A064;P0DOX8	IGLC3_HUMAN;IGLL5_HUMAN	IGLC3;IGLL5	Immunoglobulin lambda-like polypeptide 5	18.6297	18.9853	19.0461	18.6908	18.664	18.7771	18.7117	18.7975	18.3089	18.7184	18.3835	18.6874	18.0112	18.0891	18.0869	18.2414	18.5295	18.3219	18.1621	18.3097	18.2983	18.5862	18.2817	18.0195	18.9309	18.4883	18.6056	18.5825	18.7745	18.5588	18.9907	18.736	18.7755	18.6174	18.7743	18.5926	19.0906	19.0676	19.0844	19.0176	18.577	18.8761	18.912	18.7458
UID59	O00151	O00151	PDLI1_HUMAN	PDLIM1	PDZ and LIM domain protein 1	10.823	11.3248	11.7179	11.6628	11.3377	11.3748	10.9947	9.80762	11.2838	10.8794	10.5619	7.39879	10.3349	11.1539	11.2338	10.6802	9.69755	11.4648	10.6791	11.2069	11.1591	10.6789	11.1578	10.9211	11.4448	11.3541	11.1618	11.0342	12.2604	11.6791	11.9247	10.7787	10.1642	10.952	11.4416	10.8867	10.964	11.0936	10.8607	11.2233	10.8258	11.2084	11.212	10.1382
UID60	O00187	O00187	MASP2_HUMAN	MASP2	Mannan-binding lectin serine protease 2	12.7025	12.5068	12.7419	12.2843	12.5563	12.6392	12.9641	13.0175	13.0739	13.0982	13.0972	13.0334	12.9542	12.8413	13.2426	13.0135	12.8415	12.8729	13.1123	12.9579	13.0514	13.2329	13.2297	13.2407	13.04	13.0724	13.2287	13.2127	13.0638	12.6723	12.7068	12.9207	12.7478	13.1793	13.1808	12.9299	12.9277	12.7111	12.678	12.7491	12.8716	12.9265	12.7246	12.9151
UID61	O00391	O00391	QSOX1_HUMAN	QSOX1	Sulfhydryl oxidase 1	12.7204	12.5965	12.6828	12.647	12.5952	12.5669	12.5876	12.2051	12.3595	12.1668	12.51	12.4068	12.4321	12.3458	12.2939	12.2611	12.2795	12.3514	12.4246	12.3006	12.3169	12.4021	12.3597	12.4508	12.4023	12.3663	12.5353	12.4703	12.2914	12.16	12.1411	12.354	12.359	12.5596	12.1917	11.6914	11.4426	11.6185	11.2945	11.5234	11.6604	11.5702	12.1797	12.3547
UID62	O00533	O00533	NCHL1_HUMAN	CHL1	Neural cell adhesion molecule L1-like protein	10.8984	11.0863	11.2674	10.8358	11.2403	11.3678	11.2649	11.3156	11.4279	11.3315	11.421	11.1897	11.2554	11.2974	11.2192	11.5886	11.3724	11.3449	11.3579	11.2675	11.454	11.343	11.4802	11.2328	11.4169	11.4443	11.4727	11.4029	11.1851	11.2279	10.9826	11.2557	11.0869	11.0763	10.839	11.3784	11.228	11.139	11.2661	11.1993	11.1373	11.2121	11.0078	11.1502
UID63	O14498	O14498	ISLR_HUMAN	ISLR	Immunoglobulin superfamily containing leucine-rich repeat protein	10.8252	11.167	10.7891	10.5541	10.998	10.6363	10.8275	10.7421	10.5517	10.8201	11.1078	10.388	10.531	10.2246	9.96868	10.4895	11.2034	10.395	10.0511	10.5044	10.2835	10.4969	11.0755	10.8311	10.8416	10.1858	10.504	10.5287	10.9145	11.3389	11.2143	11.3556	10.874	10.3792	10.703	10.7743	11.097	11.0975	11.366	10.3884	10.3322	10.6596	10.529	10.7408
UID64	O14786	O14786	NRP1_HUMAN	NRP1	Neuropilin-1	11.4718	11.3457	11.1359	11.4969	11.4162	11.4494	11.0878	11.389	11.0964	11.3836	11.1563	11.6004	11.3928	10.9652	11.1764	11.0948	10.2675	11.2736	10.8973	11.0751	10.4692	10.6125	10.7962	11.2145	11.0964	10.9725	11.0117	10.3534	11.2462	11.1359	11.2187	11.249	11.1174	11.0315	10.9472	11.1992	11.1402	10.988	11.3469	11.2003	11.7135	11.3939	10.5614	11.2238
UID65	O14791	O14791	APOL1_HUMAN	APOL1	Apolipoprotein L1	15.5232	15.5233	15.4671	15.4946	15.4774	15.6024	15.4495	15.8676	15.9463	15.9981	15.8672	16.0243	15.9249	15.8712	16.0673	16.1577	16.1123	16.224	16.1465	16.1406	16.252	15.868	15.8159	15.7581	15.7743	16.0197	15.9327	15.9758	15.3831	15.398	15.3432	15.5474	15.4461	15.6773	15.4673	16.0869	16.0347	16.0361	16.0266	16.1229	16.1417	15.9714	15.9481	16.0079
UID66	O14950;P19105	O14950;P19105	ML12A_HUMAN;ML12B_HUMAN	MYL12A;MYL12B	Myosin regulatory light chain 12B	9.61597	10.2343	11.445	10.9749	10.1942	10.6127	10.5696	9.77458	7.22733	10.0676	9.7823	8.73992	10.2012	10.424	5.29389	10.2124	7.60191	10.4715	10.9388	11.3355	10.6253	10.3633	10.2304	10.8435	10.9681	10.5265	10.6548	10.2967	11.6291	11.3596	11.5473	10.2058	9.72195	10.0079	10.8014	11.221	10.5353	10.5967	9.58924	10.892	10.3976	10.5091	10.214	8.39824
UID67	O43866	O43866	CD5L_HUMAN	CD5L	CD5 antigen-like	16.5558	16.5792	16.4667	16.567	16.71	16.4792	16.8133	18.1132	18.0432	18.1676	18.1615	18.0286	18.0411	18.1586	18.4088	18.4625	18.3312	18.3815	18.4939	18.2125	18.759	17.8533	17.7718	17.7488	17.8405	17.6141	17.7077	17.9295	18.0885	18.0481	18.0958	17.9996	18.1626	17.957	18.0496	17.7312	17.9248	17.8862	17.9493	17.8886	17.8075	17.8188	17.6482	17.5398
UID68	O75015;P08637	O75015;P08637	FCG3A_HUMAN;FCG3B_HUMAN	FCGR3A;FCGR3B	Low affinity immunoglobulin gamma Fc region receptor III-B	11.3016	12.1156	11.9356	12.0494	11.7668	11.3984	11.0007	11.0242	11.6892	11.7765	11.8358	11.4349	11.2083	11.1105	11.0521	11.6766	11.4882	11.7305	11.5995	10.8317	10.8029	10.9428	11.4864	11.811	11.6874	11.507	11.255	11.0163	10.3889	11.611	11.7293	11.3417	11.6062	11.4058	10.6737	11.4432	12.1892	12.1246	12.2672	11.9124	11.7208	11.4448	10.4849	11.567
UID69	O75083	O75083	WDR1_HUMAN	WDR1	WD repeat-containing protein 1	10.2882	10.5172	10.9287	10.9369	9.84322	11.0503	10.8011	10.6582	11.5518	10.3848	10.2286	10.0471	10.5076	11.0134	10.0141	10.1567	9.70307	10.7374	10.8292	10.3345	10.7049	7.89084	10.6537	10.9653	10.9309	11.2408	10.2256	10.2615	11.3116	11.0429	11.3899	10.7985	10.1746	10.1272	9.91616	10.6268	11.1914	10.7842	10.3324	10.8661	10.1676	10.9781	8.31544	10.3727
UID70	O75636	O75636	FCN3_HUMAN	FCN3	Ficolin-3	15.1268	14.9038	14.6059	14.8007	14.772	14.6816	15.1562	15.288	15.206	15.3773	15.1316	15.1059	15.0044	15.0318	15.4486	15.1596	15.3255	15.2752	15.5886	15.1725	15.3002	15.3734	15.5033	15.3358	15.3827	15.4546	15.276	15.5409	14.878	14.8283	14.9914	15.0318	14.8984	14.7361	14.9505	15.3817	15.2611	15.4714	15.3778	15.3932	15.3215	15.1549	15.1752	15.1715
UID71	O75882	O75882	ATRN_HUMAN	ATRN	Attractin	13.9803	13.9642	13.9332	13.8155	13.7933	13.7873	13.7248	13.8832	13.9069	13.8742	13.8709	13.9127	13.7509	13.7253	13.9478	13.8868	13.814	13.9321	14.0025	13.8028	13.8807	14.0448	13.9886	13.9728	13.9474	13.9148	13.9	14.0194	13.8036	13.7535	13.7264	13.789	13.7833	13.6159	13.7884	13.7135	13.8027	13.7904	13.723	13.7151	13.5973	13.7817	13.7096	13.6171
UID72	O95445	O95445	APOM_HUMAN	APOM	Apolipoprotein M	17.0682	17.1341	17.2801	17.0555	16.9799	16.9103	16.8749	17.3453	17.3203	17.2764	17.1988	17.2901	17.2026	17.2603	16.7815	16.8441	16.8269	16.8618	16.8246	16.673	17.1285	17.1	16.9973	17.0995	17.0108	17.1077	17.0181	17.0716	17.2633	17.3069	17.2194	17.197	17.2435	17.079	17.2573	17.1789	17.093	17.1724	17.0909	17.0355	17.0396	17.0608	16.8831	16.9141
UID73	P00338	P00338	LDHA_HUMAN	LDHA	L-lactate dehydrogenase A chain	10.585	10.3125	10.7101	10.4701	9.86073	10.4476	10.621	9.78996	10.0943	10.3929	9.61559	9.81192	10.1593	9.92107	9.96726	9.48327	10.2271	10.4312	10.6623	10.4746	9.87601	9.81805	10.401	10.2206	10.3609	10.6846	10.2601	9.70819	10.9409	10.9268	11.0223	10.355	10.38	10.5451	10.0812	10.9422	10.8266	10.9126	10.7267	10.7256	10.1239	10.4124	10.2073	10.0688
UID74	P00390	P00390	GSHR_HUMAN	GSR	Glutathione reductase, mitochondrial	10.3138	10.3407	10.4402	10.4299	10.3268	10.1918	10.1368	10.0991	9.93461	10.3	10.1225	10.4342	9.83801	9.84748	10.198	10.1217	10.2529	10.1465	10.0628	10.3313	9.946	10.0589	10.4688	10.2346	10.0565	10.154	9.86176	9.9385	10.0942	10.1149	10.5394	10.4173	10.1498	10.5516	10.041	10.1776	10.4393	10.6424	10.6305	10.1659	10.4798	10.1897	10.0525	9.89637
UID75	P00450	P00450	CERU_HUMAN	CP	Ceruloplasmin	18.3827	18.446	18.3623	18.3958	18.4364	18.4607	18.4219	18.4472	18.437	18.4473	18.4846	18.4155	18.6414	18.5352	18.4344	18.4145	18.3585	18.397	18.5093	18.3951	18.321	18.4461	18.38	18.3766	18.3794	18.3652	18.5484	18.4426	18.4273	18.3674	18.4551	18.4072	18.4363	18.4498	18.5031	18.5814	18.6591	18.6491	18.5904	18.6593	18.7465	18.6381	18.5262	18.4743
UID76	P00488	P00488	F13A_HUMAN	F13A1	Coagulation factor XIII A chain	13.4644	13.409	13.8138	13.4059	13.4928	13.505	13.2956	13.5386	13.3259	13.4884	13.5886	13.4236	13.3724	13.5925	13.2017	13.1152	13.1976	13.1701	13.2462	13.189	13.1893	13.3983	13.5703	13.4761	13.654	13.6088	13.5244	13.6859	13.4678	13.2056	13.5358	13.2449	13.218	13.0213	13.3811	13.04	12.8019	13.095	12.8087	12.9761	12.7699	12.7794	13.43	13.054
UID77	P00734	P00734	THRB_HUMAN	F2	Prothrombin	17.5904	17.5815	17.4351	17.5392	17.4623	17.4583	17.5279	17.4082	17.4211	17.4525	17.3943	17.3742	17.3936	17.3572	17.9115	17.9128	17.8473	17.8378	17.8704	17.734	17.9924	17.6647	17.5803	17.5726	17.6253	17.5591	17.5046	17.6059	17.4305	17.406	17.4148	17.4231	17.4527	17.3383	17.48	17.6518	17.6524	17.6275	17.6091	17.6586	17.6056	17.7326	17.6811	17.6159
UID78	P00736	P00736	C1R_HUMAN	C1R	Complement C1r subcomponent	14.7901	14.7163	14.6636	14.7079	14.791	14.6348	14.7767	14.5398	14.5647	14.5473	14.503	14.6075	14.5615	14.5947	14.7154	14.6986	14.5897	14.5813	14.7272	14.5325	14.6971	14.8217	14.7806	14.7777	14.8011	14.8865	15.0669	14.8753	14.8825	14.8372	14.8571	14.7957	14.9652	15.0706	14.7528	14.8223	14.8523	14.8621	14.9187	14.9687	15.13	14.9838	14.927	14.9372
UID79	P00738	P00738	HPT_HUMAN	HP	Haptoglobin	21.1961	21.2222	21.2115	21.3458	21.2431	21.558	21.5815	21.0278	21.0531	20.998	21.0136	21.0833	21.6264	21.4288	21.0093	20.9545	21.0137	20.9556	20.8982	21.0788	20.9054	21.1935	21.1191	21.1428	21.1807	21.193	21.6372	21.1767	21.6445	21.5022	21.5893	21.5596	21.7068	21.9767	21.5497	21.3572	21.4586	21.4246	21.3231	21.3565	21.4998	21.1745	21.6128	21.6397
UID80	P00738;P00739	P00738;P00739	HPTR_HUMAN;HPT_HUMAN	HP;HPR	Haptoglobin	19.3095	19.3861	19.3353	19.4297	19.4233	19.6677	19.6978	19.2542	19.2826	19.2131	19.2262	19.2052	19.7167	19.6042	19.094	19.1178	19.2124	19.1972	19.0936	19.0709	18.9352	19.2852	19.2492	19.2919	19.2678	19.2308	19.6948	19.3141	19.9225	19.8284	19.9289	19.9655	19.9236	20.1672	19.871	19.6634	19.7196	19.7315	19.6455	19.7129	19.8146	19.502	19.9363	19.8966
UID81	P00739	P00739	HPTR_HUMAN	HPR	Haptoglobin-related protein	15.6778	15.7704	15.524	15.4935	15.5164	15.3856	15.4354	15.8901	15.9357	15.856	15.9016	15.8849	15.8645	15.9275	15.9596	15.9294	15.973	15.922	15.971	15.6761	16.1107	15.6145	15.4289	15.6335	15.6018	15.4027	15.4633	15.7923	14.9869	15.1962	15.2037	15.144	15.1709	15.179	15.0047	16.421	16.4295	16.3747	16.3461	16.3666	16.2513	16.0932	16.2161	16.1421
UID82	P00740	P00740	FA9_HUMAN	F9	Coagulation factor IX	13.9697	13.9314	14.0068	13.843	13.8992	13.6147	13.7059	13.8829	13.8559	14.1006	14.0082	13.7935	13.9536	14.0702	14.0405	14.2037	14.1493	14.2556	14.1599	13.9094	14.0542	13.9739	13.9064	14.0111	13.9	14.0274	14.0002	13.7592	13.9804	14.0876	14.2606	14.0887	14.2144	14.0903	14.2109	13.8902	14.1277	13.92	13.9879	14.0087	13.9777	13.844	14.0685	14.0962
UID83	P00742	P00742	FA10_HUMAN	F10	Coagulation factor X	15.1382	15.2366	15.028	15.0312	14.9523	15.0137	15.1391	15.2734	15.3987	15.3498	15.3014	15.2088	15.4002	15.2845	15.4139	15.4661	15.3311	15.3858	15.4908	15.2608	15.614	15.2511	15.2615	15.3471	15.3062	15.1985	15.1885	15.3293	15.2291	15.2699	15.1934	15.3018	15.2333	15.1642	15.4008	15.2057	15.1976	15.1969	15.1753	15.209	15.1727	15.0306	15.388	15.5269
UID84	P00746	P00746	CFAD_HUMAN	CFD	Complement factor D	10.879	11.0494	10.8104	11.0278	10.7574	11.0771	10.8238	10.7909	10.6195	10.3687	11.0286	10.3434	10.7893	11.0904	10.8927	10.2026	10.6465	10.4576	10.3916	10.5598	10.4278	11.0243	10.4103	10.4902	10.6826	10.4022	10.361	10.4632	11.0551	10.9485	11.0017	10.9512	11.013	10.8614	10.9431	10.6823	11.2179	10.9899	10.6953	10.7085	11.0706	11.1479	10.8556	10.677
UID85	P00747	P00747	PLMN_HUMAN	PLG	Plasminogen	18.0964	18.0644	18.0308	17.9388	18.0622	17.8441	18.0523	18.1203	18.0934	18.1523	18.155	18.0127	18.0611	18.1934	18.1829	18.2097	18.1887	18.1302	18.2393	17.9603	18.2953	18.3015	18.2697	18.2702	18.3148	18.2088	18.1377	18.3568	18.2095	18.2083	18.1923	18.2024	18.2393	18.0972	18.36	17.9072	17.9601	17.8964	17.9438	17.9685	17.9256	18.0616	18.1685	17.9994
UID86	P00747;P08519	P00747;P08519	APOA_HUMAN;PLMN_HUMAN	LPA;PLG	Plasminogen	11.3874	11.5265	11.5253	11.2577	11.7041	11.2865	11.1187	11.9096	11.893	11.3557	11.6284	11.503	11.711	12.0613	11.7178	12.0738	11.6083	11.6105	11.8876	11.187	11.6995	11.96	12.091	11.8187	11.8404	11.8286	11.2944	11.8881	12.1141	11.5683	11.8357	11.6913	11.6959	11.5973	12.0832	11.6862	11.8589	11.8226	10.9328	11.4054	11.5487	11.3166	11.5914	11.2138
UID87	P00748	P00748	FA12_HUMAN	F12	Coagulation factor XII	15.6712	15.7802	15.4867	15.4131	15.6274	15.4472	15.6266	15.8143	15.8353	15.9222	15.7953	15.6181	15.7127	15.8075	15.8123	15.7965	15.8154	15.7306	15.7687	15.6249	15.9717	15.2717	15.2336	15.2495	15.2624	15.2839	15.166	15.392	14.65	14.5285	14.5801	14.5266	14.6946	14.5112	14.9584	15.64	15.7136	15.72	15.804	15.7283	15.6399	15.6686	14.4754	14.5919
UID88	P00751	P00751	CFAB_HUMAN	CFB	Complement factor B	17.2758	17.2941	17.1968	17.2232	17.2859	17.3999	17.1593	17.3805	17.4027	17.4595	17.4628	17.4468	17.755	17.43	17.6422	17.7039	17.6712	17.7148	17.8039	17.8584	17.6021	17.8072	17.7601	17.7284	17.8096	17.84	18.2136	17.9021	17.4367	17.5339	17.5214	17.5975	17.6321	17.8929	17.5317	17.6375	17.6345	17.6746	17.7269	17.7659	17.9101	17.7309	17.8309	17.8954
UID89	P00915	P00915	CAH1_HUMAN	CA1	Carbonic anhydrase 1	13.2547	13.0449	12.859	12.8278	12.7954	12.4825	13.2831	13.4829	12.7966	12.3912	12.257	12.703	12.0265	12.9964	13.363	12.623	13.0413	12.7189	13.0996	13.5262	13.3167	12.2571	12.3129	13.3891	12.72	12.0862	12.8008	13.5077	15.8273	12.6327	12.1965	12.5776	12.5515	12.537	13.3192	12.4682	12.4524	12.6397	12.842	12.8318	12.5286	12.5339	12.184	13.0011
UID90	P00918	P00918	CAH2_HUMAN	CA2	Carbonic anhydrase 2	10.9626	11.0736	11.0475	10.7899	10.6914	10.7405	11.0407	11.0559	10.4414	11.0135	9.85882	10.1912	10.6595	10.9725	10.9984	10.5503	10.8622	10.4224	11.1621	11.3059	11.1943	10.5345	10.7588	11.4563	10.9002	10.8508	11.1658	11.3264	13.2264	11.7776	11.0465	10.6227	10.4076	10.6185	11.3229	10.6183	11.1139	10.783	11.0394	10.7578	10.9711	11.0289	10.59	10.8813
UID91	P01008	P01008	ANT3_HUMAN	SERPINC1	Antithrombin-III	18.99	19.0693	18.9492	19.0077	18.966	18.8858	19.0571	19.0446	19.1112	19.0683	19.0286	19.0625	19.0403	18.998	18.8522	18.9642	18.9837	18.9499	18.9088	18.8029	18.8382	19.1238	19.123	19.0881	19.1659	19.1954	19.0388	19.0862	18.9349	18.881	18.9457	18.9898	18.9895	18.7817	18.8672	18.8715	18.892	18.8989	18.7858	18.8709	18.8109	18.8205	18.7773	18.7923
UID92	P01009	P01009	A1AT_HUMAN	SERPINA1	Alpha-1-antitrypsin	20.5792	20.5728	20.4944	20.6151	20.441	20.7338	20.4266	20.6554	20.6832	20.7254	20.6259	20.6685	20.8466	20.5067	20.3733	20.3454	20.3974	20.4913	20.3914	20.556	20.3381	20.3738	20.3039	20.3406	20.4139	20.517	20.578	20.1978	20.532	20.4204	20.5611	20.5797	20.5745	20.8028	20.3313	20.7888	20.8565	20.8375	20.7404	20.8154	20.8647	20.5864	20.5379	20.471
UID93	P01011	P01011	AACT_HUMAN	SERPINA3	Alpha-1-antichymotrypsin	18.7399	18.7319	18.7331	18.9688	18.9127	19.5373	18.7518	18.7063	18.6995	18.8077	18.8517	18.9676	19.6653	18.833	18.932	18.8395	18.9212	19.0056	19.1148	19.5061	18.8531	18.7556	18.7126	18.7381	18.9218	18.9824	19.5267	18.604	18.772	18.7477	18.8679	19.0226	19.1817	19.9002	18.7341	18.9264	18.9571	18.9322	18.9754	19.148	19.5307	18.7965	18.6624	18.6004
UID94	P01019	P01019	ANGT_HUMAN	AGT	Angiotensinogen	17.1009	17.2123	17.1507	17.135	17.1663	16.9296	17.1534	15.9622	16.0029	16.0491	16.0249	16.0434	16.18	16.5748	17.1673	17.2054	17.2427	17.2405	17.312	16.9744	17.1832	17.2567	17.225	17.1752	17.3027	17.2821	17.3309	17.2269	16.9097	16.8826	16.9733	17.0041	16.9161	16.8699	17.0765	17.1099	17.0374	17.0799	17.0422	17.1144	16.9796	17.0589	17.1335	17.1522
UID95	P01023	P01023	A2MG_HUMAN	A2M	Alpha-2-macroglobulin	20.3464	20.3578	20.2307	20.3418	20.1752	20.2309	20.2357	19.8751	19.9451	19.9442	19.8448	19.8126	19.8754	19.9516	19.8261	19.8796	19.886	19.8609	19.8716	19.8002	19.7621	20.2478	20.1258	20.081	20.1568	20.1385	19.9918	20.0602	19.7867	19.6582	19.765	19.7405	19.7445	19.5634	19.692	19.6461	19.8095	19.7556	19.6712	19.7564	19.6879	19.6092	19.8436	19.7773
UID96	P01023;P20742	P01023;P20742	A2MG_HUMAN;PZP_HUMAN	A2M;PZP	Alpha-2-macroglobulin	19.6523	19.5149	19.7035	19.6833	19.1784	19.6734	19.474	19.2424	19.3564	19.2517	19.1849	19.4186	19.0696	19.0365	19.3133	19.2268	19.2488	19.3609	19.0476	19.2175	18.9639	19.5416	19.5171	19.5157	19.4424	19.6499	19.2756	19.071	19.1314	18.8772	19.0715	19.1276	18.994	18.9636	18.8224	19.2002	19.0401	19.1314	18.8308	18.9671	18.8786	18.6733	19.2124	19.111
UID97	P01024	P01024	CO3_HUMAN	C3	Complement C3	19.1712	19.1672	19.0645	19.1509	19.0695	19.0975	19.0967	19.2379	19.2201	19.263	19.1899	19.1701	19.2377	19.2205	19.2837	19.3085	19.3098	19.29	19.3156	19.2196	19.292	19.3141	19.236	19.1787	19.3037	19.2942	19.268	19.2906	19.2951	19.2294	19.285	19.2548	19.2594	19.2563	19.2562	19.2387	19.3447	19.3343	19.2425	19.3081	19.2463	19.2385	19.3952	19.3613
UID98	P01031	P01031	CO5_HUMAN	C5	Complement C5	15.3452	15.3148	15.3127	15.2553	15.1961	15.2806	15.3571	15.4523	15.5345	15.5605	15.5153	15.5424	15.5077	15.5295	15.5861	15.5957	15.5456	15.5632	15.5751	15.4919	15.548	15.3231	15.3685	15.3225	15.3546	15.3562	15.391	15.2791	15.7618	15.6852	15.7608	15.8166	15.7482	15.6932	15.595	15.4943	15.5024	15.4876	15.3553	15.4591	15.4108	15.3463	15.6424	15.6089
UID99	P01033	P01033	TIMP1_HUMAN	TIMP1	Metalloproteinase inhibitor 1	11.0843	11.0037	11.5409	11.4863	11.2479	11.1019	10.6507	10.5744	10.1996	10.9901	11.0711	11.3128	10.8172	9.99986	10.2112	9.68638	10.763	10.7091	11.0923	10.0418	9.32874	10.7268	9.04341	10.8665	10.8618	10.9968	10.6541	10.629	10.5223	10.8011	10.7453	11.2537	11.7363	10.8056	10.3756	11.1499	10.9524	10.75	11.1709	11.4575	10.7914	10.8527	6.02527	10.6141
UID100	P01034	P01034	CYTC_HUMAN	CST3	Cystatin-C	13.2848	13.0958	12.7835	12.8636	13.0708	12.8522	13.0633	12.9871	12.7333	12.9577	13.0222	12.7662	12.9733	12.9351	12.6598	12.9666	12.8494	13.0198	12.9892	12.715	12.8103	12.8173	12.3239	12.6915	12.7985	12.7851	12.7105	12.7297	13.2093	13.1815	13.4956	13.4736	13.3871	13.2003	13.0883	13.1706	13.0893	13.1013	12.9543	13.083	13.2105	13.0394	12.7012	12.9156
UID101	P01042	P01042	KNG1_HUMAN	KNG1	Kininogen-1	18.8607	18.8363	18.7582	18.7363	18.7886	18.8386	18.8304	18.7615	18.7441	18.819	18.8056	18.7389	18.7501	18.846	18.692	18.68	18.6654	18.6931	18.6883	18.7339	18.7803	18.8639	18.7944	18.8562	18.8008	18.8568	18.8169	18.7766	18.7438	18.7905	18.8127	18.7631	18.8332	18.831	18.86	18.3531	18.4061	18.3923	18.5313	18.4117	18.4812	18.5867	18.844	18.8932
UID102	P01344	P01344	IGF2_HUMAN	IGF2	Insulin-like growth factor II	13.4531	13.3825	13.5609	13.4332	13.3196	13.0757	13.6511	13.3725	13.5798	13.679	13.7521	13.5434	13.6944	13.7037	13.467	13.6069	13.4662	13.3512	13.3416	13.4838	13.673	13.071	13.1383	13.1619	12.9073	13.0275	13.2017	13.2511	13.2808	13.2204	13.2519	13.2916	13.087	13.4267	13.3545	12.845	12.874	13.0186	13.0209	12.945	12.9538	12.8614	13.0383	13.1225
UID103	P01591	P01591	IGJ_HUMAN	JCHAIN	Immunoglobulin J chain	16.0267	16.0232	16.088	16.1098	16.0438	15.9913	16.0832	16.9733	17.1043	17.164	17.0727	17.1592	17.0345	16.9449	18.0782	18.0213	18.0362	18.0932	18.0268	18.0444	18.3198	17.0484	17.0475	17.0801	17.048	17.1155	16.9044	17.0916	16.9821	17.158	17.1324	17.0802	17.0547	17.0006	17.0736	16.7308	16.9199	16.9916	16.9691	16.8278	16.8539	16.7591	16.693	16.6462
UID104	P01593;P01594	P01593;P01594	KV133_HUMAN;KVD33_HUMAN	IGKV1-33;IGKV1D-33	Immunoglobulin kappa variable 1D-33	13.824	14.2165	13.7873	14.0907	14.719	14.3971	14.2804	14.4488	14.0089	13.6527	14.078	13.8615	14.1261	14.2986	14.0643	14.3827	14.1531	14.0665	13.9143	14.0687	14.0056	14.5329	14.4627	14.6426	14.8503	14.5553	14.4891	14.6477	14.4095	14.3528	14.4532	13.9735	14.0429	14.0904	14.3398	14.886	14.9593	15.1135	15.0471	15.2113	15.1219	15.2306	14.4192	13.9275
UID105	P01597;P04432	P01597;P04432	KV139_HUMAN;KVD39_HUMAN	IGKV1-39;IGKV1D-39	Immunoglobulin kappa variable 1-39	13.8961	13.7849	13.5047	13.8431	13.4717	13.7025	13.9762	14.0324	13.9229	13.7114	13.6545	13.851	13.8587	13.6495	13.8179	14.079	13.583	13.9866	13.96	13.0608	14.0758	13.9009	13.5842	13.9447	13.8671	13.7337	13.8151	13.5106	13.4857	13.5816	13.6545	13.7393	13.6699	13.4607	13.3631	13.9226	14.1899	14.0456	14.1677	14.2237	14.2453	13.4837	14.2923	14.0753
UID106	P01599	P01599	KV117_HUMAN	IGKV1-17	Immunoglobulin kappa variable 1-17	14.0803	14.2831	14.027	13.9678	14.2932	14.2066	14.3693	14.4002	14.2456	14.3043	14.1481	14.2	14.3144	14.3683	14.3335	14.38	14.3975	14.4056	14.5047	14.1582	14.3652	14.0976	14.2469	14.0612	14.2566	14.0489	14.1942	14.1839	14.3622	14.2896	14.3371	14.3585	14.2323	14.2458	14.4329	14.3761	14.4689	14.4445	14.4863	14.571	14.3456	14.3528	14.2265	14.3609
UID107	P01602	P01602	KV105_HUMAN	IGKV1-5	Immunoglobulin kappa variable 1-5	16.678	17.0093	16.7418	16.5609	17.0542	16.5364	17.165	17.029	16.923	17.0536	17.0125	16.7791	17.014	16.9904	16.9814	17.0898	16.9981	17.0351	17.2601	16.5017	16.9844	16.8253	16.814	16.8506	16.8438	16.5993	16.6275	16.9085	16.7441	16.5804	16.7067	16.7915	16.9107	16.7956	16.8569	17.4412	17.2207	17.3788	17.2504	17.2048	17.2897	17.0495	16.9461	16.8778
UID108	P01619	P01619	KV320_HUMAN	IGKV3-20	Immunoglobulin kappa variable 3-20	19.8939	20.0476	19.9806	19.7966	19.6978	19.8968	20.1502	20.2319	20.32	20.1627	20.1884	20.0207	20.1704	20.0806	19.6135	19.7766	19.6038	19.5678	19.646	19.328	19.6314	20.1637	19.992	20.0508	20.1184	20.0288	20.0306	19.7943	19.8316	19.6772	19.7424	19.6839	19.6982	19.5547	19.7045	20.4029	20.5282	20.462	20.4043	20.4755	20.3549	20.1154	20.3484	20.2464
UID109	P01700	P01700	LV147_HUMAN	IGLV1-47	Immunoglobulin lambda variable 1-47	16.5841	16.7222	16.7188	16.7981	16.7171	16.8733	16.7417	16.9229	16.9302	16.7262	16.8698	16.7983	16.8403	16.6896	16.0434	16.0501	16.0642	15.9457	15.9431	15.7105	16.0517	16.2105	16.1534	16.2037	16.2127	16.0719	15.9613	16.0594	16.5052	16.4711	16.5764	16.5397	16.464	16.3973	16.5745	16.8913	16.9441	17.014	16.8492	16.882	16.8435	16.6805	16.616	16.5305
UID110	P01701	P01701	LV151_HUMAN	IGLV1-51	Immunoglobulin lambda variable 1-51	15.4389	15.5367	15.361	15.3658	15.4564	15.235	15.4758	16.0229	16.0533	16.0227	16.0394	15.8726	15.8649	15.6428	14.8192	14.7951	14.9415	14.946	14.8323	14.5746	14.9445	14.7975	14.6391	14.718	14.8114	14.7604	14.8054	14.9461	15.3832	15.4882	15.4329	15.4224	15.3704	15.4147	15.2887	15.0839	14.9156	15.3721	15.4586	15.361	15.1297	14.7206	15.0499	15.0045
UID111	P01703	P01703	LV140_HUMAN	IGLV1-40	Immunoglobulin lambda variable 1-40	14.3288	15.3058	15.0978	15.1406	14.6961	15.0227	14.6782	15.3989	15.1109	15.5941	15.1691	16.2017	15.4735	15.2533	15.3492	14.7649	14.9597	14.9634	14.9523	14.7065	16.1957	15.1851	14.9858	14.6514	14.7875	14.7944	14.2336	14.6054	14.5234	14.8184	14.8048	14.8411	14.7548	14.7185	14.6691	15.5044	15.3891	15.4249	15.1314	14.7661	14.6287	14.7785	15.0382	15.1866
UID112	P01704	P01704	LV214_HUMAN	IGLV2-14	Immunoglobulin lambda variable 2-14	11.1946	11.5946	11.7253	11.663	11.9126	11.5036	11.7078	12.0087	11.551	11.7811	12.0246	11.5513	11.6828	11.4834	15.6627	15.8091	15.5962	15.7671	15.9182	15.4072	15.9537	14.4182	14.386	14.316	14.887	14.7665	14.9818	14.8358	15.3152	15.5209	14.8596	15.3348	15.4964	15.4743	15.5656	15.2214	15.4761	15.5694	15.7901	15.6695	15.7869	15.2382	15.2233	15.6416
UID113	P01706	P01706	LV211_HUMAN	IGLV2-11	Immunoglobulin lambda variable 2-11	13.6777	13.4226	13.8455	13.6369	13.3913	13.8293	13.8341	13.937	14.1977	13.9327	13.8031	13.9712	13.8759	13.4897	13.5664	13.2757	13.8294	13.7284	13.606	13.3511	13.3819	13.3954	13.3974	13.0296	13.4644	13.5725	12.9308	13.0102	13.4134	13.6815	13.7137	13.772	13.4352	13.5835	13.3713	14.1272	13.9968	14.2556	14.2719	14.0738	13.7911	13.7606	14.3378	14.3207
UID114	P01709	P01709	LV208_HUMAN	IGLV2-8	Immunoglobulin lambda variable 2-8	15.1571	15.2467	15.2336	15.3837	15.0073	15.4403	15.3798	16.3315	16.3847	15.8255	16.0496	16.264	16.2537	15.4097	15.96	15.8757	16.2073	16.364	15.747	15.9968	16.166	15.3811	15.3584	15.1903	15.3691	15.5971	15.1826	14.9395	15.0926	15.2178	15.3489	15.4877	15.2976	15.2267	15.0411	15.4326	15.5697	15.6114	15.3168	15.4809	15.2644	15.3396	14.8839	14.8588
UID115	P01714	P01714	LV319_HUMAN	IGLV3-19	Immunoglobulin lambda variable 3-19	14.9242	14.8963	14.7993	14.642	14.9248	15.0358	15.4248	15.2942	15.0858	15.2931	15.3525	15.2329	15.1358	14.9391	14.4347	14.4485	14.4059	14.5312	14.5477	14.4924	14.4343	14.717	15.088	14.8979	14.9775	14.9846	14.711	14.814	14.7051	14.6094	14.8334	14.8247	14.5912	14.8021	14.8192	15.4621	15.4427	15.4027	15.2816	15.3931	15.1247	14.8742	15.0528	15.0195
UID116	P01715	P01715	LV301_HUMAN	IGLV3-1	Immunoglobulin lambda variable 3-1	11.1125	11.1255	11.3949	11.2318	10.8377	10.9742	11.8041	11.1711	11.111	11.2	11.2657	11.3361	11.4032	10.9264	11.3295	10.9568	11.1116	11.3171	11.2988	11.4335	11.1219	11.5643	11.5687	11.707	11.5844	11.6813	11.2143	11.4419	10.8278	10.7492	10.7516	11.2888	10.7687	10.8395	10.0994	11.9122	11.9824	12.1862	11.8236	12.1772	11.9593	11.5638	11.868	11.8061
UID117	P01717	P01717	LV325_HUMAN	IGLV3-25	Immunoglobulin lambda variable 3-25	12.3795	12.4386	12.4888	12.0788	12.3083	11.8839	12.2257	12.5387	12.2896	12.707	13.0038	12.3886	12.6428	12.0961	12.5805	12.6472	12.3679	12.4341	13.0926	12.1165	12.5079	12.4431	12.3351	12.5048	12.4165	12.1419	12.1353	12.6548	12.0675	11.7929	11.8052	12.2719	11.3067	11.2421	11.6703	13.2674	13.3575	13.3916	13.4547	13.3865	13.272	13.0366	12.3021	12.1271
UID118	P01718	P01718	LV327_HUMAN	IGLV3-27	Immunoglobulin lambda variable 3-27	13.0173	12.8461	12.9634	12.9461	12.9426	12.9556	13.1529	13.5037	13.299	13.6284	13.3689	13.5717	13.3793	13.154	11.9575	12.4267	12.1826	11.9694	11.8325	12.2004	12.243	12.9748	13.1762	12.6336	12.7762	12.7912	12.7847	12.611	12.8181	13.2509	12.8229	12.825	12.7835	13.0301	13.3143	13.0587	13.3065	13.1458	13.1004	12.8097	12.7764	12.8423	13.5877	13.5062
UID119	P01721	P01721	LV657_HUMAN	IGLV6-57	Immunoglobulin lambda variable 6-57	11.8551	11.7406	11.8221	11.9599	12.1889	11.5757	12.5099	13.0562	13.4197	13.2339	13.258	12.9801	13.2436	12.9804	12.0471	12.0783	12.1281	12.2449	12.5124	11.7399	11.6095	11.5368	12.0087	12.013	11.9754	12.0248	11.9819	11.7289	11.0429	10.7784	11.2053	11.126	11.0247	11.3298	11.3825	12.6756	12.645	12.856	12.6467	12.6933	12.7915	12.2621	12.2189	12.5232
UID120	P01742	P01742	HV169_HUMAN	IGHV1-69	Immunoglobulin heavy variable 1-69	13.1938	12.9426	13.0304	13.2293	12.9333	13.0206	13.5316	13.4729	13.4668	13.3998	13.2258	13.2565	13.5174	13.1409	13.3162	12.9679	13.1312	13.2658	13.1506	12.8612	13.5003	13.7075	13.914	13.6106	13.8528	13.7416	13.3607	13.5219	13.6562	13.4304	13.5623	13.6425	13.5787	13.338	13.1314	13.3522	13.5403	13.3388	13.4288	13.211	13.478	12.8852	13.053	13.1448
UID121	P01743	P01743	HV146_HUMAN	IGHV1-46	Immunoglobulin heavy variable 1-46	13.258	12.8184	13.2542	13.5104	12.431	12.9013	13.3352	13.8337	13.7206	13.9199	13.844	14.0128	13.4358	13.0081	13.6693	13.6366	13.5087	13.5297	13.4617	13.6048	13.5687	13.3405	13.2985	13.1877	13.3591	13.1733	13.049	13.1489	13.0394	13.2831	13.0971	13.0526	13.3605	13.1873	13.1729	13.2838	13.0122	13.0264	12.7467	12.9084	12.9988	12.9519	13.5252	13.4488
UID122	P01764	P01764	HV323_HUMAN	IGHV3-23	Immunoglobulin heavy variable 3-23	17.1282	16.9882	17.0854	17.3278	17.3886	17.1323	17.1702	17.4011	17.3695	17.3197	17.2388	17.4257	17.4722	17.2423	17.7621	17.5977	17.4274	17.2878	17.4849	17.4845	17.5827	17.6109	17.4582	17.0403	17.4264	17.1532	17.0408	17.2435	16.7791	16.8988	16.9043	16.7539	16.8082	16.5238	16.7408	17.6881	17.8621	17.8661	17.8121	17.7394	17.6142	17.5477	17.2237	16.985
UID123	P01766	P01766	HV313_HUMAN	IGHV3-13	Immunoglobulin heavy variable 3-13	15.0036	15.258	15.1598	15.3454	15.4621	15.048	15.5403	14.5479	14.5423	14.2716	14.623	14.615	14.4237	14.6429	14.2337	14.2004	14.2054	14.0398	14.1774	13.9015	14.2341	14.6038	14.6761	14.5073	14.5999	14.6036	14.3576	14.6046	13.9828	14.1939	14.2236	14.1509	14.0768	13.9695	14.2634	13.9836	13.9189	14.1677	14.1658	14.1828	14.198	14.3367	14.7303	14.847
UID124	P01768;P0DP03	P01768;P01772;P0DP02;P0DP03	HV330_HUMAN;HVC05_HUMAN	IGHV3-30;IGHV3-30-5	Immunoglobulin heavy variable 3-30	13.9532	14.0381	13.3463	14.0293	13.9349	13.6954	14.119	14.2	13.8781	13.885	13.8765	13.6336	14.0127	13.501	13.7676	13.9146	13.7518	13.8414	13.9942	13.959	13.4819	13.6061	13.4597	13.6682	13.7182	13.8298	13.4786	13.5628	14.0721	13.5864	14.0572	13.8377	13.8251	13.4569	13.7907	14.1043	14.5765	14.5879	14.3151	14.4037	14.4097	13.9215	13.7356	13.4684
UID125	P01780	P01780	HV307_HUMAN	IGHV3-7	Immunoglobulin heavy variable 3-7	17.262	17.272	17.0236	16.9643	17.0193	16.7915	17.0542	17.1036	16.9784	17.347	17.3135	17.042	16.9134	16.9925	17.4711	17.4172	17.4736	17.6067	17.8045	17.2467	17.4579	17.122	17.2158	17.047	17.04	17.2587	16.8819	17.1257	16.7405	16.8051	16.7934	16.8034	16.7473	16.6594	16.8352	17.3687	17.4239	17.5131	17.3627	17.4529	17.3722	17.2236	16.6703	16.7887
UID126	P01782;P0DP04	P01782;P0DP04	HV309_HUMAN;HV43D_HUMAN	IGHV3-43D;IGHV3-9	Immunoglobulin heavy variable 3-9	14.097	14.3526	13.994	13.9575	13.9574	13.7774	14.3891	14.4034	14.3698	13.9945	13.976	13.9198	14.1645	14.2577	13.7829	13.7839	13.4206	13.5053	13.8557	13.6649	13.9568	15.2373	15.2753	15.1432	15.4018	15.3002	14.9683	15.1629	13.9239	14.1353	14.2695	14.2401	14.2785	13.9324	14.1218	14.4655	14.552	14.2508	14.3757	14.559	14.5074	14.5955	14.9369	14.8074
UID127	P01817	P01817	HV205_HUMAN	IGHV2-5	Immunoglobulin heavy variable 2-5	11.2379	10.8533	10.8998	10.7367	10.8117	10.4831	10.856	12.0537	11.8472	12.1366	12.0895	12.5613	12.8486	12.3868	11.144	10.7169	10.8317	11.0213	10.8034	10.9721	11.1222	12.4267	11.8052	11.767	11.8531	11.7578	11.5824	11.8931	12.7328	12.4888	12.5267	12.2906	12.7896	12.3362	12.5863	11.9634	12.5221	12.3953	12.0545	12.3865	12.248	12.2856	11.1141	10.9816
UID128	P01824;P06331;P0DP08	P01824;P01825;P06331;A0A0C4DH41;P0DP06;P0DP08	HV434_HUMAN;HV439_HUMAN;HVD82_HUMAN	IGHV4-34;IGHV4-38-2;IGHV4-39	Immunoglobulin heavy variable 4-39	14.6694	14.3721	14.2669	14.2035	14.4396	14.056	14.8038	14.386	14.2655	14.2396	14.5413	14.3119	14.3279	14.3151	13.9167	13.7964	13.9748	14.0425	13.9186	13.3634	13.806	14.0285	13.4613	14.173	14.0298	13.9506	14.136	14.0067	14.2214	14.0792	14.206	14.1043	14.2292	14.2182	14.4199	13.92	14.5472	14.6107	14.4672	14.4676	14.1847	14.0007	14.7097	14.8236
UID129	P01833	P01833	PIGR_HUMAN	PIGR	Polymeric immunoglobulin receptor	11.7454	11.5688	11.8523	11.5832	11.6403	11.7185	11.8697	11.3175	11.4114	11.3503	11.3954	11.2957	11.2607	11.4416	11.2854	11.26	11.0625	10.8897	11.4715	11.2868	11.495	11.6061	11.6743	11.3649	11.3814	11.6043	11.5495	11.6994	11.5231	11.3385	11.561	11.6156	11.4229	11.6615	11.6069	11.5289	11.6452	11.6579	11.6302	11.5897	11.4869	11.5145	11.5151	11.5398
UID130	P01834	P01834;P0DOX7	IGKC_HUMAN	IGKC	Immunoglobulin kappa constant	21.1118	21.1805	21.0496	21.0778	20.9859	21.0548	21.0954	20.7353	20.8361	20.7043	20.7699	20.6015	20.6813	20.5839	20.6856	20.6899	20.7007	20.718	20.6493	20.5655	20.7323	20.6885	20.6064	20.6502	20.6542	20.6359	20.773	20.66	20.9793	21.0737	20.836	20.9733	21.0476	20.8775	21.0527	21.21	21.2986	21.3166	21.3313	21.2629	21.1333	21.0782	21.0064	21.0998
UID131	P01854	P01854	IGHE_HUMAN	IGHE	Immunoglobulin heavy constant epsilon	11.5055	10.7707	11.0952	10.7126	10.7738	10.9823	10.9676	11.5122	11.6171	11.7895	11.7134	11.7827	11.5804	11.1646	10.7389	9.95422	9.91958	10.069	10.5344	10.2578	10.0525	7.26316	8.69505	9.71812	8.91623	8.07592	8.20673	6.73542	12.1773	12.2561	12.1126	12.3281	12.5696	12.6641	12.1098	8.78277	9.69547	6.60807	6.98663	8.70279	6.6382	6.20787	7.73987	8.52329
UID132	P01857	P01857;P0DOX5	IGHG1_HUMAN	IGHG1	Immunoglobulin heavy constant gamma 1	21.0044	20.9935	20.958	20.8919	20.6976	20.9555	20.7978	20.756	20.8324	21.0482	20.9525	20.9693	20.965	20.6819	20.0525	19.9721	20.101	20.1358	20.2337	20.3364	20.254	20.9896	20.7517	20.7538	20.7947	20.7616	20.6063	20.6849	20.9551	20.8668	20.8079	20.7778	20.9014	20.6707	20.7256	20.8516	21.1616	21.1401	20.9434	20.8688	20.8891	20.9092	20.7816	20.9499
UID133	P01857;P01859	P01857;P01859;P0DOX5	IGHG1_HUMAN;IGHG2_HUMAN	IGHG1;IGHG2	Immunoglobulin heavy constant gamma 1	18.8469	18.553	18.3129	18.9313	18.2535	18.7875	18.8899	17.9693	17.8759	17.8729	17.7876	17.6684	17.9783	17.5956	17.8413	17.583	17.5776	17.6901	17.7087	17.7911	17.3874	18.769	18.5833	18.513	18.6019	18.7171	18.2894	18.5212	18.4861	18.0287	18.3392	18.2552	18.2369	18.0891	18.46	18.4444	18.8818	18.7355	18.3297	18.4305	18.357	18.3433	18.4885	18.369
UID134	P01857;P01859;P01860;P01861	P01857;P01859;P01860;P01861;P0DOX5	IGHG1_HUMAN;IGHG2_HUMAN;IGHG3_HUMAN;IGHG4_HUMAN	IGHG1;IGHG2;IGHG3;IGHG4	Immunoglobulin heavy constant gamma 1	21.2701	21.3143	21.2651	21.3302	20.784	21.5355	21.2742	21.2256	21.1699	21.1262	20.9726	21.1273	21.0287	20.7634	20.9121	20.8426	20.8316	20.8949	20.6545	21.0187	20.6439	21.2905	21.3076	21.1816	21.0644	21.2249	21.0236	20.9715	21.1498	20.9955	21.2007	21.1921	20.897	21.0096	20.8134	21.3562	21.5293	21.5716	21.23	21.3335	21.1408	21.1398	21.102	21.0867
UID135	P01857;P01860	P01857;P01860;P0DOX5	IGHG1_HUMAN;IGHG3_HUMAN	IGHG1;IGHG3	Immunoglobulin heavy constant gamma 1	20.3958	20.5093	20.5057	20.6028	20.0258	20.7466	20.6012	20.6037	20.5804	20.4522	20.3378	20.5731	20.5821	20.4887	19.9382	20.0204	19.8405	19.9215	19.7604	20.0782	20.0526	20.567	20.6047	20.4617	20.401	20.5234	20.1869	20.2568	20.2831	20.5967	20.255	20.3366	20.2225	20.1279	20.533	20.7868	21.2166	21.1564	20.5061	20.383	20.3562	20.2438	20.7494	20.4077
UID136	P01857;P01860;P01861	P01857;P01860;P01861;P0DOX5	IGHG1_HUMAN;IGHG3_HUMAN;IGHG4_HUMAN	IGHG1;IGHG3;IGHG4	Immunoglobulin heavy constant gamma 1	19.6953	19.6946	19.7211	19.5765	19.7436	19.7637	19.8399	19.616	19.6986	19.5349	19.6159	19.6849	19.5353	19.2851	18.7887	18.8676	18.857	19.0034	18.8422	18.754	18.9536	19.5933	19.6699	19.7353	19.6563	19.5877	19.6544	19.6224	19.483	19.9016	19.5091	19.6012	19.5754	19.5202	19.4882	19.8813	19.8301	19.9085	20.1646	19.9782	19.8137	19.9595	19.7817	19.8438
UID137	P01857;P01861	P01857;P01861;P0DOX5	IGHG1_HUMAN;IGHG4_HUMAN	IGHG1;IGHG4	Immunoglobulin heavy constant gamma 1	14.7399	15.3354	14.8617	14.5359	15.8044	15.1467	14.9404	15.6881	15.3822	14.3469	14.4697	14.5694	14.5876	15.6224	14.2545	14.2731	14.9207	15.0138	14.0516	14.1424	14.0139	14.4582	14.7697	15.3038	14.7876	15.0083	15.1647	15.9232	15.3732	15.2943	15.1688	15.5945	14.8949	15.3934	15.6836	15.8182	15.188	15.7187	15.3041	15.3288	15.8833	15.2293	15.0061	15.2386
UID138	P01859	P01859	IGHG2_HUMAN	IGHG2	Immunoglobulin heavy constant gamma 2	20.0684	20.0995	20.063	20.1912	19.8497	20.1029	20.1228	19.6047	19.5236	19.4218	19.5256	19.6396	19.4934	19.2494	20.0957	19.9285	20.0705	20.0322	20.0092	20.1065	20.081	20.1355	19.9989	20.0439	19.9421	20.1098	19.8597	19.8615	19.5587	19.5456	19.4498	19.7002	19.4295	19.386	19.4773	19.8487	20.1725	20.0643	19.9849	19.9734	19.9338	19.7739	20.1422	19.9964
UID139	P01859;P01860	P01859;P01860	IGHG2_HUMAN;IGHG3_HUMAN	IGHG2;IGHG3	Immunoglobulin heavy constant gamma 2	19.8038	19.6999	19.4992	19.8983	19.1367	20.0515	19.861	19.2582	19.3762	19.3742	19.3059	19.4332	19.3517	19.1396	19.2357	19.2129	19.1932	19.2281	19.1403	19.3889	19.3216	20.2401	19.9877	19.9546	20.1369	20.116	19.8485	19.7472	18.0791	17.7818	18.0506	18.0729	17.9381	17.7207	17.8772	19.6536	19.8906	19.6935	19.6611	19.8072	19.6257	19.8073	19.0395	18.8326
UID140	P01859;P01861	P01859;P01861	IGHG2_HUMAN;IGHG4_HUMAN	IGHG2;IGHG4	Immunoglobulin heavy constant gamma 2	19.9092	19.9804	19.4692	19.6373	20.0271	20.0232	19.9094	18.6026	18.8125	19.3522	19.0786	19.0268	19.0334	19.0971	19.6576	19.5653	19.445	19.5583	19.6967	19.4652	19.3972	19.3201	19.3142	19.3715	19.5565	19.5674	19.4884	19.5062	19.1458	19.4717	19.1365	19.546	19.31	19.3622	19.3434	19.5587	19.6942	19.8905	19.7295	19.7562	19.8897	19.5323	19.5213	19.7174
UID141	P01860	P01860	IGHG3_HUMAN	IGHG3	Immunoglobulin heavy constant gamma 3	18.1403	18.0412	17.9248	18.0627	17.7481	17.9307	18.1279	18.5332	18.4976	18.4498	18.4837	18.3087	18.4763	18.163	17.2501	17.2922	17.1887	17.1935	17.2628	17.0722	17.3534	18.5561	18.3904	18.3632	18.4746	18.4075	18.3236	18.2605	16.9566	16.8069	16.9926	16.8659	16.8551	16.7815	16.8243	19.5081	19.6389	19.5631	19.5058	19.5038	19.4044	19.2993	19.219	19.1649
UID142	P01861	P01861	IGHG4_HUMAN	IGHG4	Immunoglobulin heavy constant gamma 4	19.9939	19.811	19.7482	19.929	19.6644	20.0315	19.9906	16.397	16.6873	16.3961	16.7954	16.3012	16.5347	16.6067	18.6437	18.6836	18.6632	18.6173	18.6313	18.5484	18.5372	19.0509	18.7961	18.9029	19.0298	18.9006	18.8359	18.9377	18.71	18.6736	18.7939	18.7287	18.8115	18.6462	18.7682	18.5985	18.6001	18.6502	18.6364	18.6224	18.6003	18.1917	18.0464	17.9221
UID143	P01871	P01871;P0DOX6	IGHM_HUMAN	IGHM	Immunoglobulin heavy constant mu	18.406	18.3433	18.3653	18.3813	18.1899	18.321	18.567	20.0027	20.044	19.9504	19.8951	20.0377	19.8814	19.8069	20.2137	20.1828	20.27	20.2439	20.1054	20.2037	20.3422	19.7828	19.7565	19.7053	19.6943	19.8589	19.6153	19.6096	20.0048	19.9534	19.9464	19.9777	19.9852	19.8655	19.7866	19.7833	19.8134	19.8268	19.667	19.748	19.6774	19.6105	19.485	19.5681
UID144	P01876	P01876	IGHA1_HUMAN	IGHA1	Immunoglobulin heavy constant alpha 1	19.9837	19.9074	19.8905	20.0114	19.6209	19.9077	19.9025	19.6691	19.7162	19.6699	19.582	19.6561	19.6255	19.3432	20.3806	20.3114	20.3135	20.371	20.2561	20.3656	20.3973	20.7944	20.7083	20.756	20.6515	20.7602	20.5903	20.4347	20.936	20.8279	20.8477	20.8477	20.8869	20.7602	20.7138	20.8652	20.9848	20.9063	20.7712	20.8185	20.6938	20.6254	20.2219	20.203
UID145	P01876;P01877	P01876;P01877;P0DOX2	IGHA1_HUMAN;IGHA2_HUMAN	IGHA1;IGHA2	Immunoglobulin heavy constant alpha 1	20.2637	20.2447	20.4242	20.2382	20.0635	20.4514	20.327	19.9471	20.0806	19.9064	19.7659	19.9869	19.8267	19.6767	20.7509	20.7818	20.745	20.8916	20.573	20.6957	20.8296	21.2009	21.1327	21.2945	21.1045	21.1607	21.1252	20.7566	21.3677	21.5865	21.2814	21.2908	21.1904	21.3455	21.4366	21.4672	21.4408	21.622	21.4226	21.3891	21.1921	21.1299	20.5584	20.5491
UID146	P01877	P01877;P0DOX2	IGHA2_HUMAN	IGHA2	Immunoglobulin heavy constant alpha 2	16.3546	16.8569	16.2837	16.7457	17.1813	16.7698	16.6839	16.2197	16.0443	15.8308	15.8452	15.7605	16.0843	16.0344	17.6175	17.8026	17.862	17.4794	17.8339	17.501	17.7539	18.0682	17.8671	17.8511	18.1879	17.8737	18.0476	18.0849	18.7048	18.565	18.6847	18.5655	18.5528	18.5034	18.7929	17.3113	17.6496	17.5691	17.6815	17.7853	17.8365	17.6205	17.1209	17.1476
UID147	P01880	P01880;P0DOX3	IGHD_HUMAN	IGHD	Immunoglobulin heavy constant delta	16.9305	16.9922	16.8836	16.9425	16.987	16.7883	16.6837	10.8755	10.0479	10.3096	9.75558	11.1536	10.3422	10.9684	16.3845	16.4609	16.3776	16.3487	16.5207	16.0688	16.3759	15.935	15.9469	15.8975	15.9923	15.8505	15.9583	15.6962	15.9715	15.9415	15.9652	16.0083	16.0552	15.8714	15.9843	17.3879	17.4577	17.5202	17.4995	17.5735	17.4715	17.2944	16.2628	16.1761
UID148	P02042	P02042	HBD_HUMAN	HBD	Hemoglobin subunit delta	14.3485	14.29	13.7945	13.9343	14.0467	13.6739	14.2738	14.3621	13.5132	13.3825	13.2525	13.7953	13.2008	14.137	14.3835	13.8624	13.877	13.7116	14.1667	14.6079	14.4812	13.2989	13.2415	14.292	13.4005	13.1279	13.6201	14.3761	17.2607	13.875	13.471	13.2687	13.6051	13.4409	14.5886	13.8968	13.8712	13.8058	14.0426	14.0661	13.755	14.1489	13.9146	14.7388
UID149	P02042;P68871	P02042;P68871	HBB_HUMAN;HBD_HUMAN	HBB;HBD	Hemoglobin subunit delta	19.7182	19.737	19.0715	19.0765	19.4042	18.944	19.7808	20.2817	19.2729	18.9032	18.9478	19.253	18.6421	19.8154	20.0357	19.448	19.7653	19.4093	20.0153	20.3064	20.0926	18.726	18.5388	19.9929	19.0068	18.7276	19.3023	20.1456	22.2156	19.3578	18.8442	18.5751	18.9618	18.8725	20.0833	19.2258	19.4621	19.232	19.7113	19.5592	19.4128	19.693	19.3923	20.2439
UID150	P02452	P02452	CO1A1_HUMAN	COL1A1	Collagen alpha-1(I) chain	12.6379	12.9871	13.6565	12.5524	12.5018	12.5332	12.4015	12.7687	12.8402	12.9572	12.5396	12.4046	12.8285	12.3203	11.6783	11.6542	11.4175	11.8186	11.8384	11.3627	11.7172	11.7483	11.4872	10.7978	12.1257	10.9813	11.8114	11.5976	11.9959	12.2325	12.4002	12.988	12.4767	12.1478	12.0964	12.2344	11.9283	12.4334	12.5046	12.0562	12.2109	12.0444	11.9019	12.0313
UID151	P02533	P02533	K1C14_HUMAN	KRT14	Keratin, type I cytoskeletal 14	11.9144	11.6777	11.2908	12.1434	11.8022	12.1403	12.3294	12.3546	12.121	12.1748	12.0248	11.5077	12.219	12.5961	12.5415	12.3831	11.4328	12.478	14.4973	12.384	12.0298	9.64928	12.5618	11.9404	12.1731	12.2547	12.2138	12.0252	12.2891	11.5572	12.1463	11.8455	12.2274	12.5616	12.3422	12.3795	12.3459	12.5004	12.4456	12.6467	12.516	11.7657	12.2348	10.7524
UID152	P02533;P08779;P13645	P02533;P08779;P13645;Q7Z3Y7;Q7Z3Y8;Q7Z3Y9;Q7Z3Z0	K1C10_HUMAN;K1C14_HUMAN;K1C16_HUMAN	KRT10;KRT14;KRT16	Keratin, type I cytoskeletal 14	12.7493	12.5471	12.4857	10.9089	12.463	8.11279	12.6818	12.8712	18.0102	12.7169	12.5609	7.6527	13.0506	5.65161	13.2115	6.17672	13.069	7.19306	15.1358	12.8782	13.5152	12.9482	12.7273	13.0512	13.2758	12.8747	13.0591	12.9672	12.8006	6.36243	12.6117	12.8073	8.48594	12.5446	12.9201	13.5244	7.67409	8.54521	12.7587	12.9248	8.27115	12.0392	13.4508	13.1501
UID153	P02647	P02647	APOA1_HUMAN	APOA1	Apolipoprotein A-I	20.9547	20.9619	20.8778	20.9641	20.8034	20.9107	20.7824	21.0118	21.0182	21.0041	20.9363	20.9166	20.8566	20.8378	20.4423	20.4733	20.4992	20.4988	20.4295	20.4439	20.5435	20.9875	20.8982	20.9081	20.9389	20.899	20.898	20.7978	21.1157	21.1864	21.0791	21.0348	21.057	20.9592	21.0596	20.9779	21.0432	21.0167	21.0862	21.0139	20.9196	21.0134	20.8781	20.896
UID154	P02649	P02649	APOE_HUMAN	APOE	Apolipoprotein E	16.1552	16.1536	16.0708	16.0996	15.9537	15.9191	15.9114	16.2059	16.2764	16.2451	16.1825	16.122	15.9005	16.1277	16.0502	15.8504	15.9397	15.9441	16.0253	15.756	16.3514	16.3832	16.3523	16.4598	16.3478	16.4177	16.3128	16.4284	16.5464	16.5039	16.5125	16.6229	16.7499	16.6418	16.5229	15.8818	15.9813	15.9641	16.0375	16.0918	16.0834	15.9094	16.6416	16.7793
UID155	P02652	P02652	APOA2_HUMAN	APOA2	Apolipoprotein A-II	18.466	18.6616	18.6471	18.5983	18.2309	18.7276	18.1769	18.6534	18.5143	18.58	18.4903	18.5984	18.4927	18.4586	18.1496	18.1501	18.3483	18.3898	18.0559	18.3065	18.3905	18.7581	18.4522	18.6079	18.5732	18.6071	18.4962	18.5442	18.8333	18.8578	18.7339	18.599	18.7179	18.5967	18.8163	18.5808	18.6985	18.7625	18.8142	18.5448	18.4496	18.6742	18.3705	18.4248
UID156	P02654	P02654	APOC1_HUMAN	APOC1	Apolipoprotein C-I	16.7111	16.867	16.7988	17.011	16.6899	16.5391	16.7452	17.2465	17.1797	17.0687	16.92	16.929	16.9123	17.1956	17.0858	16.9994	16.8799	16.933	16.8468	16.6133	17.3983	17.1864	17.2653	17.2004	17.2435	17.1329	16.9412	17.0925	17.5449	17.2669	17.3173	17.3642	17.3055	17.0772	17.2969	17.0102	17.2102	17.2097	17.2089	17.1702	17.0604	17.2375	16.9707	17.0045
UID157	P02655	P02655	APOC2_HUMAN	APOC2	Apolipoprotein C-II	16.35	16.5679	16.5298	16.5497	15.9978	16.394	15.8247	16.6844	16.9222	16.802	16.6788	16.5602	16.1342	16.3527	16.7318	16.6088	16.513	16.4287	16.4943	16.2479	17.2337	17.1331	17.0597	17.0542	16.7809	16.9076	16.5218	16.7034	16.5269	16.6267	16.5549	16.5877	16.44	16.0266	16.4672	16.3959	16.1711	16.48	16.1239	16.1332	16.261	16.1879	16.3068	16.5448
UID158	P02656	P02656	APOC3_HUMAN	APOC3	Apolipoprotein C-III	17.4536	17.3071	17.3614	17.2135	17.146	16.7301	17.1451	17.4622	17.3475	17.3412	17.0296	17.2051	16.8675	17.4845	16.9578	16.6852	16.7284	16.7375	16.365	16.2296	17.5442	17.6313	17.586	17.6349	17.391	17.5503	17.3948	17.6302	17.6818	17.9485	17.8036	17.6597	17.6554	17.594	18.0528	17.2334	16.9845	17.1438	17.2116	17.1157	16.9785	17.2314	17.2406	17.3761
UID159	P02671	P02671	FIBA_HUMAN	FGA	Fibrinogen alpha chain	20.3995	20.3929	20.4747	20.4834	20.4521	20.6179	20.4927	20.5807	20.5424	20.47	20.5729	20.7179	20.7175	20.4526	20.4104	20.4098	20.4206	20.5424	20.4535	20.6621	20.3275	20.4358	20.3692	20.3097	20.3512	20.5027	20.7106	20.2252	20.3717	20.301	20.3663	20.4535	20.503	20.842	20.3348	20.4589	20.4486	20.4087	20.5647	20.5491	20.6797	20.5262	20.5595	20.3014
UID160	P02675	P02675	FIBB_HUMAN	FGB	Fibrinogen beta chain	19.7125	19.7261	19.9322	19.9918	19.8209	20.1774	20.0126	20.1028	19.9906	19.8344	19.9221	19.9894	20.2534	19.8671	19.8071	19.8087	19.7334	19.8811	19.7635	20.0942	19.7013	19.9719	19.8312	19.7098	19.9204	19.9707	20.1291	19.6847	19.9765	19.8317	19.9647	19.8459	19.9442	20.2086	19.8855	19.8462	19.994	19.9875	20.0324	20.0882	20.2234	20.0707	20.0374	19.6791
UID161	P02679	P02679	FIBG_HUMAN	FGG	Fibrinogen gamma chain	20.1128	20.1497	20.2832	20.1803	20.0714	20.3625	20.2394	20.3541	20.2611	20.252	20.3185	20.3491	20.4684	20.237	20.1831	20.1139	20.0833	20.1016	20.2042	20.3084	20.0632	20.1733	20.1955	20.0292	20.0805	20.2301	20.3422	19.9819	20.1228	20.0124	20.0634	20.1236	20.199	20.4779	20.0422	20.1927	20.1906	20.1514	20.221	20.2486	20.3173	20.1439	20.279	19.9405
UID162	P02741	P02741	CRP_HUMAN	CRP	C-reactive protein	10.456	10.3826	11.1845	12.9098	14.2705	15.0187	10.5798	9.81036	10.109	10.5248	11.9539	13.6305	15.0921	11.1239	11.1744	11.1491	11.2788	13.1922	14.6739	14.8691	10.7121	9.26562	10.0262	10.6657	12.531	13.8308	15.2575	9.96648	11.3628	10.9311	11.4414	13.1874	14.7175	16.4531	10.7947	11.2926	11.1199	11.4913	12.6803	14.1137	15.0837	11.6595	10.7591	10.7376
UID163	P02743	P02743	SAMP_HUMAN	APCS	Serum amyloid P-component	15.5272	15.528	15.3863	15.4198	15.2898	15.3309	15.6068	16.3393	16.4051	16.3987	16.3103	16.2862	16.5125	16.4743	16.8567	16.9287	16.874	16.9073	16.914	16.5739	16.9784	16.6906	16.6	16.558	16.6172	16.4819	16.6781	16.7811	16.3771	16.3163	16.3529	16.4291	16.1981	16.2276	16.4527	16.5088	16.5065	16.6018	16.4425	16.4848	16.4813	16.3889	16.7694	16.7618
UID164	P02745	P02745	C1QA_HUMAN	C1QA	Complement C1q subcomponent subunit A	15.4359	15.4118	15.1878	15.24	15.2437	15.187	15.4573	15.2378	14.9294	15.1001	14.9791	15.0786	15.2133	15.1495	15.166	15.3104	15.1513	15.21	15.2542	15.2061	15.2742	15.5834	15.5064	15.215	15.303	15.4176	15.4716	15.5575	15.3384	15.5066	15.2068	15.3536	15.3362	15.4623	15.4656	15.6308	15.5621	15.5544	15.5622	15.6364	15.6767	15.6616	15.3477	15.3556
UID165	P02746	P02746	C1QB_HUMAN	C1QB	Complement C1q subcomponent subunit B	16.204	16.1939	15.9259	16.1051	16.1098	15.996	16.3064	15.954	15.7288	15.9031	15.9341	15.7858	16.0785	15.8791	16.2021	16.0882	16.0838	15.9862	15.974	16.0209	16.2218	16.2907	16.2147	16.2357	16.1153	16.2514	16.2131	16.3108	15.9692	16.065	16.0377	16.0376	16.1156	16.1311	16.1721	16.3786	16.2929	16.1168	16.3544	16.2678	16.3557	16.5232	16.2852	16.2475
UID166	P02747	P02747	C1QC_HUMAN	C1QC	Complement C1q subcomponent subunit C	15.3209	15.282	15.2558	15.2343	15.1905	15.2068	15.4334	15.0538	14.9489	15.0856	15.0697	15.0215	15.2516	15.1336	15.4112	15.3606	15.3026	15.2089	15.2617	15.299	15.4273	15.463	15.6162	15.4431	15.335	15.3941	15.4017	15.4165	15.2024	15.2028	15.198	15.2263	15.2637	15.2677	15.3059	15.5493	15.2969	15.1864	15.5079	15.4557	15.4868	15.6543	15.4852	15.3248
UID167	P02748	P02748	CO9_HUMAN	C9	Complement component C9	16.7073	16.6598	16.6027	16.5957	16.5817	16.7821	16.7525	16.62	16.6686	16.6437	16.585	16.51	16.8418	16.5688	16.6069	16.6131	16.6393	16.6109	16.6382	16.5159	16.4196	16.4221	16.5169	16.4221	16.3891	16.4095	17.0547	16.2721	16.8942	16.8531	16.7858	16.9426	16.9036	17.0687	16.5487	16.8387	16.8172	16.7814	16.724	16.8487	17.2418	16.8867	16.7078	16.7629
UID168	P02749	P02749	APOH_HUMAN	APOH	Beta-2-glycoprotein 1	18.9916	18.9798	18.919	18.9076	19.0523	18.9425	19.0114	19.0111	18.9749	18.91	19.0646	18.9737	19.0078	18.9992	19.0386	18.9558	18.8568	18.8987	18.8949	18.5702	18.9554	18.9035	18.8529	18.8966	18.8987	18.8075	18.7225	18.7662	19.1518	19.1433	19.0456	19.0583	19.1812	18.9338	19.1056	18.7679	18.7056	18.7346	18.8438	18.7854	18.6161	18.8854	18.8408	18.8734
UID169	P02750	P02750	A2GL_HUMAN	LRG1	Leucine-rich alpha-2-glycoprotein	16.8469	16.9108	17.0433	17.5148	17.7563	17.719	16.6996	16.2749	16.3019	16.4274	17.0129	17.5521	17.5548	16.439	16.8457	16.9344	17.1827	17.7203	17.9444	17.6378	16.5635	16.1025	16.0691	16.357	17	17.3451	17.3065	15.9358	16.6321	16.7924	16.9325	17.5044	17.9052	17.8223	16.4396	16.6787	16.6009	16.9005	17.3993	17.6619	17.5488	16.7343	16.4595	16.5259
UID170	P02751	P02751	FINC_HUMAN	FN1	Fibronectin	18.0595	18.2035	18.0678	18.1451	18.2372	18.0729	18.0922	18.5295	18.3536	18.1513	18.5382	18.226	18.4411	18.642	17.9708	18.0821	17.9196	17.9363	18.0467	17.838	18.3302	18.1343	18.1834	17.786	18.2537	18.2152	18.0808	18.2658	18.1479	17.8268	18.2823	18.33	18.1882	18.2004	18.3609	17.8696	18.1176	18.29	18.3676	18.3045	18.3051	18.3578	18.2971	18.2917
UID171	P02753	P02753	RET4_HUMAN	RBP4	Retinol-binding protein 4	16.4555	16.4409	16.4567	16.3407	16.1949	16.397	16.4734	16.8335	16.7528	16.7233	16.8048	16.7298	16.648	16.8559	16.5083	16.486	16.4861	16.4376	16.3825	16.2722	16.4723	16.7667	16.7031	16.7297	16.5489	16.5152	16.2493	16.5669	16.9327	17.008	17.002	16.919	16.8555	16.6901	17.0746	16.3582	16.4311	16.3803	16.2962	16.1731	16.1727	16.371	16.5586	16.501
UID172	P02760	P02760	AMBP_HUMAN	AMBP	Protein AMBP	17.8629	17.8253	17.8807	17.862	17.7949	17.739	17.9256	17.8906	17.9384	17.9595	18.0408	17.8419	17.8802	17.8618	17.8859	17.8814	17.8601	17.8066	17.7554	17.8135	17.9181	17.9321	17.9353	17.9837	18.033	17.972	17.7675	17.8109	17.9979	17.9618	18.0292	18.0422	18.0454	17.9048	17.9419	17.7958	17.8235	17.8512	17.838	17.783	17.8218	17.9128	17.7253	17.7361
UID173	P02763	P02763	A1AG1_HUMAN	ORM1	Alpha-1-acid glycoprotein 1	20.2639	20.3977	20.183	20.2984	20.1137	20.5017	20.4008	19.7484	19.7635	19.7787	19.7912	19.6901	20.2466	19.7613	19.8905	19.9749	19.8378	20.0041	19.9863	19.8931	19.9754	19.4964	19.4361	19.5034	19.5964	19.5178	20.0752	19.5549	20.2062	20.2412	20.304	20.2245	20.3208	20.5306	20.3484	20.0789	20.1346	20.246	20.0394	20.1156	20.2356	19.946	19.8643	19.8564
UID174	P02763;P19652	P02763;P19652	A1AG1_HUMAN;A1AG2_HUMAN	ORM1;ORM2	Alpha-1-acid glycoprotein 1	18.8237	18.6827	19.3105	19.1165	16.6721	19.785	19.022	18.7047	19.1088	18.6474	18.4468	19.4717	19.0351	18.2734	19.3189	18.7227	19.1405	19.2846	18.6201	19.8392	19.024	19.0198	18.7888	18.7606	17.8836	18.9816	18.8415	17.4538	18.9889	18.906	18.6399	19.2198	18.9641	19.4106	17.7707	19.4428	19.2807	19.4436	18.5942	18.8453	18.458	17.7579	18.9966	18.6223
UID175	P02765	P02765	FETUA_HUMAN	AHSG	Alpha-2-HS-glycoprotein	18.3036	18.2931	18.1086	18.1288	18.1615	18.2182	18.2295	18.7441	18.6716	18.7191	18.7794	18.5914	18.7351	18.5094	18.5486	18.6068	18.7722	18.6802	18.6715	18.6682	18.7893	18.7588	18.7502	18.6756	18.624	18.7005	18.6275	18.8716	18.3072	18.3583	18.2734	18.3505	18.2927	18.3803	18.5553	18.6256	18.6289	18.6278	18.5682	18.5539	18.5894	18.6995	18.6833	18.8201
UID176	P02766	P02766	TTHY_HUMAN	TTR	Transthyretin	17.2678	17.7653	17.7208	17.5633	17.7205	18.137	18.0148	18.3446	18.1573	17.7742	17.6384	17.775	18.1083	18.3705	18.141	18.1481	17.9518	17.8153	17.5921	17.8437	17.9851	18.0553	18.052	17.914	18.0568	18.1794	17.9411	18.1267	18.5996	18.5302	18.4787	18.2142	18.1127	18.2047	18.262	18.1773	18.2114	18.1306	17.9641	18.0386	17.8748	18.1091	18.1782	17.7159
UID177	P02768	P02768	ALBU_HUMAN	ALB	Albumin	22.4786	22.5407	22.4785	22.4941	22.2993	22.4918	22.3805	22.4315	22.439	22.5196	22.4831	22.5053	22.4368	22.2845	22.4214	22.3927	22.521	22.4551	22.4262	22.4773	22.3967	22.6707	22.4912	22.5051	22.4622	22.5203	22.4512	22.4788	22.5592	22.5323	22.5252	22.5271	22.5429	22.3774	22.586	22.5411	22.7444	22.6732	22.6408	22.551	22.5068	22.6046	22.2487	22.2364
UID178	P02774	P02774	VTDB_HUMAN	GC	Vitamin D-binding protein	18.1167	18.1731	18.0925	18.2359	18.0719	18.2134	18.2767	18.075	18.0671	18.1746	18.0841	18.1079	18.3168	18.0802	18.1498	18.1466	18.0488	18.0855	18.1018	18.1183	18.1015	18.0897	18.0117	18.0222	18.0002	18.0461	18.0416	17.9543	18.1669	18.2047	18.2129	18.1638	18.105	18.2857	18.2027	18.2757	18.3998	18.2951	18.248	18.2605	18.2912	18.2202	17.7862	17.7432
UID179	P02775	P02775	CXCL7_HUMAN	PPBP	Platelet basic protein	14.617	15.1156	15.0636	14.7526	14.2216	13.9517	13.9973	14.1226	14.0878	14.0501	12.9872	12.08	13.9928	13.2936	12.648	13.4607	12.8338	13.4627	13.9558	13.9831	13.5123	14.2099	14.2221	14.2281	14.2434	14.8791	14.681	15.1915	14.8993	14.5275	15.2268	13.3921	13.4485	14.1316	14.2448	14.0736	13.5573	13.7875	13.4436	14.4496	13.4775	13.6119	14.7797	15.6159
UID180	P02776	P02776	PLF4_HUMAN	PF4	Platelet factor 4	11.6802	11.7677	12.1021	11.855	11.4429	10.6901	10.9697	11.0517	10.5502	10.5525	9.94223	7.88923	11.156	10.5401	10.1447	10.5902	10.0976	10.7803	11.1633	11.4228	10.7219	10.976	11.1371	11.1072	10.9795	11.6647	11.6294	12.2507	11.9744	11.424	12.1474	10.5618	11.0688	11.4637	11.5069	11.4765	10.9509	10.8756	10.7048	11.2986	10.762	11.0771	11.439	12.312
UID181	P02776;P10720	P02776;P10720	PF4V_HUMAN;PLF4_HUMAN	PF4;PF4V1	Platelet factor 4	12.9366	13.325	14.0605	13.275	12.0169	12.366	12.6026	12.2873	12.0634	12.0921	11.0355	10.4742	12.3981	11.8673	11.0171	11.7128	11.4018	11.8934	12.6497	12.807	12.6982	12.3483	12.7848	12.5429	12.6603	13.358	12.9567	13.4458	13.6623	13.0252	13.7402	11.7137	11.7495	12.856	12.7804	12.7155	11.7972	12.0736	11.3838	12.5384	12.0195	12.4201	13.0554	13.889
UID182	P02786	P02786	TFR1_HUMAN	TFRC	Transferrin receptor protein 1	13.5853	13.7118	13.755	13.5819	13.4324	13.6036	13.7243	13.2577	13.5986	13.3967	13.4602	13.2622	13.3998	13.2121	13.3499	13.428	13.5602	13.668	13.5101	13.2359	13.4742	12.9033	13.1338	12.9862	13.1141	12.9435	13.1468	12.8752	13.1086	12.9737	12.9761	13.2185	13.1753	13.0592	13.0324	13.6894	13.4363	13.4101	13.5286	13.4785	13.4657	13.1703	13.4949	13.4372
UID183	P02787	P02787	TRFE_HUMAN	TF	Serotransferrin	21.1646	21.2144	21.1763	21.1806	20.9182	21.2969	21.0283	20.9556	20.9643	21.0297	20.899	21.027	20.9418	20.8117	20.7862	20.8005	20.7785	20.8175	20.7262	20.8165	20.8085	21.037	20.9472	20.9881	20.9676	21.0038	20.891	20.8642	20.8155	20.8594	20.7993	20.7798	20.7423	20.7668	20.7868	21.0841	21.1577	21.1526	21.1087	21.0799	20.9953	21.0573	20.7879	20.757
UID184	P02788	P02788	TRFL_HUMAN	LTF	Lactotransferrin	14.747	15.3195	15.2596	15.3913	15.4631	14.6385	14.534	14.4362	14.6722	14.6737	14.9884	14.4478	14.367	14.5311	14.0554	14.5944	14.6752	14.6802	15.0274	14.2704	14.5128	14.091	14.3775	14.6881	14.4692	14.4951	14.6154	14.9129	14.0245	14.5043	14.7561	14.8777	14.888	14.4558	14.353	14.67	14.4804	14.5553	14.893	14.8231	14.8362	14.1153	13.8917	14.9515
UID185	P02790	P02790	HEMO_HUMAN	HPX	Hemopexin	20.6978	20.7326	20.7065	20.7166	20.5517	20.8178	20.7083	20.4932	20.5375	20.5664	20.5114	20.5942	20.6137	20.4573	20.725	20.7219	20.7448	20.7385	20.6715	20.8387	20.6741	20.6441	20.6154	20.6229	20.646	20.6251	20.7092	20.5593	20.659	20.6579	20.6607	20.675	20.6599	20.8545	20.5627	20.6533	20.6207	20.6211	20.6207	20.6655	20.7294	20.5824	20.7118	20.6665
UID186	P03950	P03950	ANGI_HUMAN	ANG	Angiogenin	11.5018	11.677	11.5206	11.2976	11.469	11.4352	11.2462	11.507	11.3728	11.2412	11.312	10.8901	11.2573	11.1869	11.4842	11.6278	11.4827	11.3941	11.2609	10.982	11.0897	11.6774	11.3786	11.1623	11.192	11.0533	11.317	11.2757	11.3079	11.6311	11.1276	11.2106	10.6373	11.1097	11.338	11.4655	11.2665	11.1985	11.2124	10.7621	11.2069	11.1319	11.466	11.091
UID187	P03951	P03951	FA11_HUMAN	F11	Coagulation factor XI	13.0659	12.8981	12.9407	12.8686	12.8499	12.8603	13.0576	13.2317	13.4198	13.4221	13.1764	13.2426	13.3351	13.332	13.4867	13.4789	13.4515	13.4378	13.4863	13.472	13.4249	13.1646	13.2484	13.0794	13.0292	13.0648	13.1244	12.9714	13.3757	13.3383	13.4165	13.4555	13.3859	13.4584	13.2467	13.1847	12.9932	12.8939	12.9384	12.9527	13.1762	12.9783	13.405	13.4725
UID188	P03951;P03952	P03951;P03952	FA11_HUMAN;KLKB1_HUMAN	F11;KLKB1	Coagulation factor XI	17.7734	17.313	18.101	17.647	18.3444	17.3742	18.4928	17.3585	17.4043	17.2618	17.519	17.7509	17.892	18.1241	17.4477	17.2279	17.3858	17.2719	17.899	17.4811	17.3485	16.9542	17.0431	17.5434	18.0654	17.4713	18.4071	17.9748	17.5847	17.8144	17.7552	18.0494	17.9196	18.6029	17.8794	18.0701	17.5362	17.5002	17.415	17.9564	17.9234	17.6094	18.2839	17.9364
UID189	P03952	P03952	KLKB1_HUMAN	KLKB1	Plasma kallikrein	15.2375	15.1819	15.2816	15.1571	15.1324	15.0199	15.3969	15.6077	15.464	15.6457	15.5084	15.5742	15.5926	15.7321	15.5583	15.559	15.4441	15.2973	15.5475	15.4287	15.4675	15.6038	15.5941	15.5184	15.4009	15.5397	15.3962	15.6193	15.3378	15.1542	15.2305	15.1438	15.3385	15.215	15.4468	15.0104	15.0296	14.7747	14.9099	14.9236	14.9607	15.0847	15.5864	15.5876
UID190	P04003	P04003	C4BPA_HUMAN	C4BPA	C4b-binding protein alpha chain	17.6719	17.581	17.4262	17.4659	17.4956	17.4367	17.5365	17.8345	17.8488	17.8874	17.8462	17.7611	17.8778	18.0069	18.0506	18.0383	17.948	17.9222	18.0879	17.8604	18.012	17.9689	17.9403	17.9021	17.8589	17.8868	17.895	18.0014	17.7398	17.6567	17.7005	17.5764	17.7647	17.691	17.8404	17.5788	17.5831	17.589	17.5149	17.5888	17.6454	17.5368	17.9818	17.9309
UID191	P04004	P04004	VTNC_HUMAN	VTN	Vitronectin	18.6043	18.6045	18.5745	18.6286	18.5974	18.4721	18.5062	18.4628	18.4851	18.4959	18.5784	18.5623	18.6561	18.4544	18.5944	18.6236	18.6438	18.5865	18.7556	18.8016	18.7812	18.537	18.4842	18.526	18.6202	18.6205	18.639	18.5995	18.376	18.2751	18.3057	18.377	18.4682	18.5879	18.4595	18.5426	18.5626	18.4362	18.529	18.5797	18.6945	18.5538	18.4014	18.5041
UID192	P04040	P04040	CATA_HUMAN	CAT	Catalase	11.3879	11.0103	10.9144	10.7754	10.7671	10.9391	10.8743	11.6306	11.911	10.6312	10.953	10.487	10.3455	11.448	11.5788	11.4344	11.6986	11.0128	13.1864	11.3956	11.2164	10.9249	11.2121	11.2105	10.9051	11.2331	11.1617	11.359	12.9297	11.2994	11.4105	11.0083	10.9343	11.3187	11.3745	11.3941	11.5084	11.2526	11.7355	11.5187	11.0812	11.4848	10.9905	11.3872
UID193	P04070	P04070	PROC_HUMAN	PROC	Vitamin K-dependent protein C	12.3893	12.4228	12.278	12.2462	12.179	12.1876	12.3035	12.2089	12.202	12.389	12.1297	12.1869	12.0238	12.1141	12.333	12.5461	12.4611	12.2455	12.4187	12.128	12.6288	12.2975	12.3659	12.3697	12.2247	12.1702	11.9889	12.2118	12.0724	11.8957	12.0076	12.1083	12.1709	12.0934	12.2876	11.967	12.0292	12.0023	12.005	11.8974	11.9484	12.0053	12.1029	12.3203
UID194	P04075	P04075;P09972	ALDOA_HUMAN	ALDOA	Fructose-bisphosphate aldolase A	10.7502	10.6805	10.9899	10.8892	10.5292	10.756	10.5005	10.0802	9.92478	10.6194	9.99763	10.3296	10.0225	10.1563	10.2036	10.506	9.95302	10.504	11.4369	10.4767	10.3236	10.0594	10.2832	10.1816	10.5015	10.4957	10.3425	10.3334	11.1242	10.848	11.0458	10.0777	10.4862	9.94282	10.4414	10.4933	10.5665	10.4894	10.1948	10.5032	10.1701	10.2273	10.2669	9.91327
UID195	P04114	P04114	APOB_HUMAN	APOB	Apolipoprotein B-100	18.7721	18.7556	18.6529	18.6552	18.5456	18.5195	18.731	18.6321	18.6583	18.5926	18.446	18.3893	18.457	18.7559	19.3747	19.349	19.3131	19.2729	19.1904	19.1197	19.4952	18.4511	18.433	18.4026	18.3809	18.285	18.288	18.3881	18.3818	18.3154	18.3213	18.2905	18.1763	18.2985	18.6836	18.8259	18.7885	18.7905	18.6749	18.7309	18.7491	18.7644	18.4436	18.4342
UID196	P04180	P04180	LCAT_HUMAN	LCAT	Phosphatidylcholine-sterol acyltransferase	13.08	12.9526	12.9205	12.8442	12.7074	12.6051	12.7976	12.9786	13.0654	12.9356	12.93	13.1861	12.7952	12.9518	13.0268	13.0966	12.9173	12.9435	13.0144	12.7221	13.1488	12.778	12.8046	12.8911	12.8849	12.9922	12.7797	12.9671	12.7562	12.7405	12.7071	12.7328	12.876	12.9155	12.9767	12.991	12.7938	12.6066	12.9084	12.9075	12.8757	13.066	12.9329	13.0124
UID197	P04196	P04196	HRG_HUMAN	HRG	Histidine-rich glycoprotein	16.8178	16.8088	16.6272	16.6599	16.7429	16.5359	16.6313	17.1974	17.1877	17.3033	17.3786	17.1474	17.1241	17.1619	16.4965	16.5748	16.5471	16.5721	16.6867	16.5691	16.5574	17.5755	17.4578	17.527	17.5856	17.538	17.5084	17.6149	16.9642	17.0031	16.9713	17.0189	17.0541	16.8527	17.0662	16.8238	16.848	16.8519	16.9555	16.9235	16.8502	17.0044	17.0191	17.1011
UID198	P04217	P04217	A1BG_HUMAN	A1BG	Alpha-1B-glycoprotein	18.0632	18.148	17.8921	18.0582	18.29	18.0533	18.132	17.9951	17.9312	17.8445	17.723	17.7293	17.9291	18.1003	17.9934	18.1029	18.0484	18.0508	18.0029	17.9636	18.0443	16.7896	16.7279	16.8122	16.9244	16.8549	17.0332	16.9892	18.1592	18.1322	18.2326	18.0878	18.0175	18.1734	18.1019	18.1178	18.115	18.225	18.2221	18.2185	18.2415	18.3221	18.1603	18.1281
UID199	P04264	P04259;P04264	K2C1_HUMAN	KRT1	Keratin, type II cytoskeletal 1	10.992	10.8224	11.4964	10.188	10.53	10.3444	16.5466	9.97519	17.3648	10.0326	11.4709	9.92825	12.0247	11.1301	9.2878	10.0922	6.27045	9.9436	20.1814	11.8395	10.3974	10.7655	11.1035	11.4606	10.2748	9.68186	15.0111	11.1479	13.8523	10.8692	11.0748	10.9204	10.367	7.68668	11.1831	14.3903	11.9958	10.9889	11.0925	10.6274	10.3696	11.3494	7.85605	11.0353
UID200	P04264;P35908	P04264;P35908	K22E_HUMAN;K2C1_HUMAN	KRT1;KRT2	Keratin, type II cytoskeletal 1	10.1502	9.44643	8.44066	9.97224	8.7245	6.78921	7.98473	8.96657	17.8494	9.26177	8.09808	8.57561	8.50521	10.6356	7.94124	8.19704	6.93489	8.46945	19.7311	7.32872	8.57368	7.76101	8.37975	7.48755	8.57751	10.1664	7.12604	8.15203	13.7122	9.92882	8.75346	7.56236	7.53321	8.23929	10.3736	14.225	10.9721	10.6236	10.6768	9.09186	9.13453	10.4649	7.03588	7.66561
UID201	P04275	P04275	VWF_HUMAN	VWF	von Willebrand factor	13.3697	15.4775	15.7237	15.6422	15.5277	14.0644	13.6534	13.7002	14.7619	14.5269	15.4738	15.0037	14.3526	13.8772	13.5299	14.7267	15.0625	15.1131	15.332	14.1311	13.6665	13.3995	14.6862	14.2518	15.0718	15.0281	13.8446	13.4501	12.7729	13.373	15.4133	15.5912	15.1159	14.153	13.102	12.8905	14.2397	14.8901	15.0328	14.6552	14.1307	13.9724	13.1464	14.3769
UID202	P04278	P04278	SHBG_HUMAN	SHBG	Sex hormone-binding globulin	12.4227	12.4508	12.4707	11.8224	12.3291	12.1059	12.0227	12.8602	12.8734	12.9236	12.7794	12.6905	12.6453	12.7877	12.0603	12.2254	12.4095	12.2627	12.2416	12.4326	12.3069	12.2186	11.8842	12.0147	12.0802	11.923	12.1144	12.0305	12.3419	12.3707	12.2653	12.3936	12.4533	12.685	12.1408	12.7489	12.6019	12.403	12.6497	12.7118	12.773	12.6962	11.9164	11.8546
UID203	P04406	P04406	G3P_HUMAN	GAPDH	Glyceraldehyde-3-phosphate dehydrogenase	11.5096	11.6002	12.1264	12.2437	11.185	11.6456	11.6307	10.9669	11.9205	11.1295	10.7691	10.2986	11.791	11.4212	11.1599	11.099	10.7804	11.4036	14.3467	12.1863	11.9018	11.535	11.6147	11.9527	12.2817	11.938	11.7517	11.4914	12.9421	12.4262	12.9169	11.4028	11.2792	11.6699	12.1026	11.743	11.9679	11.6403	11.6585	12.2013	12.0015	11.9914	11.3959	10.9491
UID204	P04430	P04430	KV116_HUMAN	IGKV1-16	Immunoglobulin kappa variable 1-16	13.6063	13.6433	13.3919	13.3688	13.4867	13.2681	13.5011	13.2722	13.0222	13.1023	13.1941	12.6368	13.0308	13.2297	13.15	13.4085	13.2574	13.2566	13.6469	13.0122	13.489	12.8422	13.146	13.1601	13.0227	12.8584	13.1969	13.4345	13.0283	13.3207	13.4658	13.3119	13.5144	13.1918	13.4961	13.799	13.9039	13.8575	13.9507	13.562	13.9408	14.03	13.5304	13.3093
UID205	P04433	P04433;A0A0A0MRZ8	KV311_HUMAN	IGKV3-11	Immunoglobulin kappa variable 3-11	20.0186	19.9024	20.1831	19.8633	19.989	20.2456	20.2372	19.3697	19.7688	19.2352	19.2828	19.5243	19.4958	19.4684	19.9462	20.0908	19.6274	19.9666	19.9568	19.6585	19.9941	20.0391	20.3091	20.3479	20.3468	20.1729	20.0158	20.1736	19.9107	19.9894	19.7644	20.014	20.0238	19.7844	19.8905	20.5505	20.2152	20.3344	20.5146	20.4611	20.4565	20.6219	19.8183	19.9876
UID206	P04439	P04439	HLAA_HUMAN	HLA-A	HLA class I histocompatibility antigen, A alpha chain	9.32024	10.0234	10.3028	10.4492	9.72697	9.6978	9.97533	7.98627	8.94567	8.03431	8.80146	8.68753	7.55175	8.43297	8.24366	8.30152	8.84315	7.9744	8.9049	9.38758	8.32887	10.0255	10.0342	9.54715	9.98245	9.96969	10.2925	10.2765	8.33781	8.32883	8.47449	8.8318	7.90519	8.05782	7.9063	8.77809	9.16019	9.34155	8.55659	9.57206	9.4554	10.2707	9.49306	9.05958
UID207	P05019	P05019	IGF1_HUMAN	IGF1	Insulin-like growth factor I	10.2162	10.4245	10.2225	10.169	10.5068	10.3809	10.048	10.3412	10.1959	10.1686	10.3763	10.3328	9.89831	10.2008	10.1568	10.5513	10.5921	10.4775	10.6944	10.3809	10.5343	9.85369	10.4125	10.1804	10.3201	10.018	10.0016	10.4568	9.79137	9.59846	9.21646	9.47263	9.73831	10.0567	9.77597	9.61809	9.42175	9.22271	9.8639	9.88965	9.35327	9.567	10.0006	9.86484
UID208	P05062	P05062	ALDOB_HUMAN	ALDOB	Fructose-bisphosphate aldolase B	10.3783	11.2057	10.4804	10.1638	10.1187	10.6186	9.90884	9.10626	9.54892	10.1238	9.96548	9.38126	10.1924	10.5129	9.56947	6.0327	10.2599	9.98876	10.0673	10.0099	10.0685	10.0727	10.3175	10.0006	10.5464	10.3759	10.0471	10.444	6.83695	10.6652	10.6603	10.2513	10.1962	5.08273	10.1218	10.4621	10.3782	10.6453	10.6492	10.394	10.7785	10.7954	9.74584	9.97978
UID209	P05090	P05090	APOD_HUMAN	APOD	Apolipoprotein D	17.466	17.4824	17.4107	17.5025	17.4445	17.5579	17.4303	17.5251	17.4562	17.4647	17.5306	17.4544	17.4533	17.6432	17.1726	17.2024	17.2487	17.1627	17.2338	17.3196	17.3465	17.7347	17.5571	17.6951	17.6834	17.5017	17.7873	17.6064	17.3755	17.5666	17.4715	17.4448	17.432	17.449	17.8471	17.5194	17.6192	17.6406	17.7703	17.6618	17.7703	17.9342	17.5458	17.6787
UID210	P05106	P05106	ITB3_HUMAN	ITGB3	Integrin beta-3	11.221	11.7392	12.4154	12.0668	11.2724	11.601	11.6082	10.7252	11.206	11.5806	10.6233	9.84711	11.3104	11.2551	11.0452	11.1073	10.7164	11.3997	11.4304	11.8893	11.6634	11.3175	11.6246	11.5397	11.7693	11.5645	11.4085	11.4898	12.4499	12.2028	12.791	11.4554	10.9368	11.2874	11.6501	11.6588	11.5231	11.5233	11.1516	11.4685	11.218	11.5081	11.2217	10.7654
UID211	P05109	P05109	S10A8_HUMAN	S100A8	Protein S100-A8	10.7478	11.4994	12.0736	11.7894	11.9967	11.0706	10.9185	11.187	11.2523	11.8732	11.8386	12.0101	10.7969	10.6515	10.6141	11.3474	12.0474	11.7727	11.9767	10.7719	10.8201	10.8955	11.2822	12.0151	11.5463	11.481	11.3819	10.7701	10.5088	11.8125	12.8765	12.5761	12.2936	11.7543	10.7318	10.436	11.5534	11.9754	11.8186	11.7486	10.7025	10.9753	10.9618	11.5676
UID212	P05154	P05154	IPSP_HUMAN	SERPINA5	Plasma serine protease inhibitor	12.9553	13.0157	12.8309	12.7994	12.843	12.8542	12.9517	12.5817	12.5496	12.5829	12.5782	12.3578	12.7744	13.012	12.525	12.4029	12.5005	12.3444	12.2605	12.3156	12.5061	12.9197	12.8873	12.9068	12.8028	12.5387	12.865	12.7941	12.7719	12.7888	12.8259	12.874	12.6585	12.7033	12.833	12.6342	12.7023	12.4713	12.4666	12.4145	12.4103	12.6758	13.1826	13.2983
UID213	P05155	P05155	IC1_HUMAN	SERPING1	Plasma protease C1 inhibitor	18.9958	18.8932	18.8387	18.9435	18.7762	18.9951	18.9008	18.9993	19.0221	19.0566	19.0111	18.9967	19.0451	18.8815	18.3371	18.3403	18.374	18.4234	18.4599	18.361	18.2289	18.7086	18.7403	18.7693	18.7722	18.8912	18.9509	18.7092	18.8445	18.7481	18.8507	18.9469	18.9041	18.909	18.7358	18.6173	18.5942	18.6272	18.6386	18.656	18.6376	18.4665	18.5534	18.6433
UID214	P05156	P05156	CFAI_HUMAN	CFI	Complement factor I	15.4003	15.4206	15.3708	15.2955	15.3335	15.2728	15.5355	15.1336	15.1721	15.3204	15.3369	15.3179	15.3128	15.4159	15.7187	15.7124	15.5725	15.6321	15.7328	15.4776	15.7935	15.5009	15.458	15.4894	15.4839	15.3903	15.5004	15.5531	15.547	15.4709	15.5256	15.5269	15.5722	15.5349	15.6593	15.4248	15.4573	15.4174	15.4195	15.4273	15.5068	15.5488	15.9331	15.8832
UID215	P05160	P05160	F13B_HUMAN	F13B	Coagulation factor XIII B chain	14.1352	14.1819	14.3331	14.0086	14.2007	13.9725	14.0448	14.1861	14.0386	14.184	14.3427	14.1949	14.1839	14.2905	13.7223	13.7144	13.5937	13.6701	13.8622	13.585	13.8833	14.1926	14.2375	14.0411	14.1391	14.0886	14.0493	14.3133	13.84	13.8156	13.8874	13.9246	13.991	13.926	14.1354	13.6342	13.7202	13.7139	13.7869	13.6634	13.6637	13.8467	14.2494	13.8568
UID216	P05362	P05362	ICAM1_HUMAN	ICAM1	Intercellular adhesion molecule 1	10.5018	10.4535	10.8258	11.1297	11.3555	10.9029	10.645	9.42234	9.26986	9.96764	10.4101	10.6086	10.667	9.13102	10.4272	10.2278	10.9212	11.1872	11.2903	10.1318	10.046	10.5582	9.85403	10.7036	10.3795	10.3365	10.5841	10.3461	10.2486	10.6997	10.7956	11.0154	11.2328	10.9061	9.73609	10.352	10.5918	10.548	11.2781	11.1475	11.199	10.315	10.1028	10.0108
UID217	P05452	P05452	TETN_HUMAN	CLEC3B	Tetranectin	14.4522	14.6664	14.5236	14.5085	14.5988	14.3202	14.5717	14.535	14.5814	14.598	14.6881	14.5411	14.5174	14.4781	14.0508	14.284	14.3272	14.2916	14.4218	14.1475	14.3817	14.4697	14.3878	14.4674	14.4918	14.2477	14.1805	14.5363	14.3309	14.3277	14.3796	14.4165	14.3816	14.3608	14.3583	14.4477	14.5063	14.441	14.4953	14.4562	14.4522	14.5163	14.6263	14.5975
UID218	P05543	P05543	THBG_HUMAN	SERPINA7	Thyroxine-binding globulin	12.8827	12.9635	13.0382	13.0217	12.7186	13.2024	13.0751	12.9859	13.1484	12.9942	13.0097	13.0192	13.2563	12.7785	13.4947	13.5236	13.4161	13.4755	13.4314	13.4068	13.3616	12.9505	12.957	13.0277	13.046	13.0669	13.1364	12.9551	13.3276	13.246	13.1708	13.4534	13.1741	13.3425	12.9992	13.5146	13.3592	13.43	13.2785	13.403	13.4428	13.1381	13.2135	13.2419
UID219	P05546	P05546	HEP2_HUMAN	SERPIND1	Heparin cofactor 2	17.2707	17.1222	17.0487	17.0597	16.9238	16.977	17.1539	17.2122	17.275	17.3061	17.1749	17.2066	17.2061	17.3678	17.1709	17.1632	17.135	17.171	17.1594	17.0755	17.1903	17.1446	17.2172	17.1008	17.1161	17.2189	17.0815	17.2463	17.3748	17.2152	17.3951	17.4014	17.349	17.2799	17.3871	17.2092	17.2173	17.154	16.953	17.1357	17.0706	16.967	17.3189	17.3634
UID220	P05556	P05556	ITB1_HUMAN	ITGB1	Integrin beta-1	9.74775	9.81268	9.8303	10.1948	9.73132	9.82724	10.1132	9.85389	9.60463	9.67971	9.43798	9.67706	9.6863	9.85506	9.15849	9.58742	9.60639	8.97839	9.47047	9.85971	9.63259	9.64732	10.2275	10.2005	9.90777	10.0199	10.0832	9.8927	10.2071	10.1157	9.97543	9.45548	9.06593	9.5805	9.52611	10.1858	8.96127	10.1115	9.47584	10.0656	9.90604	10.1551	9.68097	9.65287
UID221	P06276	P06276	CHLE_HUMAN	BCHE	Cholinesterase	13.4286	13.279	13.4318	13.2646	13.3179	13.1778	13.4276	13.6515	13.5763	13.5754	13.6831	13.6725	13.6149	13.5122	14.0605	14.0163	13.8606	13.9718	14.1935	13.8781	14.1097	14.0864	14.1814	14.0757	14.0915	14.0258	14.0153	14.3425	13.5106	13.6548	13.5633	13.7632	13.7543	13.4701	13.7364	13.8665	13.824	13.7425	13.819	13.8792	13.85	13.639	13.9176	13.9634
UID222	P06312	P06312	KV401_HUMAN	IGKV4-1	Immunoglobulin kappa variable 4-1	18.8592	18.8928	18.6653	18.7092	18.8316	18.4071	18.8004	18.3865	18.5461	18.6329	18.5372	18.2544	18.3614	18.4125	18.4408	18.5418	18.4822	18.4686	18.7066	18.0228	18.5006	18.5846	18.7431	18.5246	18.6544	18.5517	18.6368	18.7604	18.4415	18.3011	18.4164	18.5071	18.3884	18.2942	18.3325	19.0087	18.9951	18.9566	19.008	18.9891	18.8837	18.801	18.2861	18.1539
UID223	P06396	P06396	GELS_HUMAN	GSN	Gelsolin	16.4057	16.3706	16.2583	16.3125	16.191	16.3608	16.3403	16.2547	16.2966	16.3251	16.2797	16.2129	16.2348	16.2082	15.9359	15.9154	15.9547	15.9255	15.9369	15.9606	15.9484	16.2979	16.2202	16.2102	16.2512	16.2889	16.3255	16.259	16.1347	16.2095	16.1437	16.188	16.2015	16.0516	16.2203	16.2447	16.314	16.2818	16.3187	16.2812	16.288	16.3773	16.0809	16.1519
UID224	P06681	P06681	CO2_HUMAN	C2	Complement C2	15.224	15.1722	15.2093	15.0888	15.1533	15.1208	15.1339	14.9676	15.036	15.0538	15.0368	14.9571	15.0678	15.1166	14.9879	14.9754	14.9636	14.9296	15.079	15.0514	15.018	15.0183	14.9895	15.0216	15.0265	14.9615	15.0918	15.0211	14.9873	15.055	14.9312	15.0657	14.9597	15.0914	15.1038	14.7176	14.6902	14.6736	14.7093	14.72	14.7512	14.6581	15.0082	15.0175
UID225	P06702	P06702	S10A9_HUMAN	S100A9	Protein S100-A9	9.68259	10.3162	10.6443	10.5696	10.5701	9.92249	10.1528	10.0288	9.9628	10.6216	10.8247	10.4108	9.65341	9.21698	9.2841	10.1743	10.6709	10.5943	10.8193	9.52496	9.3573	9.69873	10.113	11.0226	10.6041	10.1662	9.99649	9.44862	9.51175	10.8481	11.4141	11.4413	11.1134	10.3554	9.85898	9.00624	10.4028	10.8065	10.42	10.4612	9.23892	9.62615	9.59264	10.3725
UID226	P06727	P06727	APOA4_HUMAN	APOA4	Apolipoprotein A-IV	17.6515	17.6023	17.4246	17.3529	17.2904	17.2944	17.8916	18.4492	18.3721	18.3648	18.3498	18.1486	18.6419	18.7979	17.545	17.5422	17.4788	17.3422	17.2512	17.8098	17.5831	18.3437	18.2987	18.267	18.1869	17.9777	18.6023	18.4461	18.71	18.7071	18.5656	18.5419	18.4485	18.8323	18.6864	18.252	18.1424	18.0318	18.0276	17.8599	18.0863	18.5954	18.3403	18.2913
UID227	P06732	P06732	KCRM_HUMAN	CKM	Creatine kinase M-type	10.8068	10.6182	10.8913	10.8	10.3463	10.281	10.7664	8.81177	9.08869	6.40931	8.73364	7.44572	9.98332	9.48057	10.3861	10.0893	9.41537	10.0656	11.3165	8.86162	7.73306	7.46084	9.36126	7.39352	7.23431	8.37386	9.95021	9.33236	8.17419	8.17463	8.27549	6.82346	8.25887	7.06202	8.02351	8.55015	7.75849	7.42092	10.1285	8.67114	6.97312	11.3069	10.3991	10.5451
UID228	P06733	P06733	ENOA_HUMAN	ENO1	Alpha-enolase	10.4023	10.5793	10.4572	10.0956	7.69791	10.2699	10.9219	9.95133	6.59458	6.75909	10.5713	10.4808	9.82907	9.7282	10.7948	7.41073	8.55296	9.68387	11.812	10.4593	10.3319	10.9064	10.3139	10.214	10.7056	10.5149	10.0873	10.1079	11.3313	10.2321	10.974	10.2297	10.1674	11.6244	10.5724	10.7415	8.81437	10.572	10.4033	10.3073	10.0097	10.6055	10.5123	5.78901
UID229	P06753	P06753	TPM3_HUMAN	TPM3	Tropomyosin alpha-3 chain	10.2074	6.37196	10.1249	9.88373	10.0453	10.2466	7.74034	9.03167	8.412	8.03913	8.73645	7.05648	10.3525	9.52541	5.26737	9.14616	9.83972	9.62292	10.0318	9.58778	9.1571	7.69218	9.64118	10.0553	10.2257	10.9405	9.62837	9.32812	9.79557	10.0965	10.5254	9.44942	9.71227	10.2263	9.83251	10.1279	7.99739	9.17491	9.59944	9.61137	7.21795	6.46085	6.91176	8.41564
UID230	P06753;P07951;P67936	P06753;P07951;P09493;P67936	TPM2_HUMAN;TPM3_HUMAN;TPM4_HUMAN	TPM2;TPM3;TPM4	Tropomyosin alpha-3 chain	11.2396	11.5393	12.0166	11.7698	10.5851	11.4864	11.0445	10.7843	8.63967	11.3673	10.6256	8.96523	11.055	10.6774	10.4338	10.364	9.76281	10.6521	11.84	11.6077	11.3367	10.6989	11.2035	11.1914	11.4096	10.8168	11.0349	10.7904	12.5576	12.0312	12.7546	10.7444	10.6734	10.7085	11.7251	11.4208	11.2825	11.5383	11.1116	11.3686	10.9471	11.1565	10.2121	11.9457
UID231	P07195	P07195	LDHB_HUMAN	LDHB	L-lactate dehydrogenase B chain	11.8606	11.8647	11.7672	11.6741	11.3172	11.5976	11.3235	11.117	11.6773	11.4725	11.1251	11.6461	11.1891	11.3613	11.8167	11.394	11.3342	11.9273	11.6415	11.5121	11.5067	11.4708	11.5958	11.3865	11.1855	11.2977	11.3963	11.1087	12.189	11.8798	12.1511	11.5752	11.4132	11.2529	11.3408	11.4668	11.7028	11.1762	11.4141	11.6522	11.3543	11.3591	11.3659	11.2459
UID232	P07225	P07225	PROS_HUMAN	PROS1	Vitamin K-dependent protein S	16.0169	15.8716	15.8667	15.9279	15.9236	15.8168	16.0317	16.1669	16.1051	16.0355	16.0382	16.0038	16.057	16.2046	16.2569	16.3611	16.263	16.1741	16.2663	16.1211	16.2722	16.2867	16.2793	16.3025	16.1964	16.1619	16.1185	16.2975	16.1089	15.9812	16.0974	15.9327	16.0584	15.9795	16.2454	16.0756	16.074	15.9741	16.0251	16.0351	16.0151	16.1005	16.3667	16.3387
UID233	P07237	P07237	PDIA1_HUMAN	P4HB	Protein disulfide-isomerase	8.95014	8.62781	9.71285	9.06615	8.46136	9.52823	9.21794	8.45217	9.42061	9.16519	8.33718	9.02654	9.62942	8.67774	9.19456	8.83727	8.84996	8.9842	9.0904	10.2223	8.90348	8.75935	9.41873	8.70255	9.21308	9.54381	8.99015	8.42333	9.42317	9.04637	9.10808	8.84602	9.28417	8.67404	8.57889	9.84031	9.49809	8.55246	8.0705	9.01786	8.7521	8.94218	9.81888	8.54418
UID234	P07333	P07333	CSF1R_HUMAN	CSF1R	Macrophage colony-stimulating factor 1 receptor	11.1028	11.6513	10.8602	11.2617	11.2371	10.933	10.9597	10.5334	10.8792	11.271	11.2618	10.8478	10.5939	10.7839	10.9362	11.1064	11.4597	11.0447	10.8045	10.8364	10.8302	10.7591	10.9845	10.8311	10.7428	10.6302	10.1629	10.928	10.1713	10.3947	10.2148	11.1185	10.7384	9.97701	10.2192	10.543	10.7679	10.7927	10.9308	10.3429	11.068	10.904	10.6763	10.6158
UID235	P07339	P07339	CATD_HUMAN	CTSD	Cathepsin D	9.90327	10.0546	10.0977	9.61958	9.50216	9.47314	8.71223	9.65702	10.0517	9.86956	9.81531	9.52675	9.77708	9.27905	8.24776	9.12326	9.19545	8.82216	11.5569	10.3361	9.54594	8.14214	8.29344	9.66494	9.24113	9.22517	9.64837	8.80506	9.58661	9.34619	9.13778	10.0205	9.72807	10.0487	8.85292	9.27746	10.1488	9.75385	10.1814	9.06348	10.6776	10.1568	9.15925	9.44776
UID236	P07357	P07357	CO8A_HUMAN	C8A	Complement component C8 alpha chain	15.2264	15.1519	15.1756	15.2054	15.0041	15.0877	15.118	14.8452	14.7415	14.8336	14.7112	14.8165	14.8442	14.7441	14.9298	14.892	14.9379	14.7986	14.7597	14.8363	14.7614	15.2441	15.1224	15.1497	15.1901	15.2211	15.2664	14.9882	14.8928	14.8482	14.9285	14.8442	14.8694	14.9743	14.7815	14.6626	14.7437	14.6201	14.6751	14.6941	14.6956	14.7331	14.8322	14.7652
UID237	P07358	P07358	CO8B_HUMAN	C8B	Complement component C8 beta chain	14.8274	14.8274	14.6453	14.751	14.8764	14.5927	14.7595	14.2343	14.1096	14.3546	14.3319	14.2417	14.298	14.401	14.3559	14.3565	14.2848	14.3392	14.5258	14.2568	14.2157	14.751	14.5929	14.6462	14.6596	14.65	14.7506	14.8009	14.3013	14.2261	14.3739	14.2951	14.345	14.3411	14.4864	14.1717	14.2004	14.0991	14.1601	14.1875	14.3284	14.2856	14.2893	14.2573
UID238	P07359	P07359	GP1BA_HUMAN	GP1BA	Platelet glycoprotein Ib alpha chain	13.0874	13.3151	13.4877	13.512	13.1622	13.2667	13.4375	13.0127	12.8725	13.14	13.0366	13.1911	12.9045	12.9622	12.9695	13.0844	12.9789	13.0175	13.2618	13.2482	13.1956	13.2162	13.462	13.5107	13.3985	13.5097	13.3429	13.1017	12.9405	12.8219	13.2246	12.5944	12.6369	12.5838	12.6648	13.3461	12.9508	13.2068	13.0812	13.2127	13.0363	13.0673	12.0159	12.392
UID239	P07360	P07360	CO8G_HUMAN	C8G	Complement component C8 gamma chain	14.6845	14.6927	14.479	14.6382	14.7521	14.497	14.6837	14.098	14.0607	14.198	14.1067	14.0135	14.1718	14.3515	14.1317	14.2511	14.1545	14.183	14.2694	14.2292	14.2779	14.6257	14.4907	14.5774	14.5393	14.5307	14.7899	14.7596	14.3572	14.2153	14.2995	14.3341	14.3554	14.3091	14.5154	14.0968	14.0062	14.0401	14.1401	14.0434	14.2551	14.1804	14.2766	14.325
UID240	P07437;P68371	P04350;P07437;P68371;Q13509;Q13885;Q9BUF5;Q9BVA1	TBB4B_HUMAN;TBB5_HUMAN	TUBB;TUBB4B	Tubulin beta chain	9.68762	9.98064	11.0747	10.6266	10.0644	9.98761	10.4132	7.81998	6.9893	10.705	9.46538	8.25604	9.65689	9.7272	10.2428	9.50943	8.52539	10.0244	10.0607	10.7309	10.1004	10.134	10.7289	10.4769	10.2147	10.8376	10.2197	10.0226	11.1906	10.6413	11.2443	8.64974	10.2301	9.05992	10.3019	9.56392	10.1808	10.0287	10.8014	9.9467	9.99533	10.0448	10.1474	6.82164
UID241	P07477	P07477	TRY1_HUMAN	PRSS1	Serine protease 1	12.2072	12.4143	11.0346	11.6554	13.0212	10.751	11.7902	11.2358	10.9493	12.3723	11.858	11.1423	11.96	12.1213	11.5577	11.6977	11.1248	10.4495	11.6161	10.3686	11.8398	12.2329	11.5772	11.7904	11.7687	11.0806	11.227	12.2004	11.2179	10.7345	10.6485	11.3438	11.4082	11.0617	11.8468	10.9444	11.8547	11.7942	11.7753	10.9837	11.3962	11.489	11.1033	10.8248
UID242	P07737	P07737	PROF1_HUMAN	PFN1	Profilin-1	11.6651	12.1821	12.5825	12.5767	11.833	12.2355	11.859	11.1822	10.6385	12.0816	11.0179	10.8416	11.8311	11.5218	11.2205	11.6388	11.0262	12.0736	12.137	12.4193	12.0983	11.9975	12.3454	12.1871	12.1504	12.2124	11.9267	11.6126	13.2349	13.1665	13.6604	11.6713	11.4335	11.3858	12.3897	12.4916	12.1869	12.1982	11.889	12.3116	12.1142	11.8129	11.3014	10.1917
UID243	P07900	P07900;P08238;Q14568;Q58FF8	HS90A_HUMAN	HSP90AA1	Heat shock protein HSP 90-alpha	9.87589	9.37127	9.93791	8.67522	9.51179	8.94568	6.87004	6.41804	8.62445	8.32196	8.70172	7.17683	9.16518	6.74771	9.48317	9.35484	6.60122	9.34518	9.58636	9.87533	7.45895	7.27787	9.90832	9.11728	9.22022	9.5316	7.7473	9.73859	9.99707	9.39078	9.84424	9.15832	8.04283	6.76289	8.43793	8.66243	9.62186	9.42912	9.03753	7.22639	8.27941	8.96365	9.16804	6.33505
UID244	P07951;P67936	P07951;P67936	TPM2_HUMAN;TPM4_HUMAN	TPM2;TPM4	Tropomyosin beta chain	9.93089	9.62497	10.6758	10.3934	9.66413	10.6033	10.0636	9.48587	8.31063	9.81953	9.20163	8.62648	9.82925	9.22394	9.28252	9.78958	5.30391	9.32197	9.86998	9.75987	9.70486	10.2705	9.98911	9.94469	9.82615	10.4108	10.2656	9.86679	10.987	10.7131	11.4875	9.71894	7.64817	9.09925	9.86511	10.5535	7.47807	10.467	10.1562	9.96325	10.2972	9.6083	9.1388	9.30969
UID245	P07996	P07996;P35442	TSP1_HUMAN	THBS1	Thrombospondin-1	12.7801	12.8866	13.4661	12.8387	12.2259	12.1107	12.0216	11.9661	11.9406	12.0965	11.3496	11.2454	12.3486	11.5063	11.148	11.2778	10.9559	11.5494	12.2204	12.1791	11.7209	12.0672	12.5843	12.3217	12.4284	13.107	12.6284	13.2126	13.0649	12.548	13.1317	11.5927	11.7878	12.0533	12.3825	12.0363	11.6308	11.874	11.5738	12.2925	11.5017	11.644	12.7299	13.2772
UID246	P08185	P08185	CBG_HUMAN	SERPINA6	Corticosteroid-binding globulin	16.8263	16.8001	16.907	16.8	16.7997	16.7243	16.6452	16.8322	16.7847	16.8318	16.6871	16.7342	16.742	16.6524	16.8302	16.7797	16.7907	16.7188	16.8663	16.7876	16.4899	16.6698	16.7055	16.6372	16.7383	16.794	16.6856	16.6422	16.7548	16.6582	16.8079	16.8143	16.6319	16.7284	16.6853	16.641	16.6191	16.5967	16.4918	16.4855	16.4624	16.426	16.3476	16.442
UID247	P08195	P08195	4F2_HUMAN	SLC3A2	4F2 cell-surface antigen heavy chain	9.89263	9.68309	9.27428	9.28723	8.93147	9.74751	9.80685	8.97783	9.32848	8.76155	9.41593	9.40318	9.7968	8.63762	9.05017	9.60045	8.98811	8.97368	9.87945	8.31464	9.14746	8.91426	9.91312	8.96252	9.19536	9.46089	8.93906	9.30932	8.76123	9.09839	9.01109	8.49623	8.92985	8.92351	8.59928	8.64072	9.32379	8.14672	9.27742	8.97262	9.58058	8.90432	8.40461	9.30552
UID248	P08253	P08253	MMP2_HUMAN	MMP2	72 kDa type IV collagenase	9.93301	10.2665	10.2473	9.87383	10.0479	10.3175	10.3203	10.2016	10.1022	9.97791	10.0239	9.21509	9.81373	9.98883	9.47467	9.58435	9.64892	9.34961	9.43075	9.64867	9.91136	10.507	10.2518	10.4113	9.71759	10.1622	10.1805	9.91479	9.99846	10.2213	9.91153	9.95153	10.2182	9.78795	9.85083	10.2705	9.80109	10.0205	9.74863	10.1649	10.5149	10.0522	9.74628	9.94466
UID249	P08294	P08294	SODE_HUMAN	SOD3	Extracellular superoxide dismutase [Cu-Zn]	10.4495	11.0851	11.5459	10.8651	11.0871	11.3495	11.2401	11.5709	11.4427	11.441	10.5749	11.5977	11.3207	11.1699	10.6008	10.6549	11.1829	10.5938	11.2421	11.236	10.5728	12.0781	10.2442	10.8302	10.4777	10.7329	10.8521	10.2493	11.3992	11.5386	11.7892	11.5758	12.0083	11.7659	11.6835	11.3501	11.4526	11.2429	11.374	11.5105	11.1716	10.8864	11.4949	11.4255
UID250	P08514	P08514	ITA2B_HUMAN	ITGA2B	Integrin alpha-IIb	10.9501	11.3939	12.523	12.0237	11.0196	11.6181	11.4215	10.3739	9.81443	11.4372	10.26	7.33101	11.1161	10.8899	10.6105	10.8525	10.4647	11.4881	11.473	11.9736	11.5184	10.8268	11.6915	11.4814	11.3815	11.5341	11.2418	10.99	12.481	12.0978	12.6965	10.6451	10.9663	10.986	11.4871	11.945	11.0718	11.5329	10.8192	11.4443	11.3122	11.2911	10.9473	10.0567
UID251	P08519	P08519	APOA_HUMAN	LPA	Apolipoprotein(a)	13.8066	13.8963	13.7056	13.6713	13.8023	13.8744	14.0508	13.2385	13.1848	12.877	13.2643	13.1696	12.9352	13.133	15.4479	15.6728	15.5564	15.4827	15.5299	15.2204	15.3339	12.4361	13.0603	12.6852	12.5045	12.7592	12.4902	12.1704	11.097	10.7825	11.3672	11.0682	12.266	11.2582	11.4029	12.3118	12.5313	12.4916	12.9049	12.2498	11.9853	12.1452	15.3562	15.6078
UID252	P08567	P08567	PLEK_HUMAN	PLEK	Pleckstrin	8.50419	8.93418	9.89401	9.39897	8.7473	8.8434	9.18064	9.42283	7.42429	9.45039	7.17762	8.21433	9.13624	8.99015	8.9024	7.23396	9.01748	9.63641	9.30046	10.0384	8.96135	5.92248	9.95017	9.04108	9.17705	7.24696	7.80151	9.52197	9.63006	9.84805	10.0866	8.17056	8.09508	7.87184	8.78157	9.14896	7.68393	9.25677	8.19992	9.95276	9.02738	7.5874	8.63323	8.46602
UID253	P08571	P08571	CD14_HUMAN	CD14	Monocyte differentiation antigen CD14	12.6514	12.9191	12.8883	12.9112	12.9269	12.5483	12.7045	12.4443	12.371	12.5822	12.6615	12.8693	12.6281	12.5948	12.2573	12.3857	12.6618	12.7333	12.5439	12.5049	12.3289	12.1942	12.2212	12.3709	12.3684	12.662	12.5771	12.2549	12.7462	12.7073	12.8091	13.1218	13.0858	13.1546	12.5699	12.6739	12.7066	12.7905	12.7752	12.9171	12.7691	12.6722	12.444	12.6025
UID254	P08603	P08603	CFAH_HUMAN	CFH	Complement factor H	18.6568	18.6394	18.5928	18.5708	18.6579	18.5549	18.6652	18.5686	18.629	18.6212	18.6639	18.5577	18.6505	18.6302	18.7145	18.7988	18.7197	18.7409	18.8089	18.6871	18.8303	18.6728	18.6165	18.6251	18.6711	18.6312	18.7098	18.7957	18.622	18.6927	18.6682	18.6793	18.7026	18.7108	18.6813	18.6435	18.6338	18.6307	18.7064	18.7453	18.7478	18.7651	19.0919	19.1285
UID255	P08603;Q03591	P08603;Q03591	CFAH_HUMAN;FHR1_HUMAN	CFH;CFHR1	Complement factor H	15.1127	15.0076	14.7881	15.0005	14.7527	15.0704	14.9716	15.4956	15.5416	15.7516	15.5746	15.3032	15.5337	15.3664	15.4616	15.4706	15.4542	15.3034	15.4884	15.3255	15.29	15.4204	15.4538	15.3314	15.4822	15.3137	15.3103	15.4274	15.598	15.4414	15.4211	15.5547	15.4726	15.4182	15.5119	15.5242	15.6227	15.4682	15.4455	15.3078	15.4506	15.3716	15.5114	15.3798
UID256	P08637	P08637	FCG3A_HUMAN	FCGR3A	Low affinity immunoglobulin gamma Fc region receptor III-A	11.2024	11.6474	12.0948	11.2303	11.4412	11.6527	11.5189	11.1711	12.0538	11.3812	11.9077	11.8357	10.9043	10.8126	10.4739	11.5835	11.3062	11.317	10.9964	11.08	10.0544	10.634	11.9351	11.6133	11.5447	11.399	11.234	10.9314	10.451	11.3551	11.4311	11.9245	11.6594	11.1228	10.0332	11.4365	11.6824	11.8352	11.6281	11.5797	11.7736	11.0506	10.8785	11.8672
UID257	P08697	P08697	A2AP_HUMAN	SERPINF2	Alpha-2-antiplasmin	17.0597	16.9422	16.9519	17.0227	16.9039	17.1954	16.999	17.0994	16.9754	17.0151	16.893	16.8917	17.0645	16.9012	17.0916	17.1203	17.0723	17.1392	16.9735	17.0639	16.9913	17.0284	17.0395	17.0987	17.0416	17.1045	17.0625	16.9671	17.0278	17.0179	16.9939	17.082	16.9436	17.1325	16.8968	16.9214	16.8801	16.9355	16.8878	16.9073	16.9421	16.8901	16.949	16.8098
UID258	P08709	P08709	FA7_HUMAN	F7	Coagulation factor VII	10.4316	10.4688	10.3975	10.7466	10.3291	9.87383	10.5089	10.8479	10.5918	10.4331	10.3875	10.178	10.0668	10.6639	10.1074	10.9076	10.3276	10.3224	10.96	10.2025	10.2995	10.5926	10.245	10.3051	10.4626	10.329	9.43145	10.2521	9.8792	10.4394	10.4567	10.2825	10.4593	10.3989	10.157	9.70206	10.537	9.61081	10.5969	10.4493	10.7359	9.68253	10.6222	10.3656
UID259	P09172	P09172	DOPO_HUMAN	DBH	Dopamine beta-hydroxylase	12.3005	12.089	12.0837	12.0915	12.0044	12.1452	12.5632	11.4901	11.304	11.7169	11.6002	11.5847	11.5966	11.5861	11.9854	11.9284	11.9577	11.853	11.9037	11.8701	12.0042	8.23184	9.05379	8.6912	10.5673	11.0755	10.4085	9.21812	11.1013	11.2152	11.1035	11.3411	11.2602	11.2981	11.2499	10.7774	10.9858	10.9371	11.0824	10.9779	10.9918	10.8393	11.3964	11.264
UID260	P09486	P09486	SPRC_HUMAN	SPARC	SPARC	9.99677	9.98403	10.6283	9.56822	9.47222	9.60639	9.78736	9.65383	9.94419	9.75652	9.05704	7.49205	9.73148	9.39149	7.4789	9.7863	7.03287	7.38393	8.95962	9.99987	7.73362	9.9146	8.97789	9.32869	9.94108	10.0837	10.2534	10.0158	10.1937	10.1037	10.7199	7.37506	9.83111	8.28737	9.96132	7.19609	9.31308	9.53175	10.7972	10.0136	10.5521	9.52092	10.0199	10.6697
UID261	P09871	P09871	C1S_HUMAN	C1S	Complement C1s subcomponent	15.2432	15.2871	15.1852	15.2166	15.2547	15.205	15.2963	14.9917	15.0529	15.0846	15.1835	15.0488	15.0816	14.9977	15.1501	15.1699	15.073	15.0439	15.1231	15.0544	15.1448	15.2694	15.3266	15.3309	15.3675	15.4268	15.5065	15.3557	15.2516	15.2511	15.2896	15.2754	15.3654	15.4358	15.2364	15.3331	15.2577	15.2193	15.31	15.2875	15.5184	15.4124	15.4652	15.4383
UID262	P0C0L4	P0C0L4	CO4A_HUMAN	C4A	Complement C4-A	15.1597	14.8445	15.0512	15.2509	15.1524	15.2168	15.0918	11.975	11.9595	12.3935	11.3516	12.2791	12.6671	12.4895	15.2506	15.3461	15.379	15.3703	15.4702	15.3217	15.0008	14.9536	14.8389	14.8566	15.0326	14.9008	15.0702	14.6812	15.6574	15.341	15.3472	15.416	15.4895	15.4768	15.0083	15.4	15.5585	15.5695	15.2165	15.5795	15.553	15.2036	15.2549	15.1423
UID263	P0C0L4;P0C0L5	P0C0L4;P0C0L5	CO4A_HUMAN;CO4B_HUMAN	C4A;C4B	Complement C4-A	18.3731	18.382	18.3009	18.3553	18.3327	18.3228	18.3172	17.1831	17.2179	17.2404	17.194	17.1295	17.2054	17.1884	18.5327	18.5226	18.5118	18.5029	18.5968	18.4909	18.4597	18.0055	17.9553	17.942	17.9874	18.0151	18.2517	18.1356	18.3366	18.3143	18.2908	18.3957	18.4147	18.4752	18.2978	18.2741	18.2385	18.2953	18.2712	18.3234	18.4039	18.3435	18.3079	18.3473
UID264	P0C0L5	P0C0L5	CO4B_HUMAN	C4B	Complement C4-B	15.5912	15.542	15.5291	15.5973	15.1605	15.5703	15.2415	15.0449	15.1361	15.3329	15.1351	15.1728	15.3415	15.0354	15.6141	15.3291	15.3935	15.5835	15.5024	15.8675	15.638	15.2608	15.1977	14.9753	14.9059	15.0292	14.9667	14.9794	15.424	15.3487	15.337	15.673	15.6567	15.3491	15.0612	15.4901	15.4331	15.51	15.1431	15.2654	15.2203	15.0918	15.3964	15.3089
UID265	P0DJI8	P0DJI8	SAA1_HUMAN	SAA1	Serum amyloid A-1 protein	12.4761	12.6575	14.2002	15.8504	16.7742	16.8618	13.7759	10.2518	10.7134	13.2924	15.4858	15.8778	17.3323	11.4315	12.2673	12.2465	13.951	15.5751	16.2694	15.9436	11.5708	10.9287	10.935	13.8382	15.8343	16.1139	17.0141	10.7516	11.2522	11.354	14.0809	15.7708	16.6311	18.0517	11.2261	13.7204	13.8617	14.5346	14.1999	16.6653	17.4987	12.6643	11.4556	11.9361
UID266	P0DJI8;P0DJI9	P0DJI8;P0DJI9	SAA1_HUMAN;SAA2_HUMAN	SAA1;SAA2	Serum amyloid A-1 protein	11.3048	11.5797	13.3303	14.637	15.6708	15.8011	12.5042	10.4725	9.94794	11.9262	13.9991	14.8204	15.7391	9.9024	11.0529	11.3003	13.0165	14.469	15.2503	15.1157	10.6681	10.0828	9.53672	12.5454	14.5483	15.0583	15.8114	9.79725	10.2823	10.2968	13.019	14.7204	15.6056	17.0745	10.3196	12.0967	12.314	13.161	14.6595	15.3371	16.5288	12.3882	11.3881	11.0947
UID267	P0DJI9	P0DJI9	SAA2_HUMAN	SAA2	Serum amyloid A-2 protein	9.32194	6.97319	11.382	12.7117	14.4748	13.6875	10.4075	5.76163	9.85746	9.18963	11.6253	12.1966	13.235	9.65803	7.48997	9.70623	10.7177	11.7287	13.3188	11.9961	9.50997	7.33527	7.51007	10.7883	12.8777	13.2045	13.9587	9.96198	8.15126	7.93946	10.9669	12.0605	13.6198	14.8237	9.64852	8.00083	9.89144	10.964	12.3994	13.0625	13.0635	10.6723	9.35325	9.52654
UID268	P0DOX2	P0DOX2	IGA2_HUMAN		Immunoglobulin alpha-2 heavy chain	15.9739	15.8355	15.8034	16.1411	15.7383	15.9467	16.22	15.9575	16.214	15.9337	15.9873	16.0372	16.0823	15.6859	16.5247	16.4328	16.3335	16.4288	16.1766	16.409	16.4137	16.5501	16.3273	16.4106	16.497	16.4181	16.2215	16.1699	16.0365	15.881	16.0531	16.1462	16.0525	15.9599	16.1121	16.7179	16.5586	16.5184	16.5635	16.7053	16.62	16.4165	16.2493	16.3976
UID269	P0DOX3	P0DOX3	IGD_HUMAN		Immunoglobulin delta heavy chain	15.3896	15.3132	15.4148	15.3266	15.3153	15.1867	15.462	14.7236	14.7525	14.6927	14.3719	14.5333	14.5788	14.59	14.8677	14.7978	14.8489	15.0264	14.9396	14.6457	15.108	14.9637	15.0451	14.98	14.9421	14.9747	14.8342	14.9668	15.0703	14.9144	15.0187	15.1626	15.0734	14.9524	15.1031	15.4974	15.5384	15.4315	15.2756	15.4134	15.3223	15.1977	15.3457	15.3639
UID270	P0DOX5	P0DOX5	IGG1_HUMAN		Immunoglobulin gamma-1 heavy chain	17.301	17.4329	17.2857	17.3965	17.5092	17.2604	17.5721	17.1104	17.3037	17.2839	17.1432	17.1104	17.0163	17.1446	17.0613	17.2017	16.8908	17.1043	17.1144	17.0932	17.124	17.4079	17.4346	17.4493	17.5823	17.3649	17.4743	17.4839	17.0578	17.1957	17.2108	17.0503	17.0786	17.1731	17.1022	17.1024	17.0358	17.2327	16.9563	17.1487	17.1426	17.0665	17.1967	17.1963
UID271	P0DOX6	P0DOX6	IGM_HUMAN		Immunoglobulin mu heavy chain	11.8448	12.1812	11.8041	11.9985	11.647	12.3812	12.2953	13.3592	13.3286	13.5107	13.0105	13.4395	13.3034	12.8202	13.6167	13.6206	13.8315	13.6251	13.4102	13.6347	13.3234	12.9178	13.0507	13.0612	13.1657	13.8413	13.0979	12.9672	13.5965	13.437	13.1511	13.5233	13.5641	13.3927	13.0505	13.4	13.4368	13.3129	13.1353	13.1618	13.235	12.9928	12.7498	13.0635
UID272	P0DOX7	P0DOX7	IGK_HUMAN		Immunoglobulin kappa light chain	15.7816	15.5318	16.4573	15.41	15.8167	16.0436	15.8259	15.5774	15.5754	15.2131	15.5402	15.9436	15.4535	15.1854	16.1116	15.4007	15.882	15.9375	15.5142	15.4009	15.3402	15.7812	16.0348	15.8219	15.7012	15.621	15.9437	15.8779	15.2765	15.4822	15.6857	15.8319	15.6165	15.7928	15.1117	15.8169	15.5904	15.5387	15.8349	15.6261	15.5229	15.4613	16.2205	15.6286
UID273	P0DOY3	P0DOY3	IGLC3_HUMAN	IGLC3	Immunoglobulin lambda constant 3	18.7324	19.0114	19.1577	18.9939	18.5171	19.0143	18.3673	18.8035	18.6478	18.8567	18.4674	18.6574	18.7617	18.6188	18.2775	18.3736	18.3015	18.4109	18.0754	18.2294	18.681	18.6977	18.581	18.5437	18.5538	18.1844	18.4357	18.4186	18.6048	18.6955	18.4529	18.6306	18.6104	18.3222	19.4268	18.9447	19.4768	19.8294	19.0733	18.8673	18.5213	18.6957	18.8958	18.8302
UID274	P0DP01	P0DP01	HV108_HUMAN	IGHV1-8	Immunoglobulin heavy variable 1-8	11.4181	11.0225	11.1779	11.2362	11.1556	10.805	11.1146	10.0509	10.3962	11.3515	11.0941	10.5126	10.68	10.9686	10.2934	11.013	11.0467	11.4593	11.2878	10.6831	10.7596	12.0249	11.7952	11.7401	11.9529	11.7968	11.7492	12.1862	11.1457	10.6884	10.7235	10.9107	11.0317	10.4736	10.9358	10.2809	11.518	10.6086	10.8166	10.9762	11.2835	10.809	12.782	12.5117
UID275	P0DP23;P0DP24;P0DP25	P0DP23;P0DP24;P0DP25	CALM1_HUMAN;CALM2_HUMAN;CALM3_HUMAN	CALM1;CALM2;CALM3	Calmodulin-1	10.0853	9.88466	10.5216	9.93567	9.23132	10.2121	10.1299	8.902	8.23887	10.0367	9.13261	8.84347	9.14447	9.34127	9.09536	6.58197	7.05746	9.85615	9.72602	9.68616	9.40412	9.55445	9.95605	10.0173	9.76229	9.75928	9.92635	9.07673	11.0975	10.7457	10.6171	9.67163	9.28108	9.5359	9.56038	10.3111	7.99431	9.94155	9.81729	10.1929	9.47256	10.2647	8.91077	9.43752
UID276	P0DPH7;P0DPH8;Q6PEY2;Q71U36;Q9BQE3	P0DPH7;P0DPH8;P68363;Q6PEY2;Q71U36;Q9BQE3	TBA1A_HUMAN;TBA1C_HUMAN;TBA3C_HUMAN;TBA3D_HUMAN;TBA3E_HUMAN	TUBA1A;TUBA1C;TUBA3C;TUBA3D;TUBA3E	Tubulin alpha-3C chain	8.5852	8.88106	9.9177	9.44216	8.94213	8.06118	9.30285	8.05679	8.33929	8.92843	8.67072	8.72129	8.73218	8.38147	8.86104	7.80326	6.8662	7.5201	8.45901	9.1526	6.85793	8.43258	7.08105	8.231	7.58657	9.22583	7.60714	8.57769	9.44186	7.71236	9.54009	8.69627	9.07066	6.23372	6.8837	9.46906	10.3594	8.95864	7.3379	7.49955	8.90768	7.45746	6.95033	6.8078
UID277	P0DTE1	P0DTE1	HV383_HUMAN	IGHV3-38-3	Probable non-functional immunoglobulin heavy variable 3-38-3	13.2759	13.3096	13.2835	13.0361	12.5778	13.2017	12.7625	13.13	13.1353	13.2827	13.1173	13.306	12.9443	12.9298	13.4386	13.3331	13.3104	13.5297	13.2882	13.3141	13.4031	13.249	13.3533	13.3992	13.2754	13.3316	13.1332	13.1467	13.3365	13.3666	13.4155	13.4937	13.1649	13.2565	13.2263	13.325	13.3096	13.5082	13.5963	13.3009	13.1945	12.9603	12.7158	12.3858
UID278	P10643	P10643	CO7_HUMAN	C7	Complement component C7	15.4353	15.4833	15.414	15.4746	15.4758	15.5167	15.393	14.989	14.933	14.9567	14.8807	14.9428	14.9767	14.9692	14.8829	14.9666	14.789	14.8201	14.8535	14.7498	14.8754	15.0747	14.9743	14.9453	15.0193	14.96	14.9294	14.9619	15.2732	15.153	15.2626	15.1858	15.2422	15.2818	15.2254	14.6585	14.6427	14.6836	14.7763	14.7242	14.7258	14.7078	14.9621	14.9768
UID279	P10721	P10721	KIT_HUMAN	KIT	Mast/stem cell growth factor receptor Kit	10.0245	9.871	9.95872	10.2101	9.96854	10.1672	10.089	10.1519	9.81897	9.60623	10.531	10.3965	10.0772	10.4688	9.8164	9.7311	9.51342	9.86387	9.83334	9.65403	9.8897	9.51668	10.6175	9.24012	10.017	9.36761	9.94542	10.0082	9.62503	10.2592	9.92988	9.31272	9.44425	9.69205	9.77529	9.87837	10.0835	10.1269	9.40841	9.81461	9.67998	10.1967	9.41012	9.43148
UID280	P10909	P10909	CLUS_HUMAN	CLU	Clusterin	16.9839	16.9409	16.8627	16.9047	16.9123	16.6817	16.8723	17.0848	17.076	17.09	17.1054	17.0236	16.877	17.0299	16.7842	16.7831	16.8636	16.8108	16.9074	16.5845	16.9023	16.9027	16.7679	16.8383	16.8795	16.7642	16.6877	16.9291	17.022	16.9896	16.9049	16.9082	17.0303	16.73	17.0316	16.801	16.752	16.7259	16.8116	16.7669	16.6778	16.8616	16.8683	16.9047
UID281	P11021	P11021	BIP_HUMAN	HSPA5	Endoplasmic reticulum chaperone BiP	11.1169	11.2579	11.0007	10.9493	10.8061	11.1539	11.118	10.9033	11.0523	11.212	11.089	10.8202	10.9566	11.1298	10.8316	11.0679	10.7356	10.623	11.3222	11.0257	11.1553	11.0938	11.1812	11.215	11.1922	11.1803	11.1067	11.175	11.3345	11.3845	11.2812	11.0359	10.7472	10.7002	11.216	11.0505	10.9758	10.8698	10.8673	10.7946	11.2004	11.0728	10.9355	10.8557
UID282	P11142	P0DMV8;P0DMV9;P11142;P17066;P34931;P54652;P48741	HSP7C_HUMAN	HSPA8	Heat shock cognate 71 kDa protein	10.4413	10.7418	10.8578	11.0534	9.51288	10.1411	10.7173	9.99848	10.2181	10.7767	10.3123	9.73825	10.0939	9.77481	9.11793	9.70992	6.60217	10.5149	10.3198	11.2215	10.5483	10.595	10.7185	10.3508	10.3895	10.7605	10.7582	10.247	11.264	11.2336	11.106	10.2441	9.78289	10.1622	10.4734	10.8956	10.1503	10.4024	10.1505	11.0693	10.4603	10.3151	10.07	10.2288
UID283	P11226	P11226	MBL2_HUMAN	MBL2	Mannose-binding protein C	12.8084	12.6613	12.6002	12.6333	12.7627	12.5278	12.6558	13.3096	13.3913	13.379	13.4297	13.3604	13.3842	13.193	11.5114	11.7172	11.8609	11.536	11.9934	11.6197	11.7284	13.0685	13.131	12.9668	13.0455	12.9502	13.0618	13.1103	11.2489	11.5226	11.4596	11.4738	11.3345	11.1076	11.0242	12.5972	12.8757	12.7608	12.7994	12.7178	12.8667	12.8735	12.8003	12.6692
UID284	P11279	P11279	LAMP1_HUMAN	LAMP1	Lysosome-associated membrane glycoprotein 1	10.2765	10.5938	10.4904	10.3695	10.6601	10.4569	10.175	10.2565	9.9696	9.85024	10.205	10.2853	10.1076	9.93391	9.44307	9.85606	9.97785	10.14	10.5669	9.67568	9.69352	10.0187	10.1623	10.2633	9.85707	10.5099	10.1595	10.5161	9.75592	9.93795	10.5433	10.3664	9.95021	10.1774	9.88774	6.33941	10.0483	9.78966	9.93825	9.93947	9.96428	9.99994	9.90219	9.99297
UID285	P11597	P11597	CETP_HUMAN	CETP	Cholesteryl ester transfer protein	11.7057	11.3887	11.5183	11.8152	11.3238	11.7708	11.6329	11.5135	11.1793	11.0026	10.875	11.3381	11.185	11.2133	11.3941	11.7287	11.3795	11.5014	11.3654	11.3337	11.6255	11.1488	11.0692	11.0674	10.9422	11.037	10.9951	11.1779	11.0797	11.0286	11.1065	10.9849	11.0114	11.171	10.8345	11.4786	11.4134	11.7176	11.6351	11.5522	11.3905	11.3064	11.4578	11.2123
UID286	P12111	P12111	CO6A3_HUMAN	COL6A3	Collagen alpha-3(VI) chain	10.8833	10.9613	10.8529	10.8119	10.7698	10.9864	10.8705	11.3375	11.197	11.192	11.0727	11.2299	11.3109	11.1957	10.7209	10.8532	10.8515	10.6582	10.8221	10.3927	10.7785	10.9387	10.9397	11.0984	10.9412	11.2474	11.1091	10.8685	11.2054	11.234	10.9119	11.1707	11.0046	11.1044	11.0051	11.2617	11.0686	11.1447	11.1794	11.1514	11.0987	11.0745	10.6001	10.5623
UID287	P12259	P12259	FA5_HUMAN	F5	Coagulation factor V	15.7455	15.6664	15.7126	15.6363	15.7407	15.7289	15.7158	16.0095	16.1283	16.0947	16.1179	16.1738	16.0796	16.088	15.8233	15.739	15.7454	15.7986	15.9016	15.9388	15.8319	15.6988	15.6815	15.6413	15.643	15.6352	15.6776	15.5782	15.766	15.7593	15.7861	15.7958	15.9223	15.9602	15.9421	15.7685	15.6372	15.4394	15.6317	15.6549	15.826	15.5367	15.8377	15.8627
UID288	P12814	P12814	ACTN1_HUMAN	ACTN1	Alpha-actinin-1	10.7972	11.2747	12.0136	11.6937	10.7482	11.1923	10.9064	10.6963	10.4621	11.0248	10.3489	10.137	10.891	10.5923	10.4028	10.9126	10.3555	10.9454	11.1752	11.6179	11.4423	10.7781	11.1658	11.2692	11.2278	11.3279	11.2158	10.8415	12.0214	11.7758	12.3768	10.6759	10.5222	10.5519	11.3388	11.6081	11.3044	11.0967	10.7136	11.2767	11.0816	11.1116	10.6214	7.40267
UID289	P12830	P12830	CADH1_HUMAN	CDH1	Cadherin-1	10.4933	10.5234	10.5831	10.7474	10.7775	10.8071	10.4011	10.4787	9.95881	10.3373	10.302	10.9566	9.84253	10.2059	9.71477	10.3901	9.95583	10.045	10.1398	8.33358	10.4221	10.501	10.3028	10.3842	10.2065	10.1486	10.0777	10.4036	11.2027	9.85672	10.636	10.0629	10.5944	10.5907	10.3081	10.2743	10.2991	10.2408	10.5446	10.7344	9.71833	9.73962	10.2745	10.2717
UID290	P12955	P12955	PEPD_HUMAN	PEPD	Xaa-Pro dipeptidase	11.0339	10.9989	11.2652	11.2078	11.1093	11.1362	11.1209	11.4775	11.6593	11.3616	11.5222	11.1901	11.4373	11.2922	11.0353	11.0932	11.0489	10.9884	11.3203	11.006	10.8464	10.8293	10.8836	11.0003	10.8805	11.0451	10.939	11.1729	11.0993	11.2636	11.0436	10.9142	11.058	11.104	11.2662	10.533	10.9269	11.1016	10.6993	10.7955	10.6231	10.7861	10.7133	10.7953
UID291	P13473	P13473	LAMP2_HUMAN	LAMP2	Lysosome-associated membrane glycoprotein 2	12.807	12.7729	12.8643	12.5246	12.5379	13.2919	12.5652	12.6776	12.8389	13.0952	12.5787	13.0546	12.698	12.5694	12.7782	12.7431	12.9032	12.8374	13.0049	13.1378	12.9129	12.594	12.789	12.9066	12.7556	12.9245	12.3696	12.8699	12.1822	12.7629	12.8527	12.7008	12.6658	12.6647	12.3371	12.772	12.7316	12.8178	13.0282	12.7098	12.4767	12.7539	12.7857	12.7177
UID292	P13591	P13591	NCAM1_HUMAN	NCAM1	Neural cell adhesion molecule 1	11.5403	11.7209	11.4438	11.5135	11.8442	11.279	11.4853	11.2222	11.3137	11.1836	10.9857	10.663	10.7982	11.115	11.4715	11.3342	11.6927	11.2499	11.5667	11.3299	11.6055	11.6192	11.6281	11.742	11.7232	11.6694	11.7274	11.4958	11.0015	11.0267	10.9371	11.2712	10.9929	10.6551	11.1314	11.154	11.6228	11.3081	11.1752	11.3347	11.0226	11.376	11.3792	11.4304
UID293	P13598	P13598	ICAM2_HUMAN	ICAM2	Intercellular adhesion molecule 2	11.238	11.171	11.1312	11.3196	11.2415	11.1395	11.2807	10.4676	9.60128	11.0152	10.4708	7.78003	10.466	10.0841	10.6327	10.8963	11.0304	10.4293	10.6936	10.3065	10.4534	10.2857	10.8245	10.9479	10.706	10.4317	10.4914	10.7191	10.9212	11.1681	10.4529	10.7095	10.9602	10.3829	11.0905	10.9595	10.9658	11.414	11.2568	11.2834	11.3223	10.9166	10.3852	7.41062
UID294	P13645	P13645	K1C10_HUMAN	KRT10	Keratin, type I cytoskeletal 10	11.3982	11.4983	11.7965	10.6349	10.854	11.4798	10.9634	11.2059	17.6038	11.0973	7.75299	9.96921	13.0625	10.9836	10.52	10.5341	10.3742	11.0097	19.3303	10.6562	11.1504	11.8649	12.7435	7.44194	10.6383	10.9777	10.7596	12.1426	13.6417	11.1075	10.806	10.8165	7.79234	7.98809	11.3589	12.8659	11.3538	11.1578	10.8728	11.1756	10.6469	11.9526	9.47896	11.0388
UID295	P13671	P13671	CO6_HUMAN	C6	Complement component C6	14.4878	14.6325	14.4688	14.4737	14.6419	14.4972	14.5677	14.5052	14.3781	14.5386	14.5131	14.4529	14.5654	14.6026	14.5698	14.5884	14.521	14.4711	14.6672	14.3691	14.4795	14.4865	14.4787	14.5019	14.4891	14.5025	14.7039	14.5454	14.3864	14.4902	14.4541	14.3646	14.5098	14.5087	14.4138	14.4812	14.4847	14.3847	14.53	14.5012	14.7085	14.5944	14.584	14.5835
UID296	P13796	P13796;P13797	PLSL_HUMAN	LCP1	Plastin-2	12.1343	12.1098	12.2213	11.9442	11.8675	12.0778	12.0727	12.016	12.0823	12.0831	12.2222	12.3043	12.1225	12.0712	11.9334	11.8455	12.1118	11.8626	12.0961	12.0026	11.7099	11.7074	12.1982	12.1185	11.9553	12.073	12.1634	11.6929	12.0213	12.0981	11.9174	12.2655	12.2274	12.1706	11.8492	12.2281	12.0296	12.0789	11.9982	12.2709	12.1152	12.2119	11.7363	11.9861
UID297	P13987	P13987	CD59_HUMAN	CD59	CD59 glycoprotein	8.76401	8.94685	8.71911	8.33399	8.82624	8.64125	9.32775	9.04179	7.87002	9.34019	9.28843	9.18296	9.12934	8.9632	9.30384	6.69174	9.52079	9.2017	9.4004	9.09568	9.0609	9.98492	9.23302	9.09933	8.48628	9.57944	8.88389	9.23898	8.78861	9.21738	9.38183	9.38206	9.50212	9.43623	9.233	6.40797	9.04015	9.40831	8.68982	9.22609	8.93787	9.35873	8.72045	8.90022
UID298	P14151	P14151	LYAM1_HUMAN	SELL	L-selectin	13.5107	13.8837	13.4261	13.6868	13.9083	13.5356	13.7213	12.976	13.2048	13.0694	13.2088	12.7137	13.0027	13.3083	13.2087	13.4787	13.4383	13.4854	13.613	13.1501	13.3399	13.3526	13.1143	13.2427	13.2829	13.0512	13.3966	13.5264	13.1397	13.549	13.2923	13.1948	13.248	13.3152	13.2914	13.7096	13.7762	13.8805	14.1142	13.5979	13.8065	13.8805	13.3278	13.6688
UID299	P14543	P14543;Q14112	NID1_HUMAN	NID1	Nidogen-1	9.20511	9.39268	8.73026	9.48248	9.27694	9.04807	8.9967	8.7915	8.27582	9.15757	9.05963	9.41211	9.51004	9.23397	9.37752	8.83691	8.6679	8.97343	8.96241	7.79186	9.34271	8.35339	7.70721	9.14421	8.8323	6.73838	9.00633	8.67734	7.52614	9.82806	8.66598	8.41323	9.11969	8.78969	7.35425	8.37277	9.19926	8.71171	7.7326	9.26419	9.56776	9.07447	7.62096	8.3934
UID300	P14618	P14618	KPYM_HUMAN	PKM	Pyruvate kinase PKM	11.7877	12.0351	12.1876	12.0262	11.432	11.8657	11.5063	11.2642	10.9223	11.235	11.0194	10.7074	11.2752	11.1297	11.379	11.407	11.4524	11.3075	12.6726	11.991	11.5271	11.655	11.8582	11.7155	11.7544	11.8536	11.6392	11.3856	12.0362	11.9985	12.4789	11.1019	11.0305	10.9636	11.5605	12.1976	11.2027	11.6648	11.2603	11.4589	11.5824	11.7285	11.4636	11.1146
UID301	P14625	P14625	ENPL_HUMAN	HSP90B1	Endoplasmin	10.3442	10.5375	10.8555	10.5953	10.4524	10.9557	10.292	10.6788	10.5703	10.9302	10.5111	10.6427	10.9971	10.7315	10.5544	10.9615	10.5495	10.7534	10.92	10.7918	10.5895	10.0259	10.8765	10.674	10.4238	10.7123	10.9434	11.2856	11.1315	10.3043	10.6989	10.9169	10.5784	10.8205	10.204	10.9501	10.9927	10.2165	10.4677	10.7539	10.7067	11.1796	10.2658	9.66982
UID302	P14780	P14780	MMP9_HUMAN	MMP9	Matrix metalloproteinase-9	9.79933	11.4653	11.837	11.7478	11.1172	7.17376	7.05042	7.36721	11.2185	11.2434	10.1442	9.92742	6.534	7.03001	7.31087	11.1873	10.8043	10.6111	10.7579	6.76428	9.4794	9.32621	10.9515	10.6672	7.8652	10.4167	8.67128	8.54856	9.23115	11.2738	11.1867	10.5258	10.1425	7.17258	9.13863	5.39908	10.4438	9.85195	10.0552	9.88587	8.32545	7.0216	6.28191	11.3668
UID303	P15144	P15144	AMPN_HUMAN	ANPEP	Aminopeptidase N	10.6703	10.6118	10.3569	10.4778	10.3072	10.3004	10.6636	10.4574	10.5867	10.5008	10.3635	10.224	10.3176	10.302	10.2102	10.5809	10.2286	10.2259	10.4508	10.6336	10.2813	10.6084	10.7454	10.376	10.7598	10.4748	10.4223	10.3776	10.099	10.1936	10.7867	10.4795	10.582	10.3459	10.3126	10.1826	10.0421	10.2416	10.2809	10.358	10.5736	10.5268	10.2335	10.1591
UID304	P15151	P15151	PVR_HUMAN	PVR	Poliovirus receptor	10.4763	10.3543	10.5794	9.36165	9.12637	9.34222	9.75512	10.3924	9.88403	9.2375	10.0612	10.3106	9.98583	8.95357	9.56266	9.24907	9.42985	9.84816	9.90716	9.54203	9.97357	7.66914	9.78382	9.71847	8.7122	9.89874	10.0023	9.9255	10.2453	10.6827	10.5504	10.6065	10.2794	10.3806	10.3782	10.0155	10.1826	10.1731	10.4143	10.1037	10.3829	9.89858	8.46184	10.7381
UID305	P15169	P15169	CBPN_HUMAN	CPN1	Carboxypeptidase N catalytic chain	13.6265	13.6221	13.5049	13.2195	13.5682	13.6613	13.7146	13.7636	13.7061	13.8459	13.7195	13.7541	13.8893	13.9221	13.5789	13.5767	13.3674	13.7165	13.7307	13.5843	13.4962	12.9443	12.9011	12.9512	12.8501	12.8408	12.7591	12.8738	13.4478	13.372	13.4199	13.5876	13.5233	13.6292	13.3928	13.4336	13.3742	13.2812	13.2882	13.4479	13.4971	13.2888	13.4536	13.5144
UID306	P15814	P15814	IGLL1_HUMAN	IGLL1	Immunoglobulin lambda-like polypeptide 1	18.6141	18.6258	18.6769	18.3471	18.5879	18.0303	18.6041	18.1463	17.6217	18.3431	18.8236	18.3726	18.6152	18.3023	18.0684	18.2781	18.1895	17.8393	18.208	17.5399	18.3793	18.2436	18.6438	18.2855	18.5562	17.924	18.152	18.5329	18.0255	18.0184	18.0806	18.4087	18.3898	18.234	18.1594	18.4835	18.6208	18.3367	18.7997	18.6633	18.4534	18.5696	18.7589	18.7532
UID307	P16070	P16070	CD44_HUMAN	CD44	CD44 antigen	12.1611	12.0574	11.7651	11.9021	12.3309	12.3855	12.2379	12.1959	12.2177	12.3433	12.2293	12.1724	12.1446	12.4427	11.7595	11.8322	11.657	11.9387	11.799	11.5936	11.6081	12.1921	11.9439	11.9909	12.0974	11.834	12.0598	12.1144	11.9901	12.2047	12.171	11.9197	12.1477	12.2797	12.2606	12.2023	12.7366	12.1317	12.423	12.2427	12.2809	12.0636	12.1882	12.0052
UID308	P17813	P17813	EGLN_HUMAN	ENG	Endoglin	9.63624	9.97321	9.901	9.3681	9.61193	10.1025	9.91585	9.74732	9.42159	8.61809	9.78061	7.4529	9.74373	9.45453	9.35914	9.29237	10.0454	9.37257	8.5549	9.3784	9.44363	9.66386	9.4748	9.74017	9.12703	9.48309	9.63663	9.65971	9.77201	9.37398	9.32776	8.83862	9.07683	9.72343	9.47586	9.37684	9.95285	8.36228	9.45994	10.0189	9.73768	9.79872	9.43617	9.69811
UID309	P17936	P17936	IBP3_HUMAN	IGFBP3	Insulin-like growth factor-binding protein 3	14.2004	14.2478	14.0654	14.0529	13.9614	14.0641	14.3073	14.1249	14.0912	14.2184	14.2568	14.1076	14.2577	14.3883	14.2165	14.2563	14.0155	14.0248	14.1266	13.9067	14.2027	13.7795	13.5806	13.8542	14.0516	13.7258	13.8186	13.9271	13.7379	13.8424	13.8091	13.7998	13.7719	13.9991	13.9259	13.6126	13.775	13.5711	13.6928	13.6945	13.7455	13.7051	13.9204	13.8086
UID310	P18065	P18065	IBP2_HUMAN	IGFBP2	Insulin-like growth factor-binding protein 2	10.4745	10.4785	10.9614	10.4505	10.6481	10.5374	10.6642	11.2181	11.3835	11.4147	11.4717	11.088	10.4661	10.4654	9.98292	10.0905	9.79237	9.87638	10.1044	10.3272	9.79353	10.4559	10.3145	10.5056	10.1053	10.6277	10.4226	10.4545	10.9732	11.4431	11.3986	11.4355	11.3319	11.1381	11.1176	10.6796	10.8707	11.0084	10.8797	10.2534	10.7358	10.4552	9.72664	9.62088
UID311	P18206	P18206	VINC_HUMAN	VCL	Vinculin	12.2794	12.6459	12.8138	12.9132	11.8692	12.71	12.4124	11.9254	12.0587	12.6116	11.7979	11.268	12.1206	11.8719	11.7607	11.9499	11.5273	12.0147	12.738	12.6781	12.2996	12.1636	12.3285	12.5303	12.3938	12.3502	12.1574	12.1949	13.1583	12.9992	13.3258	12.0768	11.8117	12.2786	12.3021	12.695	12.15	12.2851	12.0406	12.4425	12.4133	12.2153	11.8611	11.4904
UID312	P18428	P18428	LBP_HUMAN	LBP	Lipopolysaccharide-binding protein	12.7088	12.3328	12.5849	13.0527	13.9833	12.9075	12.8472	12.0234	12.1353	12.151	12.9343	13.766	13.0677	12.4474	12.5968	12.3676	12.6768	13.0959	13.8867	13.0347	12.5614	11.7999	11.6059	11.9582	12.2607	12.9227	12.6674	11.5465	12.1599	11.9145	12.0763	12.701	13.948	13.5418	12.0165	11.7005	11.427	11.3333	12.2091	12.6521	12.5262	12.2256	12.2723	12.5366
UID313	P19320	P19320	VCAM1_HUMAN	VCAM1	Vascular cell adhesion protein 1	10.983	11.1062	11.1145	11.6797	11.3366	10.957	10.9259	11.0296	10.8209	10.932	11.0235	11.2021	11.0416	10.7142	10.393	10.6472	10.8567	10.5431	10.9158	10.5454	10.199	10.2216	10.3926	10.8652	10.6761	10.9716	10.5722	10.4578	10.8958	10.6978	10.9327	11.1752	11.4185	11.0057	10.6819	10.9939	11.2774	11.1287	11.1425	11.553	11.3729	11.0288	10.5298	10.6515
UID314	P19652	P19652	A1AG2_HUMAN	ORM2	Alpha-1-acid glycoprotein 2	18.2595	18.1872	18.2284	18.3445	18.3986	18.4616	18.5452	18.8229	18.6727	18.6501	18.5984	18.5625	18.8677	18.6921	19.011	18.9435	18.9388	19.0038	18.9033	18.871	18.9617	18.7523	18.6598	18.5997	18.6241	18.7057	18.6658	18.6678	18.4144	18.2297	18.5376	18.3003	18.409	18.449	18.5064	19.1258	19.227	19.2157	19.0028	19.1446	19.1489	19.1202	19.1481	18.9163
UID315	P19823	P19823	ITIH2_HUMAN	ITIH2	Inter-alpha-trypsin inhibitor heavy chain H2	18.3322	18.2726	18.1362	18.2457	18.1689	18.1424	18.1784	18.4775	18.5489	18.5313	18.4624	18.3714	18.3739	18.409	18.3736	18.4041	18.4456	18.4668	18.4408	18.3123	18.3945	18.4807	18.4669	18.4527	18.458	18.5027	18.3467	18.4081	18.5219	18.4589	18.4872	18.478	18.4129	18.3319	18.4022	18.3521	18.3443	18.3689	18.3636	18.4092	18.3673	18.4145	18.2503	18.2807
UID316	P19827	P19827	ITIH1_HUMAN	ITIH1	Inter-alpha-trypsin inhibitor heavy chain H1	16.3084	16.3289	16.2185	16.3291	16.3558	16.2228	16.3236	16.5733	16.4816	16.4677	16.4467	16.3423	16.4362	16.5351	16.4754	16.5686	16.414	16.4774	16.3707	16.2592	16.4187	16.6191	16.5178	16.6119	16.6176	16.5337	16.4241	16.4534	16.6047	16.5661	16.5874	16.4472	16.4544	16.351	16.5491	16.4133	16.4793	16.4825	16.4595	16.4689	16.3968	16.5446	16.3889	16.3197
UID317	P20742	P20742	PZP_HUMAN	PZP	Pregnancy zone protein	10.1203	8.04653	9.54082	11.5601	12.7523	8.31498	8.09743	11.2797	11.3115	11.0518	11.2929	11.1629	11.0748	10.8928	12.6881	12.6555	12.5496	12.6303	12.7743	12.4162	12.8235	7.81182	7.79076	7.99778	7.98762	8.21571	7.11336	7.31395	9.55808	9.35864	9.45322	9.58056	9.6324	10.2807	10.6523	11.4312	11.6482	11.4987	11.5718	11.4	11.4864	11.5118	10.6701	10.5575
UID318	P20774	P20774	MIME_HUMAN	OGN	Mimecan	9.85059	9.4484	10.227	9.82363	7.58376	9.58153	9.32974	9.23676	9.55504	9.48399	9.45163	9.17266	9.26832	8.4977	8.95635	9.52816	8.96146	9.1447	9.15998	6.96264	9.13754	8.81456	8.66492	9.77403	8.89484	9.52384	8.91368	10.3663	9.84513	9.61988	10.1162	10.2009	10.0645	9.66285	6.21088	9.84342	10.0753	9.37117	9.6011	9.46234	9.75207	8.88483	9.30211	9.48027
UID319	P20851	P20851	C4BPB_HUMAN	C4BPB	C4b-binding protein beta chain	14.4479	14.3063	14.246	14.3372	14.4732	14.2236	14.4532	14.4479	14.4792	14.5109	14.6044	14.56	14.5276	14.5952	14.7165	14.8239	14.7359	14.7074	14.6945	14.6075	14.6869	14.657	14.6424	14.6223	14.5467	14.6411	14.4795	14.7196	14.647	14.5604	14.507	14.4155	14.5334	14.5125	14.6919	14.3627	14.4668	14.4832	14.5419	14.4771	14.4785	14.406	14.8964	14.8762
UID320	P21333	P21333	FLNA_HUMAN	FLNA	Filamin-A	12.8467	13.2922	14.0449	13.8214	12.7956	13.3482	13.1516	12.2093	11.7194	13.1325	12.1875	11.5126	12.9267	12.7165	12.3663	12.7533	12.0732	12.9262	13.3412	13.5201	13.1661	12.7274	13.1251	13.2046	13.3208	13.1976	13.0569	12.7701	14.2036	13.9239	14.5346	12.6163	12.5921	12.6979	13.3643	13.5496	13.0343	13.1368	12.8077	13.284	13.0935	13.2141	12.5961	11.4646
UID321	P22105	P22105	TENX_HUMAN	TNXB	Tenascin-X	12.4057	12.3422	12.3764	12.2704	12.247	12.1445	12.2894	12.2589	12.2	12.2353	12.3071	12.1247	12.1686	12.1598	12.0736	12.0207	11.9576	11.8165	11.9387	11.6709	12.0022	11.9646	12.0231	12.0945	12.153	12.1318	12.1128	12.0288	11.799	11.7898	11.6905	11.9343	11.8493	11.792	11.6648	11.9538	12.0492	11.9932	12.0403	11.9983	11.8498	11.9144	11.858	12.0295
UID322	P22352	P22352	GPX3_HUMAN	GPX3	Glutathione peroxidase 3	15.1667	15.041	15.0684	15.0711	14.7966	14.8116	15.0477	15.0028	15.1719	15.2712	15.2859	15.5115	15.1114	14.886	14.6865	14.7096	14.6843	14.7947	14.8852	14.7439	14.5541	15.0063	15.1331	15.1136	15.1952	15.4142	15.0419	15.0726	14.324	14.4213	14.4499	14.8391	14.6773	14.5448	14.5291	14.9143	14.8698	14.7968	14.999	15.038	14.7669	14.791	14.8156	14.916
UID323	P22692	P22692	IBP4_HUMAN	IGFBP4	Insulin-like growth factor-binding protein 4	9.96469	10.1882	9.51986	10.2012	9.92416	10.3139	10.4181	10.0769	10.2972	9.51325	10.4092	9.89642	10.2182	10.2109	10.1282	10.077	10.3265	9.94127	10.0137	9.68073	9.46943	9.50954	10.0458	9.81145	9.98851	10.3005	10.2483	9.78372	10.415	10.6154	9.9374	10.0239	9.93154	10.86	10.1053	9.78267	10.7541	10.5421	9.94721	10.1878	10.2194	10.4732	10.269	10.0956
UID324	P22792	P22792	CPN2_HUMAN	CPN2	Carboxypeptidase N subunit 2	15.065	15.1075	14.9091	14.9675	15.1494	15.1532	15.1617	15.1496	15.1416	15.1244	15.1561	14.921	15.2287	15.2321	15.0796	15.0183	14.993	15.0336	15.0956	14.7862	15.0145	14.6268	14.5466	14.5536	14.6133	14.5058	14.6802	14.7557	14.8744	14.8609	14.9083	14.9266	14.8496	14.9918	15.0855	14.6772	14.8936	14.8563	14.8745	14.899	14.9294	14.9141	15.0635	15.1038
UID325	P22891	P22891	PROZ_HUMAN	PROZ	Vitamin K-dependent protein Z	12.7357	12.6692	12.891	12.7593	12.5092	12.4375	12.668	12.5877	12.6251	12.5428	12.5372	12.597	12.5245	12.4519	12.6403	12.4955	12.6904	12.5305	12.5962	12.2989	12.7378	13.0533	13.2723	13.2063	13.0445	13.1858	13.2215	13.2431	12.9464	13.0477	12.9485	12.9816	13.0165	12.8558	12.9846	12.3915	12.343	12.4041	12.1661	12.0305	12.3814	12.155	13.1447	13.248
UID326	P23083	P23083	HV102_HUMAN	IGHV1-2	Immunoglobulin heavy variable 1-2	13.388	13.5918	13.3295	13.4534	13.4536	13.3524	13.6229	12.7616	12.8815	12.7324	12.8235	12.6818	12.8063	12.7078	13.9402	13.832	13.9567	13.6317	13.937	13.8781	14.0844	13.7951	13.4622	13.9358	13.8745	13.8337	13.5834	13.827	13.269	13.3292	13.4054	13.3028	13.073	13.1597	13.5181	12.6788	12.8223	12.8177	12.67	12.6083	12.7338	12.6404	14.9595	15.075
UID327	P23142	P23142	FBLN1_HUMAN	FBLN1	Fibulin-1	15.0705	15.195	15.2216	15.161	15.2329	15.3575	15.2211	14.9521	14.9962	15.0149	15.0262	15.1405	15.1829	15.1499	14.4138	14.3568	14.4533	14.2099	14.4496	14.5372	14.4933	15.2719	15.2616	15.2377	15.2798	15.1839	15.1343	15.2504	15.0107	14.8026	15.0455	15.0125	15.0321	15.1444	15.0763	14.6917	14.9518	14.7178	14.8899	14.8	14.8844	14.8488	14.9863	14.8714
UID328	P23470	P23470	PTPRG_HUMAN	PTPRG	Receptor-type tyrosine-protein phosphatase gamma	11.1498	11.3033	11.3134	10.8465	10.8054	10.6586	10.8798	10.5039	10.722	11.4747	10.9537	10.8401	10.5962	10.8903	10.5093	10.6715	11.016	11.0165	10.8716	10.6163	10.5753	10.5422	10.8488	10.81	10.8882	10.6356	10.5602	10.8085	10.0204	10.4407	10.6257	11.0961	10.9775	11.0133	10.512	10.556	10.2657	10.2403	11.0408	10.3504	10.3729	10.4644	10.7844	10.613
UID329	P23528	P23528;Q9Y281	COF1_HUMAN	CFL1	Cofilin-1	9.42754	10.06	10.847	10.3929	10.0741	10.4312	9.87635	9.70762	9.39799	10.067	9.6746	9.61943	9.92314	9.4135	9.61642	9.93373	9.09573	10.2643	9.84556	10.5397	10.4648	9.86842	10.3896	10.2093	10.3248	10.6758	9.97196	9.58875	11.1061	11.0424	11.2939	9.52168	9.83852	10.1632	10.1478	10.8454	10.3486	10.3298	10.0855	9.88	9.91461	10.3772	9.71927	9.06729
UID330	P24592	P24592	IBP6_HUMAN	IGFBP6	Insulin-like growth factor-binding protein 6	10.1234	10.0264	9.77468	9.25046	10.3049	10.4082	9.99796	10.0319	9.63322	9.94532	10.2717	9.73915	9.77145	9.90149	10.0767	9.84566	9.64224	8.63043	9.39906	9.63154	9.50849	9.79483	9.69201	9.75501	9.50047	9.54431	9.32066	9.73838	9.99773	9.94043	10.1619	10.1735	10.2587	10.1289	10.1254	9.89893	9.72652	9.81229	10.2529	10.0789	10.0644	10.4979	9.44026	9.79619
UID331	P24821	P24821	TENA_HUMAN	TNC	Tenascin	10.788	10.7129	10.7189	10.6162	10.8599	10.6877	10.7618	10.0612	10.4252	10.6667	10.7618	10.701	10.57	10.6027	10.5621	10.7876	10.6375	10.6591	10.5937	10.9181	10.3792	10.7304	10.5139	10.7533	10.5069	10.4052	10.7716	10.6586	10.7322	10.4009	10.32	10.7917	10.7919	10.7421	10.8219	10.8708	11.0134	10.8009	11.0109	10.8206	10.9848	10.5846	10.0997	10.5821
UID332	P25311	P25311	ZA2G_HUMAN	AZGP1	Zinc-alpha-2-glycoprotein	17.3222	17.4181	17.3471	17.3058	17.2814	17.1344	17.2798	17.3693	17.4726	17.5676	17.5409	17.5029	17.3398	17.3411	16.9001	16.9273	16.8905	16.9579	17.0565	16.8091	16.9026	17.1775	17.1715	17.2193	17.216	17.1819	17.0831	17.1397	17.3769	17.434	17.449	17.4904	17.4486	17.1716	17.3811	17.1146	17.1859	17.1946	17.1878	17.106	16.9559	17.1685	17.171	17.1253
UID333	P26038	P15311;P26038;P35241	MOES_HUMAN	MSN	Moesin	9.9407	9.60707	10.2598	10.1938	9.4533	9.61756	9.83709	9.64885	9.52419	10.3586	9.78573	9.70322	9.66143	9.64492	9.42477	7.73341	9.23542	10.0504	9.91041	9.48302	10.138	9.51185	10.4073	10.4708	10.3151	10.4577	10.1881	9.69266	10.2961	10.0678	11.0034	10.0432	10.3858	9.05734	9.89392	10.0435	9.99324	9.24529	9.60944	9.88044	9.71653	10.0424	9.51883	9.19496
UID334	P26927	P26927;Q2TV78	HGFL_HUMAN	MST1	Hepatocyte growth factor-like protein	12.6718	12.6647	12.5925	12.4846	12.5166	12.5436	12.4527	12.0809	12.1903	12.1941	12.2038	12.1354	12.1017	12.1904	12.4334	12.5018	12.4165	12.3139	12.4378	12.4185	12.6179	12.4284	12.4393	12.4193	12.3699	12.3138	12.4138	12.4912	11.2606	11.234	11.2679	11.3153	11.1795	11.1354	11.5145	12.5236	12.4995	12.4877	12.4425	12.4978	12.5223	12.5458	11.8234	11.7565
UID335	P27169	P27169	PON1_HUMAN	PON1	Serum paraoxonase/arylesterase 1	16.6829	16.5287	16.5875	16.509	16.4148	16.5492	16.4684	17.1105	17.048	16.9666	16.7094	17.0972	16.8234	16.7494	17.36	17.2411	17.371	17.2583	17.0462	17.2089	17.2711	17.0614	17.0571	16.9705	17.0513	17.1935	16.9427	16.9024	17.0732	16.9067	16.9756	16.927	16.9584	16.9323	16.9008	16.6714	16.6128	16.4755	16.4475	16.6241	16.3863	16.3367	16.9373	16.8538
UID336	P27487	P27487	DPP4_HUMAN	DPP4	Dipeptidyl peptidase 4	9.78362	7.81374	10.3405	9.32551	9.9548	9.54804	6.58923	8.02506	9.88889	10.0667	9.70476	10.0253	9.98793	9.45101	7.79931	9.87567	9.16652	9.79326	9.8427	9.87828	9.86785	10.2246	8.64652	9.71025	9.78092	9.57336	9.52503	9.66135	9.74386	9.38178	9.68247	6.94629	9.6283	8.31299	9.61521	10.0422	10.2039	9.06808	9.2329	9.67422	9.8883	9.81785	9.54171	8.96845
UID337	P27918	P27918	PROP_HUMAN	CFP	Properdin	13.6885	13.6877	13.6984	13.6002	13.7503	13.7067	13.8606	13.7754	13.7367	13.9099	13.8576	13.8762	13.8085	13.797	14.0831	14.1159	14.1931	14.1375	14.1793	14.0303	14.224	13.6739	13.7327	13.7389	13.8238	13.7973	13.4129	13.6908	13.4437	13.497	13.7042	13.4726	13.5807	13.3511	13.6739	13.6222	13.5166	13.4832	13.6002	13.6115	13.6125	13.8241	13.8322	14.0299
UID338	P28799	P28799	GRN_HUMAN	GRN	Progranulin	8.44755	8.66711	8.13326	10.0033	7.66656	9.51143	9.80343	9.21155	7.59372	8.44724	7.95133	8.71507	8.44954	7.81767	9.55532	9.32273	8.36218	9.50768	8.77997	8.62241	8.85394	8.27309	8.4726	9.55218	9.32375	8.11849	9.08007	7.1167	7.93187	8.91034	8.50387	9.15138	9.77206	9.22759	8.1693	9.66572	9.44947	8.99906	9.33536	9.85884	9.33569	8.75419	9.92098	8.99332
UID339	P29401	P29401	TKT_HUMAN	TKT	Transketolase	9.23125	8.32027	7.89062	7.62585	10.6219	11.2786	10.2646	8.50536	9.39295	9.1798	8.49125	9.97702	6.6644	6.95559	7.43855	9.53378	6.79978	8.98813	10.3243	8.36452	9.24846	10.433	7.91892	8.51495	10.6223	10.3256	9.16802	9.65478	8.64972	9.10824	9.89582	9.70345	9.72286	8.59823	8.99403	7.64801	8.45637	7.73366	8.94423	9.89669	8.47921	8.95101	9.80573	7.52447
UID340	P29622	P29622	KAIN_HUMAN	SERPINA4	Kallistatin	14.857	14.835	14.7934	14.6993	14.6869	14.6752	14.6665	14.4533	14.5546	14.6142	14.6095	14.6471	14.4238	14.5585	14.5404	14.5722	14.5039	14.5061	14.5545	14.4188	14.6743	14.7682	14.7057	14.7994	14.7398	14.8024	14.4902	14.7622	14.8825	14.8087	14.8539	14.9906	14.8637	14.7426	14.7493	14.442	14.4905	14.4552	14.3856	14.4272	14.3527	14.3759	14.532	14.5171
UID341	P30041	P30041	PRDX6_HUMAN	PRDX6	Peroxiredoxin-6	10.4049	9.94807	9.06755	9.55842	9.81494	9.11472	9.68244	7.16356	8.5117	10.0521	7.03606	9.81833	9.48667	9.7879	8.71883	9.08943	9.64719	9.25446	10.213	10.3262	10.2791	8.14118	9.91081	9.35499	9.45345	9.53926	9.08807	10.1844	11.1586	10.1224	10.4186	6.75838	9.33872	9.11599	9.99973	7.93698	9.0657	9.49657	9.31312	9.94001	10.0195	9.85665	9.74339	10.4145
UID342	P30101	P30101	PDIA3_HUMAN	PDIA3	Protein disulfide-isomerase A3	10.5021	10.6093	10.8478	10.5822	10.4631	10.4871	10.5208	10.3749	9.9067	8.22845	6.78517	7.02009	10.6237	9.85672	9.04959	10.1979	9.8232	10.5947	10.7674	10.8207	10.4891	10.3058	10.0559	10.7574	10.433	10.6679	10.3316	10.342	10.8761	10.832	10.7943	10.2431	8.1588	9.98918	10.3587	10.7411	10.7027	10.1352	11.9722	10.3021	10.6227	10.74	9.87783	10.1387
UID343	P31146	P31146	COR1A_HUMAN	CORO1A	Coronin-1A	8.13361	7.24954	6.71224	7.8971	6.70933	8.54797	8.32076	8.34218	7.79249	7.10344	8.24124	9.18412	7.20488	8.05877	8.0104	8.89553	9.85206	6.91706	8.75746	9.40177	6.09458	8.28876	8.4395	7.31861	8.21759	8.48912	8.1815	6.73559	8.51629	9.07135	9.39511	9.29529	8.61256	8.22044	8.008	7.79384	8.82795	8.22629	8.73361	9.03509	7.73479	7.60668	8.89968	7.75132
UID344	P32119	P32119	PRDX2_HUMAN	PRDX2	Peroxiredoxin-2	11.5604	11.2783	11.1856	10.9613	11.1217	10.7691	11.2222	11.7125	10.9181	10.8901	10.4195	11.6618	10.3178	11.2666	11.5154	11.0759	11.269	11.0895	13.0622	12.283	11.5397	10.7675	11.2117	11.4202	10.6603	10.3566	11.0209	11.4651	13.8229	10.8497	10.4575	9.91867	10.9739	10.359	11.3137	11.2923	11.1333	11.2105	11.3956	11.3795	11.0698	11.2301	11.146	11.6329
UID345	P33151	P33151	CADH5_HUMAN	CDH5	Cadherin-5	13.1952	12.9683	12.9773	13.0382	13.1528	12.9979	13.326	12.9188	13.1441	13.0834	13.127	12.8834	12.9434	13.1127	12.5966	12.8809	12.9369	12.7475	12.9264	12.7145	12.7697	12.785	12.9042	12.9221	12.9915	12.8999	12.953	12.8514	12.7059	12.8482	12.8226	12.7941	12.838	12.885	12.7715	13.3041	13.1727	13.1091	13.427	13.2991	13.3653	13.3023	12.7627	12.7446
UID346	P33908	P33908	MA1A1_HUMAN	MAN1A1	Mannosyl-oligosaccharide 1,2-alpha-mannosidase IA	9.92281	10.9446	10.7688	10.3113	10.8625	10.9926	10.5219	10.5225	10.5105	10.5306	10.3906	10.2684	10.6655	10.5015	10.7412	10.6835	10.0226	9.76838	10.6768	9.65528	10.7394	10.0923	10.9997	11.0071	9.94916	10.7913	10.2349	10.6191	9.28729	10.2794	10.3867	10.4621	10.593	10.5515	10.6905	10.536	10.7693	11.0212	11.1322	10.4405	11.0957	11.2076	10.1808	10.6714
UID347	P34096	P34096	RNAS4_HUMAN	RNASE4	Ribonuclease 4	10.0753	9.91307	9.11047	9.61234	10.0564	9.79702	9.88156	9.22123	9.84187	9.47728	9.62595	10.0926	10.0817	9.95885	9.51107	9.8214	9.26947	9.51374	9.57629	9.67494	9.35515	10.2353	9.73138	9.49954	9.66503	8.9072	9.7495	9.85689	9.15215	9.54774	8.97833	9.34801	9.39686	9.85877	9.68995	9.73478	9.84225	9.56189	9.84599	9.81036	9.36795	9.556	9.60801	9.71218
UID348	P35443	P35443	TSP4_HUMAN	THBS4	Thrombospondin-4	10.2136	10.3808	10.3308	10.5244	10.4132	10.602	10.0592	10.2668	9.78876	10.3288	10.6536	9.99942	10.1264	10.358	10.205	9.48851	10.2656	10.0496	9.52364	9.96346	10.3087	9.93972	9.60062	9.94237	10.3056	10.3171	10.2793	10.5904	10.2044	9.58366	10.0866	10.0207	10.0153	10.3428	10.1096	9.81874	10.7292	10.2517	10.4058	10.4179	10.5892	10.8605	10.5236	10.5093
UID349	P35443;P49747	P35443;P49747	COMP_HUMAN;TSP4_HUMAN	COMP;THBS4	Thrombospondin-4	17.2125	17.3877	17.0964	17.3373	17.0695	17.4329	17.3062	16.9116	16.8704	16.8036	16.9366	16.7042	16.9719	17.1061	16.506	16.5195	16.4907	16.4	16.4744	16.4171	16.7432	17.126	16.9029	16.8164	16.9634	16.8322	17.2232	17.4159	16.7887	16.9379	16.9219	16.9431	16.9934	17.0382	16.8769	17.1943	17.2954	17.1133	17.1865	17.012	17.1662	17.3137	17.1036	17.0369
UID350	P35527	P35527	K1C9_HUMAN	KRT9	Keratin, type I cytoskeletal 9	12.2475	11.6543	8.52027	7.36664	8.9889	7.88789	12.9701	7.1873	7.29402	7.58274	11.3876	10.4803	9.41386	11.629	9.547	9.52353	13.1106	7.29128	20.1657	11.4418	8.00826	8.76327	8.36245	7.80416	8.02298	7.69233	7.08847	12.7434	12.8849	11.1746	11.9708	12.5339	7.10841	6.21278	11.2996	14.3977	11.6208	11.2806	11.1789	11.6243	11.7628	11.2052	11.775	7.7821
UID351	P35542	P35542	SAA4_HUMAN	SAA4	Serum amyloid A-4 protein	17.1555	17.3488	17.4159	17.335	17.1557	17.8209	17.2861	16.7664	16.7661	16.7538	16.6269	17.0267	17.4531	16.8579	17.65	17.6238	17.5705	17.7546	17.6086	17.8788	17.7045	17.2633	17.2194	17.1867	17.2644	17.3199	17.592	17.1691	17.1796	17.191	17.2676	17.3135	17.2188	17.5021	17.1322	17.3882	17.5709	17.5072	17.4182	17.5622	17.6152	17.3702	17.0491	17.0082
UID352	P35555	P35555	FBN1_HUMAN	FBN1	Fibrillin-1	9.83301	9.45435	9.63804	9.43175	9.49304	6.48015	9.27948	9.21463	9.24035	7.25611	9.22923	9.21211	9.40608	8.93645	9.19354	7.34675	8.86328	9.21167	8.06183	7.83496	8.66763	9.32607	9.32339	6.50146	9.97997	8.56653	9.44601	9.29134	9.35318	8.57214	9.10029	9.22724	8.77888	8.31057	9.022	10.023	8.38489	9.45738	9.37324	7.68263	9.87613	9.50479	8.88666	9.19584
UID353	P35579	P35579	MYH9_HUMAN	MYH9	Myosin-9	10.5738	11.1487	11.9908	11.5857	10.7008	11.0785	11.0547	10.3553	10.2363	11.1435	10.403	9.83259	11.0602	10.8835	10.1863	10.661	10.4032	10.8775	11.2536	11.4127	11.0623	10.8407	11.2403	11.2209	11.218	11.1679	10.9404	10.8077	11.9218	11.6165	12.2253	10.6885	10.7747	10.4871	11.2288	11.3053	10.9739	11.0909	10.7066	11.2084	10.9238	11.0373	10.6431	10.1657
UID354	P35858	P35858	ALS_HUMAN	IGFALS	Insulin-like growth factor-binding protein complex acid labile subunit	15.2986	15.3732	15.2859	15.2372	15.4157	15.3088	15.3779	15.3395	15.2979	15.3169	15.2611	15.3808	15.241	15.5037	15.5067	15.5764	15.5442	15.5354	15.4828	15.2422	15.6611	15.2996	15.3146	15.4074	15.3896	15.3576	15.2442	15.33	14.9973	14.971	14.9887	15.0902	14.9642	15.1039	14.9886	14.876	14.8958	14.9396	15.0387	14.9778	14.8831	14.9247	15.3075	15.2623
UID355	P35908	P35908	K22E_HUMAN	KRT2	Keratin, type II cytoskeletal 2 epidermal	11.7773	11.0881	10.5179	9.74332	12.3125	8.58628	6.98541	8.21623	15.9856	10.9475	10.1052	9.9562	7.00405	11.9875	8.0253	10.4211	8.72307	9.74855	18.2588	7.38795	8.25855	10.6928	12.6997	7.91732	11.3189	8.13349	9.26714	8.75571	11.5385	10.4998	8.21394	10.1173	6.4448	11.8971	10.4326	11.3118	11.2548	10.6326	9.60812	10.6217	11.2656	10.5313	8.92086	9.98405
UID356	P36955	P36955	PEDF_HUMAN	SERPINF1	Pigment epithelium-derived factor	14.8125	14.9212	14.7772	14.8537	14.6364	14.6494	14.7919	14.9727	15.0516	15.1151	15.0322	15.0541	14.9685	14.9333	14.6845	14.7445	14.7651	14.818	14.706	14.6502	14.7699	14.4963	14.5536	14.6523	14.6138	14.6622	14.5993	14.504	14.5217	14.5765	14.5906	14.7201	14.565	14.5005	14.5863	14.6052	14.6524	14.599	14.6334	14.593	14.578	14.6269	14.702	14.7571
UID357	P36980	P36980	FHR2_HUMAN	CFHR2	Complement factor H-related protein 2	13.0813	13.1763	13.0213	12.9996	13.0386	13.1034	12.9492	13.3581	13.3622	13.5175	13.4159	13.6131	13.1561	13.1432	13.4033	13.3174	13.2471	13.2092	13.2252	13.1947	13.294	12.5453	12.5577	12.8087	12.4577	12.7799	12.5354	12.5765	13.4628	13.4831	13.4211	13.686	13.5418	13.3963	13.3094	13.4095	13.2038	13.3421	13.2636	13.3538	13.2836	13.0639	13.6284	13.8084
UID358	P36980;Q03591	P36980;Q03591	FHR1_HUMAN;FHR2_HUMAN	CFHR1;CFHR2	Complement factor H-related protein 2	13.9498	13.722	13.6353	13.902	14.1367	13.9324	14.1304	14.9342	14.9036	14.7782	14.8744	14.9428	14.8261	14.6338	14.6312	14.5715	14.7228	14.6098	14.5795	14.7104	14.5273	13.6971	13.8403	13.5923	13.9228	13.8202	13.5807	13.6168	14.851	14.8594	14.8459	15.036	14.8292	14.9552	14.9109	14.6169	14.5888	14.5392	14.4713	14.7584	14.6905	14.7699	14.3744	14.1733
UID359	P37802	P37802	TAGL2_HUMAN	TAGLN2	Transgelin-2	11.07	11.1383	11.3523	11.4142	9.84903	10.7728	10.9216	10.2576	9.57493	10.9878	10.3614	7.768	10.7722	10.6568	10.2873	10.4373	9.64975	10.6712	11.3344	11.4036	10.9286	10.8196	11.1009	11.2702	11.0535	11.2616	11.1366	10.7949	12.1493	11.6984	12.0783	10.478	10.8068	10.8319	10.8434	11.4575	10.7526	10.77	10.6795	11.1228	11.0309	11.1828	10.6299	9.43153
UID360	P39060	P39060	COIA1_HUMAN	COL18A1	Collagen alpha-1(XVIII) chain	10.9582	10.4248	10.0696	10.4019	10.3811	10.232	10.3654	9.91296	10.6584	10.4451	10.1616	10.5669	10.5409	10.3632	10.3376	10.3851	9.49231	10.3391	10.4813	10.3074	10.0084	10.728	10.2745	10.1467	10.2401	10.4468	10.1504	10.1635	10.712	10.7907	10.4046	10.8168	10.7328	10.6067	10.4874	10.3998	10.8649	9.14975	10.5222	10.6322	10.5002	10.2725	10.2222	10.1147
UID361	P41222	P41222	PTGDS_HUMAN	PTGDS	Prostaglandin-H2 D-isomerase	11.9613	11.8759	12.2029	11.8886	11.919	11.6279	12.1631	12.1367	12.1122	12.3931	12.4011	11.989	11.9409	11.9312	11.825	11.9696	12.1066	11.8917	11.8987	11.4336	11.8598	12.2623	12.0213	11.9647	12.1156	12.1449	11.813	11.9844	12.1893	12.4522	12.2938	12.5191	12.4442	11.8655	11.7373	12.3784	12.0523	12.2614	12.3398	12.0337	12.073	12.1593	11.9205	11.9525
UID362	P43121	P43121	MUC18_HUMAN	MCAM	Cell surface glycoprotein MUC18	11.9422	11.9524	11.9025	12.0586	11.8148	12.1184	11.8666	11.9549	11.6011	12.0113	12.0161	12.2	11.7934	11.8096	11.9743	11.6891	11.9165	12.0252	11.7037	11.8832	12.0186	12.3383	11.9649	11.8202	12.2642	11.7877	11.9255	12.2378	11.9962	11.7656	11.489	11.8686	11.7944	12.1235	11.5817	11.3097	11.7842	11.9923	11.9228	11.8909	11.6189	11.7904	11.3958	11.793
UID363	P43251	P43251	BTD_HUMAN	BTD	Biotinidase	13.3853	13.598	13.5291	13.4237	13.4121	13.2662	13.0082	13.0846	13.2044	13.3974	13.0769	13.2429	13.1045	13.2859	13.3703	13.2787	13.2952	13.27	13.3463	13.3575	13.3288	13.1131	13.1714	13.0673	13.0808	13.1652	12.9943	13.2993	13.4426	13.4186	13.413	13.5361	13.4638	13.3512	13.5	12.9174	13.1962	13.0883	13.139	12.9495	12.955	12.9738	13.2252	13.0772
UID364	P43652	P43652	AFAM_HUMAN	AFM	Afamin	16.5381	16.5638	16.4831	16.4968	16.423	16.4316	16.3378	16.2881	16.355	16.3266	16.2987	16.3374	16.1958	16.3286	16.5505	16.5805	16.5366	16.5159	16.5361	16.4616	16.6322	16.5013	16.5589	16.5765	16.5447	16.5407	16.3891	16.6704	16.2098	16.2156	16.2303	16.2667	16.2227	16.0868	16.2765	16.494	16.3853	16.4023	16.3819	16.4821	16.3534	16.4017	16.6312	16.6326
UID365	P48059	P48059	LIMS1_HUMAN	LIMS1	LIM and senescent cell antigen-like-containing domain protein 1	9.74903	9.13914	9.66678	9.22698	8.12593	8.81609	7.77951	7.40932	6.95443	9.0257	8.19938	7.66562	8.56875	8.53942	6.72189	8.86139	6.67741	8.85837	9.3767	9.46182	9.12046	9.18226	9.04198	9.02901	8.94782	9.28133	8.94851	9.00866	9.65346	9.408	10.0036	8.57992	8.51975	8.60225	9.43683	9.571	8.16331	8.59126	7.99125	9.27235	9.21713	8.73369	9.02523	7.78686
UID366	P48740	P48740	MASP1_HUMAN	MASP1	Mannan-binding lectin serine protease 1	12.092	12.1936	12.1404	12.07	12.0828	11.9542	12.3536	12.418	12.5102	12.3745	12.416	12.3882	12.2754	12.4909	12.4261	12.3393	12.2973	12.1028	12.3616	12.122	12.1912	12.4952	12.6349	12.4284	12.4523	12.4073	12.4883	12.6155	12.2595	12.087	12.0775	12.1587	12.1258	12.1475	12.4691	12.3003	12.0929	12.2694	12.1675	12.1881	12.3103	12.4813	12.193	12.1799
UID367	P49747	P49747	COMP_HUMAN	COMP	Cartilage oligomeric matrix protein	11.984	11.8417	11.704	11.8323	11.7556	11.7487	11.7001	11.5102	11.5347	11.3866	11.3565	11.4848	11.3387	11.7663	10.9681	11.0908	10.7352	10.9682	11.1138	11.3031	11.3219	11.8604	11.3217	11.2568	11.3458	11.1728	11.4561	11.7517	11.46	11.5246	11.7632	11.4659	11.6274	11.8484	11.6217	11.7373	11.6364	11.7054	11.5507	11.5029	11.8094	11.9683	11.4928	11.7086
UID368	P49908	P49908	SEPP1_HUMAN	SELENOP	Selenoprotein P	14.8512	14.7618	14.6492	14.6482	14.5533	14.4513	14.6848	15.1075	15.2872	15.308	15.2735	15.2077	15.0453	15.0429	14.812	14.8487	14.9283	14.8596	14.8476	14.8676	14.6617	15.1251	15.2334	15.1308	15.0879	15.2275	15.1223	15.1015	14.4525	14.4149	14.4879	14.3792	14.3133	14.2021	14.6379	14.8653	14.8112	14.8987	14.7139	14.8087	14.7341	14.7318	15.0199	15.0506
UID369	P49913	P49913	CAMP_HUMAN	CAMP	Cathelicidin antimicrobial peptide	11.5498	11.2535	11.9818	11.7903	11.909	11.0612	10.7746	10.5808	10.5556	11.1824	10.9892	11.2555	9.75897	9.87878	10.439	10.8197	11.1605	10.9628	11.207	10.443	11.0234	10.1764	10.9297	11.0156	10.8668	11.027	10.3181	10.2782	10.5377	10.2902	10.782	11.2742	11.0889	9.87698	10.4409	9.82378	10.0454	10.6456	10.8243	10.5902	10.1056	9.98904	9.97451	10.4707
UID370	P51884	P51884	LUM_HUMAN	LUM	Lumican	15.6093	15.582	15.583	15.5824	15.3538	15.7225	15.5501	15.5679	15.6739	15.7831	15.6846	15.6151	15.5111	15.4399	14.9916	14.9462	14.9548	14.9739	14.9562	14.9945	15.0065	15.4709	15.5178	15.4958	15.4985	15.4184	15.4803	15.49	15.5875	15.693	15.6608	15.6952	15.5743	15.746	15.6524	15.4759	15.4153	15.3928	15.4264	15.4655	15.4955	15.3856	15.5464	15.6647
UID371	P54108	P54108	CRIS3_HUMAN	CRISP3	Cysteine-rich secretory protein 3	11.5451	11.7054	11.5189	11.6651	11.7922	11.1671	11.4762	11.8592	11.8182	12.1692	12.1144	11.8976	12.0246	11.9119	11.7028	11.783	11.6075	11.8261	11.9475	11.2205	11.7018	12.0098	12.1115	11.7549	12.0753	11.6883	11.5808	11.8087	11.7816	11.9522	12.1606	12.1487	12.371	11.7304	11.9059	11.6748	11.8313	11.6815	11.7017	11.8944	11.6407	11.7384	11.5096	11.336
UID372	P54289	P54289	CA2D1_HUMAN	CACNA2D1	Voltage-dependent calcium channel subunit alpha-2/delta-1	10.0562	10.1988	9.53203	9.73897	9.89057	9.7696	9.86482	7.6392	7.51762	9.7435	9.76231	8.36175	9.68023	9.97167	7.96436	7.06574	8.04885	9.97592	9.87518	8.58243	9.34356	10.2362	8.20876	10.0781	9.44935	10.1909	9.614	9.72312	9.13605	6.97823	10.1308	8.10006	10.0195	9.34646	9.13438	9.50611	6.03319	9.66383	8.16654	9.44148	9.22299	9.45245	9.67607	9.08991
UID373	P55056	P55056	APOC4_HUMAN	APOC4	Apolipoprotein C-IV	12.76	12.8026	12.6029	12.553	12.6617	12.3624	12.4974	12.7624	12.8437	12.7963	12.5787	12.5853	12.6491	12.9439	12.8375	12.9295	12.9967	12.7138	12.6654	12.4611	13.7092	13.1863	13.2098	13.0285	12.8129	13.0415	12.9727	13.2374	12.8086	12.7101	12.8003	12.9002	12.9491	12.6131	13.284	12.6278	12.4058	12.8132	12.2339	12.4163	12.5257	12.488	13.0245	13.0862
UID374	P55058	P55058	PLTP_HUMAN	PLTP	Phospholipid transfer protein	13.3262	13.148	13.131	13.1694	13.1797	13.2191	13.0774	13.6202	13.5874	13.4908	13.5673	13.6363	13.3472	13.6448	13.3616	13.2647	13.328	13.1967	13.2343	13.2757	13.2989	13.9629	14.0823	13.905	13.9093	13.9351	13.7081	13.9062	13.7997	13.5871	13.7612	13.7697	13.8758	13.6845	13.6584	13.7227	13.6534	13.78	13.6265	13.7505	13.7096	13.9166	13.7286	13.6762
UID375	P55103	P55103	INHBC_HUMAN	INHBC	Inhibin beta C chain	9.35001	10.5786	10.3723	10.4037	9.63226	10.1864	10.1601	10.6263	10.5009	10.202	10.4496	10.8427	10.3777	10.4739	10.6527	10.5016	10.5938	10.6679	10.6002	10.5354	10.7409	10.3178	10.5232	10.3941	9.83061	10.4411	10.4942	10.0033	10.3039	10.4235	9.99963	10.4295	10.359	10.4489	10.2838	10.7523	10.7845	10.9411	10.5812	10.7303	10.5688	10.231	10.6018	10.6848
UID376	P55290	P55290	CAD13_HUMAN	CDH13	Cadherin-13	11.3434	11.2692	11.4505	11.1366	11.3306	11.6709	10.9125	10.8364	11.2747	11.0909	11.6083	11.3963	10.9495	10.7064	11.1459	10.8982	10.9481	10.9211	10.9073	10.2868	11.6134	11.4731	11.0679	10.8344	11.2459	11.1032	11.2378	11.151	10.9871	10.8631	11.3289	10.9213	11.3853	11.4829	11.1993	11.2967	10.8494	11.1106	11.4205	11.2762	11.2437	10.9253	10.5958	10.6802
UID377	P58546	P58546	MTPN_HUMAN	MTPN	Myotrophin	8.98067	9.04498	10.4139	9.55872	7.91801	7.67215	7.10331	6.69534	8.63442	9.42674	8.5088	8.8357	8.34513	8.99112	7.76724	7.80893	8.22585	6.68141	9.00909	8.92318	8.00275	7.1756	8.44253	10.1304	8.24806	8.91919	8.13962	7.12882	8.10143	9.6334	9.49531	9.45249	7.09842	8.7831	8.83073	9.67137	9.30438	7.32499	8.33915	7.44809	7.35511	9.02738	9.67029	7.38259
UID378	P59665;P59666	P59665;P59666	DEF1_HUMAN;DEF3_HUMAN	DEFA1;DEFA3	Neutrophil defensin 1	13.5651	14.228	14.7501	14.4822	14.5836	13.7205	13.7234	14.1128	13.6755	14.5101	14.7155	14.366	13.5356	13.0262	13.3462	13.7765	14.2943	14.0423	14.2665	13.4688	13.235	12.5428	13.5853	14.4706	14.1692	14.1214	12.8089	12.4076	13.3812	14.7186	15.3363	15.2143	14.9706	14.5572	13.1402	13.2041	13.9468	14.3852	14.3984	14.5234	13.7788	13.538	12.7608	13.8702
UID379	P60660	P60660	MYL6_HUMAN	MYL6	Myosin light polypeptide 6	10.4706	11.2315	12.2464	11.8565	10.5861	11.6424	10.9901	10.281	7.23747	11.4837	10.1914	9.37222	10.7004	10.5844	10.2349	10.555	10.224	10.8822	11.0918	11.9138	11.3488	10.438	11.3895	11.0847	11.1721	11.3022	11.0643	10.9925	12.3918	12.1239	12.7992	10.8804	10.7202	10.5228	11.4471	11.487	11.2291	11.3505	10.8777	11.5136	11.3981	11.3397	10.7613	9.745
UID380	P60709;P63261	P60709;P63261	ACTB_HUMAN;ACTG_HUMAN	ACTB;ACTG1	Actin, cytoplasmic 1	14.6154	15.1357	16.0804	15.7879	14.615	15.2307	15.0175	14.3056	13.3442	15.2597	14.2162	13.6415	14.8997	14.6091	14.2107	14.4913	14.0632	14.8497	15.2334	15.6616	15.0917	14.7504	15.2219	15.2784	15.4006	15.3933	14.9666	14.6491	16.2234	15.9661	16.6922	14.816	14.7117	14.5842	15.2672	15.628	14.8694	15.2384	14.6454	15.3505	14.9128	15.0161	14.5034	13.2095
UID381	P61006;P61026;P62820;Q92928;Q92930;Q9H0U4	O95716;P20336;P20337;P20338;P61006;P61018;P61026;P61106;P62820;Q15286;Q15771;Q6IQ22;Q86YS6;Q92930;Q96AX2;Q96DA2;Q96E17;Q9H0U4;Q92928	RAB10_HUMAN;RAB1A_HUMAN;RAB1B_HUMAN;RAB1C_HUMAN;RAB8A_HUMAN;RAB8B_HUMAN	RAB10;RAB1A;RAB1B;RAB1C;RAB8A;RAB8B	Ras-related protein Rab-8A	9.86395	9.99155	11.114	10.519	8.42821	10.0532	10.005	6.91877	7.12581	10.226	7.75337	8.63056	9.51902	9.28141	7.4429	9.29863	6.77619	9.44068	10.3233	10.6986	10.5145	9.38945	10.1225	8.1831	10.2576	10.303	9.80866	9.17671	10.6393	10.0307	10.8546	9.5707	9.62904	9.3578	10.0581	10.417	9.85857	10.1479	9.56723	9.99047	9.83083	9.84462	10.2276	7.40622
UID382	P61224	P61224;P62834	RAP1B_HUMAN	RAP1B	Ras-related protein Rap-1b	10.6715	10.935	11.5496	11.4794	10.1204	10.9852	10.7189	10.2833	10.1967	10.8729	10.2789	10.0052	10.7099	10.7026	10.1402	10.3868	9.75642	10.7215	10.7651	11.2665	11.186	11.0315	11.3274	10.7724	11.2522	11.1929	10.9474	10.6272	11.8068	11.6039	11.9563	10.8022	10.5687	10.8673	11.172	11.2389	10.5704	11.1749	10.3804	10.8643	10.9207	10.7682	10.5254	10.2485
UID383	P61626	P61626	LYSC_HUMAN	LYZ	Lysozyme C	13.9526	14.3336	14.337	14.0489	14.106	13.772	13.7228	13.2871	13.8163	13.8793	13.8412	13.5735	13.5863	13.5325	13.5369	13.9979	13.843	13.4896	13.8787	13.5236	13.39	13.1726	13.5407	13.2666	13.0823	13.0097	12.8146	12.9831	13.4625	13.6372	13.8184	13.6953	13.6669	13.5887	13.1599	13.7804	13.886	13.6578	13.8352	13.6359	13.7487	13.5687	13.4056	13.7329
UID384	P61769	P61769	B2MG_HUMAN	B2M	Beta-2-microglobulin	11.8335	11.7966	11.7875	12.0211	11.6388	12.0072	12.0317	11.6059	11.6862	12.0109	11.747	11.9701	11.8713	11.6649	11.6737	11.4818	11.7315	11.6452	11.5448	11.8629	11.2179	11.4645	11.8478	11.7379	11.6759	11.5829	11.3669	11.3284	11.6553	11.7994	12.0686	12.2983	11.8323	11.8657	11.6249	12.2631	11.8828	12.1953	11.8191	11.7219	11.8708	11.9054	11.3889	11.45
UID385	P61981;P62258;P63104;Q04917	P27348;P31946;P31947;P61981;P62258;P63104;Q04917	1433E_HUMAN;1433F_HUMAN;1433G_HUMAN;1433Z_HUMAN	YWHAE;YWHAG;YWHAH;YWHAZ	14-3-3 protein gamma	9.74247	11.1284	11.5719	11.5477	10.2407	10.7918	11.2875	10.2436	9.53753	11.136	10.4706	7.26051	10.1165	10.4186	10.1466	10.0342	9.51816	10.5868	10.8107	11.3935	10.5208	10.3376	10.8139	10.9937	11.0275	10.6646	10.14	10.098	11.7524	11.4513	11.7032	10.7511	10.0457	9.96769	10.7061	10.8764	10.3157	10.5761	9.47014	10.1782	9.83339	10.0757	10.6607	9.39825
UID386	P62328	P62328	TYB4_HUMAN	TMSB4X	Thymosin beta-4	10.1648	10.0103	10.6418	10.7868	10.6041	10.6399	10.0055	9.92455	9.55348	10.4033	9.06951	9.74569	9.81037	10.0396	10.1989	8.14749	9.77247	9.90164	10.5375	9.84367	10.2649	11.2365	10.3428	10.7807	10.4611	10.5086	10.3703	10.1287	11.5323	11.3371	11.4579	9.22065	9.40914	9.29347	10.4678	10.2569	9.73641	9.90353	9.79293	10.2459	10.1342	10.5427	10.1201	9.68268
UID387	P62736;P68032;P68133	P62736;P63267;P68032;P68133	ACTA_HUMAN;ACTC_HUMAN;ACTS_HUMAN	ACTA1;ACTA2;ACTC1	Actin, aortic smooth muscle	12.7299	13.3557	14.068	13.9949	12.4405	13.4553	13.1357	12.6279	11.5672	13.2571	12.2999	11.7091	12.8699	12.6059	12.2788	12.616	11.9399	12.9952	13.2942	13.4286	13.1545	12.8323	13.2009	13.5891	13.7101	13.6646	13.1018	12.8521	14.5241	14.0486	14.9276	12.9099	12.7696	12.7602	13.4244	13.7994	13.1868	13.3644	12.1764	13.7315	13.0425	13.0181	12.6692	11.3437
UID388	P62937	P62937	PPIA_HUMAN	PPIA	Peptidyl-prolyl cis-trans isomerase A	11.6656	12.0538	12.5814	12.2672	11.8137	12.0898	11.8775	11.081	11.153	12.3619	11.1176	10.1119	11.4463	11.6549	11.0283	11.4222	11.4749	11.247	12.3018	12.5523	12.1323	11.6578	12.1201	12.1562	12.2312	12.2061	11.8967	11.7017	13.2167	12.6346	12.9686	11.6907	11.3877	11.5993	12.2358	12.4533	12.2336	11.9166	11.9829	12.1238	11.4307	12.1948	11.4775	10.52
UID389	P63104	P63104	1433Z_HUMAN	YWHAZ	14-3-3 protein zeta/delta	9.93274	10.6035	11.2286	10.9915	10.0686	10.8318	10.1534	9.02652	9.76745	10.5229	9.43722	7.85141	10.2221	10.1572	9.39226	9.67147	8.99254	10.1719	9.68039	10.8837	10.188	11.2592	10.5803	10.9032	10.8156	10.4305	10.2752	9.97114	11.3518	11.347	11.5986	11.0523	9.85358	10.3228	10.71	10.7493	10.2631	10.782	10.2009	10.6646	10.5267	10.5594	10.6749	5.82101
UID390	P67936	P67936	TPM4_HUMAN	TPM4	Tropomyosin alpha-4 chain	9.97008	10.5527	10.3145	10.8738	10.3793	10.4759	10.3144	9.76632	8.67301	10.3634	11.1011	9.07582	9.69628	10.2098	7.06834	10.1543	9.01673	10.1745	9.49214	10.4286	10.4498	10.0759	10.3187	10.5459	10.553	10.3805	10.0251	10.2656	11.3197	11.034	11.2624	10.0842	9.98867	10.0243	10.3829	10.7842	10.1541	10.258	10.086	10.7948	10.3793	10.5012	10.2857	8.29658
UID391	P68366	A6NHL2;P68363;P68366;Q71U36;Q9BQE3	TBA4A_HUMAN	TUBA4A	Tubulin alpha-4A chain	11.0079	11.5599	12.452	12.2658	10.859	11.4666	11.4579	10.3849	9.44612	11.8009	10.3242	9.95853	11.3262	11.1577	10.3561	10.8301	10.4141	11.3117	11.5545	12.0324	11.6772	11.2332	11.4701	11.6113	11.5455	11.6133	11.3681	10.8723	12.6611	12.1595	12.6162	11.2898	11.0894	10.9857	11.4794	11.7098	11.3339	11.3793	10.8159	11.3251	11.1953	11.1085	11.065	8.71348
UID392	P68871	P68871	HBB_HUMAN	HBB	Hemoglobin subunit beta	18.7224	18.7857	18.2047	18.3062	18.4684	18.0028	18.6458	19.2721	18.3514	17.9971	17.8336	18.1868	17.787	19.0332	19.095	18.5854	18.8788	18.5363	19.0829	19.3915	19.226	17.7903	17.5103	19.0222	18.1237	17.9221	18.4	19.1558	21.5504	18.5328	17.9672	17.6155	18.0518	18.0281	19.1123	18.291	18.552	18.4618	18.8536	18.7828	18.5816	18.7358	18.3745	19.2437
UID393	P69891;P69892	P69891;P69892	HBG1_HUMAN;HBG2_HUMAN	HBG1;HBG2	Hemoglobin subunit gamma-1	10.9217	10.7652	10.3088	10.4737	10.105	10.8622	10.8203	10.8814	10.3037	9.46663	7.09337	10.2456	10.1544	9.86137	11.9742	11.4679	11.9147	11.1708	12.0059	12.2336	12.2036	8.91293	10.1626	7.09297	6.88671	7.95467	6.75118	7.19592	12.187	9.86798	10.6861	9.89647	10.1381	9.74958	10.7768	9.32202	9.74019	10.3214	10.4279	10.5373	10.3193	10.732	10.2286	10.6703
UID394	P69905	P69905	HBA_HUMAN	HBA1	Hemoglobin subunit alpha	18.9723	18.8779	18.529	18.5574	18.7431	18.2329	18.9214	19.3853	18.5179	18.2217	17.9884	18.6253	17.9476	19.0884	19.275	18.7505	19.0475	18.6715	19.084	19.7165	19.2821	18.1338	17.8352	19.1744	18.2873	17.9605	18.5694	19.3207	21.4556	18.6037	18.2106	18.0231	18.2686	18.2065	19.1345	18.5948	18.7336	18.7542	19.0403	18.9669	18.7783	19.004	18.6046	19.3095
UID395	P78417	P78417	GSTO1_HUMAN	GSTO1	Glutathione S-transferase omega-1	9.6984	9.55919	10.164	9.73575	7.50849	9.97019	8.5012	10.6184	9.74773	10.2604	9.91474	10.3687	10.1391	8.50527	10.2679	9.8104	9.24242	10.7482	10.4258	10.594	10.129	10.3024	10.0304	9.86285	10.2801	10.7233	10.0302	9.56143	11.0182	10.486	10.696	10.4457	7.42158	10.0269	9.99886	10.3614	10.2093	9.90209	10.191	8.18018	10.6638	10.1985	10.041	10.3876
UID396	P80108	P80108	PHLD_HUMAN	GPLD1	Phosphatidylinositol-glycan-specific phospholipase D	13.9251	13.9651	13.9107	13.8969	13.8318	13.8245	13.8839	14.0631	14.055	14.1114	13.9808	14.1134	13.8657	13.9816	13.9449	14.0191	13.9595	13.9514	13.9649	13.8137	14.0382	13.8292	13.8524	13.7991	13.7763	13.7891	13.6973	13.9399	13.859	13.8316	13.858	13.8607	13.8213	13.7428	13.956	13.9425	13.9552	14.0258	13.9707	13.9154	13.8994	14.0125	14.0704	14.1493
UID397	P80188	P80188	NGAL_HUMAN	LCN2	Neutrophil gelatinase-associated lipocalin	11.0403	11.4096	12.2468	11.5572	11.3609	10.6699	10.5075	10.4739	11.3316	11.4549	11.4824	11.0455	10.7725	10.1155	10.7056	10.8921	11.4823	11.0949	11.3152	10.943	10.2542	10.3592	11.0171	11.3669	10.2787	10.8503	10.5242	10.289	10.5553	11.258	11.5881	11.4146	11.8231	10.8646	10.4083	9.74091	10.8419	11.4155	10.6539	11.1097	10.6997	10.7487	9.83075	10.9636
UID398	P80748	P80748	LV321_HUMAN	IGLV3-21	Immunoglobulin lambda variable 3-21	15.0904	15.1793	14.747	14.9807	15.0354	14.9095	15.1717	13.9246	13.8148	13.8838	14.028	13.2954	14.0375	14.256	14.225	14.4254	13.8332	14.0567	14.5363	13.7135	14.2888	14.6165	14.9	14.4835	14.6877	14.2564	14.5684	14.8275	14.3596	14.1157	14.2865	14.2906	14.4303	14.3975	14.4186	14.0407	14.0418	13.5659	13.7973	13.9231	13.6493	13.5001	14.4029	14.2051
UID399	P98160	P98160	PGBM_HUMAN	HSPG2	Basement membrane-specific heparan sulfate proteoglycan core protein	10.1853	10.2488	10.0115	10.3566	10.0238	10.2374	9.95711	10.0981	9.81164	10.1827	9.95055	9.89858	9.6003	9.9026	10.0587	9.89106	9.94737	9.97199	10.0128	10.2253	10.0682	10.1346	9.89812	9.96718	10.2027	9.8856	10.0257	9.91383	9.98734	9.7295	9.94273	10.1422	9.73562	9.93638	10.1012	9.68856	10.0834	10.0455	9.73031	9.87675	9.93435	9.75283	9.62055	9.93201
UID400	Q01459	Q01459	DIAC_HUMAN	CTBS	Di-N-acetylchitobiase	11.0743	11.135	11.5629	11.4398	11.151	11.1811	11.8029	12.1474	11.7486	11.8473	11.5613	12.3967	11.983	11.7173	12.2382	11.9699	11.6899	5.92536	12.0264	11.9853	11.9187	11.9104	10.8541	11.881	11.7554	11.9069	11.6534	11.6896	12.0105	11.7157	7.44852	11.8262	11.3458	7.42338	8.35937	12.0417	11.7939	7.37091	6.75314	11.6524	11.4957	8.48007	11.4272	11.4883
UID401	Q03591	Q03591	FHR1_HUMAN	CFHR1	Complement factor H-related protein 1	14.1872	14.0658	13.8563	14.3217	14.1155	13.9939	14.1695	14.8326	14.568	14.563	14.9287	14.647	14.6488	14.7092	14.5432	14.754	14.5079	14.606	14.4728	14.5021	14.5542	13.9343	13.9418	13.7963	13.8185	13.98	13.9149	13.8985	14.7069	14.5666	14.676	14.3993	14.5943	14.7858	14.6928	14.493	14.4799	14.5861	14.834	14.5139	14.5541	14.6701	14.2169	14.1727
UID402	Q04721	P0DPK3;P0DPK4;Q04721;Q7Z3S9;A0A096LNW5	NOTC2_HUMAN	NOTCH2	Neurogenic locus notch homolog protein 2	10.7011	10.2365	10.3519	10.568	10.5407	7.65748	6.88954	9.98261	10.7684	10.5915	10.7964	10.6371	10.8891	10.4227	10.7207	10.0253	7.03551	7.22569	11.1612	8.5797	6.29174	9.36906	10.0216	9.45681	10.2279	7.25473	5.0668	8.14686	9.23674	7.79078	10.0453	7.4428	6.19315	9.85632	10.288	7.55924	9.8427	7.44077	7.84234	10.7861	10.7986	10.7298	6.16224	10.631
UID403	Q04756	Q04756	HGFA_HUMAN	HGFAC	Hepatocyte growth factor activator	13.3325	13.3631	13.1381	13.2456	13.1985	13.0587	13.2825	13.5625	13.6402	13.7143	13.5358	13.4438	13.4263	13.5005	13.4483	13.5949	13.469	13.6653	13.6106	13.3681	13.6996	13.5002	13.5855	13.5143	13.5096	13.5062	13.5192	13.6666	13.2072	13.288	13.2542	13.3926	13.3781	13.1565	13.4392	13.5336	13.5024	13.5552	13.455	13.6064	13.4032	13.5121	12.439	12.5543
UID404	Q06033	Q06033	ITIH3_HUMAN	ITIH3	Inter-alpha-trypsin inhibitor heavy chain H3	14.3807	14.5062	14.3489	14.4468	14.5185	14.6643	14.3325	14.9394	14.9888	14.9945	14.9818	14.8964	15.1029	14.8173	14.8547	14.8539	14.9004	14.8158	14.9343	15.227	14.4613	14.5497	14.5096	14.5488	14.668	14.7952	15.2977	14.4959	14.8555	14.9151	14.9602	14.9805	15.0074	15.3565	14.5518	14.5607	14.7274	14.7238	14.7027	14.7115	15.1818	14.7967	14.0517	14.1897
UID405	Q07954	Q07954	LRP1_HUMAN	LRP1	Prolow-density lipoprotein receptor-related protein 1	10.7998	10.221	10.4235	10.7276	10.5209	10.505	7.40039	11.1895	10.9584	10.1363	7.85176	6.88126	10.2646	10.3374	10.3394	10.6408	9.34669	6.50378	7.53195	6.46328	8.21071	8.17628	10.8057	9.03787	9.84516	9.90147	10.259	10.3771	10.0896	6.8956	7.42846	7.99879	10.2093	10.7045	10.438	9.80728	10.0908	9.99739	8.26494	8.27812	10.2702	10.7775	12.2535	12.9275
UID406	Q08380	Q08380	LG3BP_HUMAN	LGALS3BP	Galectin-3-binding protein	13.6611	13.5804	13.5809	13.6155	13.5156	13.3653	13.61	13.6338	13.5559	13.7808	13.8494	13.8348	13.8465	13.8568	15.1325	15.246	15.136	15.1036	15.2243	15.0598	15.2711	14.3689	14.4257	14.4288	14.4683	14.16	14.2582	14.5218	13.3357	13.3443	13.3371	13.6668	13.6381	13.6213	13.7983	13.7149	13.607	13.7639	13.7807	13.9365	13.887	13.9199	13.798	13.983
UID407	Q08830	Q08830	FGL1_HUMAN	FGL1	Fibrinogen-like protein 1	13.0926	13.4412	13.3803	13.4287	13.622	13.3464	13.2947	12.7374	12.8398	13.1006	12.9143	12.9017	12.8371	12.8654	12.4812	12.1638	12.2606	12.6221	12.6884	12.87	12.3375	13.4949	12.9211	13.3569	13.5009	13.1228	13.8667	13.2605	13.4556	13.6027	13.4278	13.2562	13.4707	13.6375	13.6066	12.8689	13.0695	12.9903	13.1378	13.3861	13.352	12.9286	13.0738	12.8947
UID408	Q10588	Q10588	BST1_HUMAN	BST1	ADP-ribosyl cyclase/cyclic ADP-ribose hydrolase 2	10.9034	11.1248	11.1804	10.789	10.5853	10.6683	10.7467	9.93686	10.6225	10.6379	10.5269	11.0713	10.358	10.4083	10.1933	10.6772	10.9519	10.5564	10.7868	11.0878	10.5071	6.84547	9.55933	9.71785	10.3852	9.92419	6.9339	10.6496	10.2538	10.5669	10.6852	10.9526	10.5151	10.5327	10.4781	9.72305	10.5383	10.7145	10.4224	10.2103	10.5516	10.3101	10.2558	10.2301
UID409	Q12805	Q12805	FBLN3_HUMAN	EFEMP1	EGF-containing fibulin-like extracellular matrix protein 1	13.0477	13.0816	13.036	13.0766	13.1794	13.1742	12.9953	13.0031	12.8552	13.0804	13.1175	13.0798	13.0696	13.0512	12.4395	12.5319	12.3809	12.6452	12.5831	12.7205	12.6314	12.8787	12.8969	12.8517	13.0732	12.8362	12.939	12.9264	13.2138	13.1443	13.2183	13.1461	13.3298	13.5155	13.269	13.0778	13.1606	13.1233	13.3152	13.2561	13.393	13.4283	12.8392	12.9597
UID410	Q12860	Q12860	CNTN1_HUMAN	CNTN1	Contactin-1	10.4338	9.7959	10.7067	10.3769	9.97149	10.4493	10.395	9.01814	9.59708	10.0377	10.1962	10.1548	9.56517	10.028	10.2976	10.2526	10.6119	9.65957	9.86315	10.4149	10.487	10.9435	10.1979	10.7334	10.2456	10.4743	10.2423	9.84712	9.68313	10.3356	9.56171	10.026	10.4792	10.2335	9.48613	9.77816	9.93588	9.62192	9.41292	9.26736	9.68689	9.68386	9.83759	10.1207
UID411	Q12913	Q12913	PTPRJ_HUMAN	PTPRJ	Receptor-type tyrosine-protein phosphatase eta	10.7675	10.7806	10.5994	11.0699	10.5364	11.074	10.8285	10.1549	10.3563	10.19	10.3028	10.5777	10.4566	10.5511	10.668	10.4262	10.5947	10.4132	10.4482	10.2803	10.573	10.2532	10.5349	10.2944	10.4239	10.4785	10.6445	10.2688	10.6661	10.2931	10.6705	10.5187	10.3999	10.1243	10.7644	10.4314	10.9103	10.3213	10.2839	9.71461	10.052	10.0321	10.254	10.2616
UID412	Q13093	Q13093	PAFA_HUMAN	PLA2G7	Platelet-activating factor acetylhydrolase	9.94015	10.2503	9.95777	10.0982	10.0675	10.7095	10.268	10.5784	10.0251	10.0046	9.81117	10.3253	10.2185	9.9882	10.2876	10.6151	10.3136	10.5494	10.5861	10.274	10.7164	10.2799	9.40878	9.39957	10.0936	9.59353	8.9338	9.79528	10.3281	9.78305	10.0117	10.2137	9.78546	10.0889	10.3592	10.7146	10.5581	10.5015	10.5087	10.9075	10.7066	10.3862	10.4831	10.1533
UID413	Q13103	Q13103	SPP24_HUMAN	SPP2	Secreted phosphoprotein 24	11.3779	11.3116	11.5281	11.1522	11.1506	11.0763	11.5708	11.7721	12.0597	11.8504	11.7784	11.8713	11.6631	11.856	11.0837	11.2935	11.2601	10.4269	10.9664	11.4115	11.4502	10.8766	10.8398	10.814	10.2563	10.3633	10.4883	10.5081	10.2944	10.7248	10.4158	10.5437	10.4186	10.9496	10.9866	10.7185	11.1288	10.512	10.5756	10.7533	11.0076	10.6272	10.7631	10.9821
UID414	Q13201	Q13201	MMRN1_HUMAN	MMRN1	Multimerin-1	11.272	11.0184	11.6718	11.0831	10.211	11.4414	6.45501	10.3648	10.0001	10.324	8.4302	9.90053	10.2169	10.2859	6.07031	8.24432	9.93367	8.92944	10.6763	10.2093	10.3734	10.3879	10.8129	11.0021	7.85845	11.1039	7.62439	10.8177	10.9906	10.1193	11.0778	6.02014	10.5378	10.5341	10.6871	10.6193	10.5596	10.0899	10.5673	10.7601	10.4146	10.4448	10.7283	10.6824
UID415	Q13418	Q13418	ILK_HUMAN	ILK	Integrin-linked protein kinase	9.34684	8.02406	9.98542	10.6595	6.12439	10.3616	9.52097	9.95325	7.764	9.99615	9.85673	9.75889	9.82783	8.46282	9.55232	9.64359	7.46236	9.91923	9.33822	10.4959	10.0763	9.95059	9.82856	9.90331	10.7675	9.91104	9.66869	5.57049	11.1177	10.6428	10.7428	8.08545	10.6067	10.0606	9.73272	10.2405	9.97311	10.0855	7.40188	9.9407	10.0957	8.49256	7.98423	9.29983
UID416	Q13740	Q13740	CD166_HUMAN	ALCAM	CD166 antigen	9.05084	9.25239	9.18067	9.65027	9.37335	9.7987	9.68039	8.54888	9.20854	9.5401	9.32385	9.03338	6.95627	9.38667	9.48478	9.43968	9.86132	9.37847	7.25047	9.27184	9.31608	8.55634	9.26863	9.85221	9.52428	9.69255	9.51395	9.25631	9.78894	8.04093	9.77574	8.91538	9.41536	9.46222	6.58324	6.60952	9.71676	9.00458	9.5411	9.64608	9.75517	9.05318	9.70309	9.65744
UID417	Q13790	Q13790	APOF_HUMAN	APOF	Apolipoprotein F	14.3718	14.3695	14.2927	13.9948	14.2553	14.2277	13.6762	14.3986	14.3725	14.1481	14.4473	13.9545	14.2364	13.9867	14.3327	14.1151	14.267	14.4264	14.2683	14.1412	14.0192	13.7936	13.8854	13.8721	13.6722	13.7876	14.2088	13.7241	14.3091	14.2421	13.8969	14.3218	14.4882	14.2711	13.9644	14.1303	14.5249	14.2816	14.3794	14.5328	14.6067	14.291	13.6751	13.9167
UID418	Q13822	Q13822	ENPP2_HUMAN	ENPP2	Ectonucleotide pyrophosphatase/phosphodiesterase family member 2	11.1003	10.9825	10.9071	11.1016	10.885	10.6437	10.7584	10.1108	10.6548	10.5946	10.6397	10.5911	10.4397	10.3947	10.656	10.4772	9.99017	10.5069	10.7922	10.4869	10.5115	10.9957	10.0551	10.8133	10.7845	10.4915	10.6533	10.6188	11.2011	10.7844	10.5476	11.2514	10.8257	10.5652	11.9367	10.1204	10.7236	11.0825	10.917	10.9854	10.2547	11.1513	10.3948	10.3057
UID419	Q14118	Q14118	DAG1_HUMAN	DAG1	Dystroglycan 1	9.36493	9.89642	7.77746	8.93003	7.21653	9.25442	8.91701	8.09446	9.62985	7.79792	8.63564	8.63388	4.67876	8.61551	7.70857	8.82994	9.43366	8.43749	6.35375	7.36158	8.72817	9.80919	8.17553	6.43686	8.54423	9.27265	8.54542	7.95328	9.26787	8.09369	9.18608	9.83079	7.60775	8.40725	9.62314	9.42252	7.13444	6.65553	7.50889	9.70418	9.46798	9.30085	8.9086	8.5071
UID420	Q14126	Q14126	DSG2_HUMAN	DSG2	Desmoglein-2	10.4659	10.7768	10.1154	11.2003	10.6102	10.5333	11.1488	10.304	10.7715	10.6289	10.9771	9.9591	10.657	10.2664	10.1837	10.1563	10.387	10.3002	10.5885	9.67872	10.4656	10.672	10.8055	10.4726	10.8101	10.9122	10.6642	10.4872	10.7377	9.54278	10.6595	10.484	10.8178	10.6361	10.605	10.8007	10.7898	10.7379	10.8457	10.8487	10.7967	11.0317	10.0948	9.77875
UID421	Q14515	Q14515	SPRL1_HUMAN	SPARCL1	SPARC-like protein 1	9.52487	9.65751	9.79544	8.23201	8.74028	7.41743	9.1783	7.40145	8.88863	9.4713	9.08366	9.34591	8.62051	9.21813	9.52961	9.95284	9.2104	8.60268	9.12073	9.19218	9.09127	8.88316	6.85519	9.28044	9.48048	8.48139	7.55698	8.99665	7.97589	8.41951	8.4494	8.9425	8.64954	9.0148	9.57644	8.80039	9.97118	9.27999	8.67899	9.45716	5.5388	9.52691	8.33284	8.43704
UID422	Q14520	Q14520	HABP2_HUMAN	HABP2	Hyaluronan-binding protein 2	14.6461	14.2986	14.4759	14.2757	14.5273	14.2283	14.4702	14.3077	14.2632	14.139	14.2607	14.2919	14.3133	14.5275	14.3112	14.4606	14.2115	14.2511	14.2874	14.165	14.3808	14.369	14.3209	14.3276	14.1831	14.2362	14.393	14.2418	14.4212	14.1878	14.2605	14.1897	14.3331	14.5121	14.3756	14.1205	14.1137	13.8609	14.0253	14.1079	14.2475	14.4539	14.0927	14.1826
UID423	Q14624	Q14624	ITIH4_HUMAN	ITIH4	Inter-alpha-trypsin inhibitor heavy chain H4	17.235	17.1868	17.1891	17.2183	17.3023	17.1931	17.2573	17.3004	17.2489	17.1938	17.2517	17.2478	17.2756	17.2343	17.4562	17.4358	17.4048	17.4043	17.4842	17.502	17.3562	17.2887	17.2783	17.2715	17.3256	17.4001	17.3875	17.2927	17.4895	17.4853	17.5183	17.4954	17.5788	17.6605	17.4798	17.2446	17.2497	17.1102	17.2224	17.2629	17.2511	17.2255	16.9881	16.9765
UID424	Q14766	Q14766	LTBP1_HUMAN	LTBP1	Latent-transforming growth factor beta-binding protein 1	8.49354	8.35537	6.96986	7.6466	7.12253	7.75953	7.89807	6.79512	6.69559	7.69363	7.34494	6.77127	8.41836	5.99797	8.19509	7.08809	9.53834	8.81597	7.75928	8.29278	6.52042	8.81309	7.2547	6.75358	5.89679	8.08625	8.50199	8.98734	8.11261	8.25019	7.68718	7.1375	8.52487	7.79012	7.43826	7.74997	6.86969	7.54174	6.78364	7.17208	5.83206	8.18011	6.99405	8.43009
UID425	Q15063	Q15063	POSTN_HUMAN	POSTN	Periostin	10.4039	9.89617	10.0182	9.94138	10.3609	10.1307	10.3537	10.4181	10.1476	10.1661	10.0657	10.4374	9.95994	10.0222	9.65414	9.74188	9.75344	10.1534	9.77548	9.75542	9.37944	10.0279	8.53652	10.4232	9.7418	9.80456	9.68321	9.90186	10.015	9.97895	9.86505	10.1589	10.152	9.76938	9.1949	9.63569	9.82679	9.58442	9.92539	10.3695	10.2953	9.8591	9.18613	9.44399
UID426	Q15113	Q15113	PCOC1_HUMAN	PCOLCE	Procollagen C-endopeptidase enhancer 1	11.0675	11.2154	11.3394	11.019	10.8376	11.1476	11.0556	11.1038	11.1804	11.0048	11.1519	11.1579	11.0879	11.2945	10.8869	10.7696	10.5222	10.6285	10.5762	10.7031	10.6858	10.7793	10.8652	10.9846	10.5849	10.9401	10.6321	10.7225	11.0591	11.0393	11.3224	11.1658	10.9411	11.3597	10.8246	11.025	10.7836	10.7223	10.7169	10.6955	10.849	10.5985	11.029	10.8784
UID427	Q15166	Q15166	PON3_HUMAN	PON3	Serum paraoxonase/lactonase 3	11.8612	11.7933	11.6241	11.6397	11.6967	11.536	11.529	11.7888	11.7955	11.7888	11.8401	11.8806	11.8481	11.8495	11.2476	11.3944	11.2371	11.4818	11.4251	11.2741	11.366	11.3559	11.4822	11.3878	11.645	11.3923	11.384	11.6257	11.8205	11.7163	11.7663	11.5702	11.8258	11.3891	12.0187	11.4748	11.4894	11.4033	11.5368	11.6023	11.4771	11.5213	11.2599	11.0061
UID428	Q15404	Q15404	RSU1_HUMAN	RSU1	Ras suppressor protein 1	9.01414	9.47028	10.1617	10.5294	7.95339	9.76143	9.06261	7.53944	8.7856	9.74	8.25913	6.88674	8.26482	8.92262	7.02875	8.37488	8.44682	9.90277	9.46917	10.8493	9.84836	9.59565	9.85417	9.58523	10.178	10.1206	9.20341	9.18078	11.081	10.8872	11.1833	8.8271	9.10459	8.5829	9.85429	10.0899	8.35879	10.6933	9.28038	9.84466	9.65365	9.67587	7.0528	8.48419
UID429	Q15485	Q15485	FCN2_HUMAN	FCN2	Ficolin-2	11.8341	12.0398	12.0086	12.037	11.9455	12.0233	11.9242	12.2464	12.228	12.3327	12.2035	12.1519	12.242	12.1354	11.3425	11.1231	11.2785	11.0641	11.3239	11.1266	10.9878	11.5722	11.4508	11.5868	11.3611	11.4839	11.3254	11.584	11.6946	11.6027	11.6253	11.6669	11.4946	11.514	11.6395	11.915	11.9173	11.8712	11.7345	11.9207	11.9163	11.7639	11.4764	11.4381
UID430	Q15582	Q15582	BGH3_HUMAN	TGFBI	Transforming growth factor-beta-induced protein ig-h3	12.7123	12.8575	12.6962	12.556	12.8972	12.6414	12.8082	12.3742	12.4578	12.4038	12.3983	12.3111	12.4026	12.5259	12.6943	12.682	12.7332	12.6519	12.8786	12.4527	12.7929	12.6808	12.6861	12.6175	12.6963	12.7379	12.7025	12.7775	12.4999	12.4698	12.5672	12.7045	12.7876	12.9047	12.8847	12.754	12.6302	12.6105	12.7568	12.5944	12.579	12.6771	12.3404	12.3381
UID431	Q15848	Q15848	ADIPO_HUMAN	ADIPOQ	Adiponectin	13.5853	13.636	13.4135	13.323	13.6405	13.3105	13.4643	11.7909	12.1359	12.36	12.1275	12.1825	12.0559	12.5616	12.6287	12.8062	12.8733	12.779	12.8002	12.7631	12.8313	12.9983	13.1594	13.2096	12.915	12.9021	12.7713	13.2227	11.9688	12.328	12.3663	12.5974	12.4205	12.5732	12.3384	12.9248	12.7288	12.8363	12.6882	12.5094	12.948	13.1743	12.8381	12.8841
UID432	Q15942	Q15942	ZYX_HUMAN	ZYX	Zyxin	9.40757	10.0523	11.0777	11.1652	9.38567	10.4143	10.5312	9.27088	8.82765	10.3372	9.12001	8.16675	9.93865	10.1427	8.25443	6.94158	8.98289	10.1309	10.4698	10.335	10.3055	10.4737	9.83588	9.61431	10.0036	9.12458	9.69878	9.66898	11.2592	10.8998	11.7318	8.99343	8.90328	9.1087	10.1288	10.3368	9.82024	10.2199	10.5053	10.0314	10.1715	10.0283	8.27558	9.21769
UID433	Q16270	Q16270	IBP7_HUMAN	IGFBP7	Insulin-like growth factor-binding protein 7	10.7273	10.6781	9.76871	10.2181	10.7415	10.3337	10.6097	9.5592	10.7642	10.3081	10.723	9.13474	9.98942	9.96073	10.2934	9.89933	10.6801	10.0613	10.4733	7.79143	6.05328	8.84947	10.3653	10.2085	10.1512	10.0164	10.2121	10.3592	9.86953	10.465	10.7695	10.411	10.5862	10.8122	10.4235	10.2395	10.5415	10.4471	10.8101	10.3749	10.8039	10.3604	9.16432	10.795
UID434	Q16610	Q16610	ECM1_HUMAN	ECM1	Extracellular matrix protein 1	14.4241	14.4118	14.3843	14.3742	14.5126	14.4123	14.3433	14.0303	14.1672	14.0479	14.229	14.1036	14.0085	14.062	13.8379	13.9184	13.8893	13.9599	14.0685	13.6412	13.9935	13.7747	13.9251	13.827	13.9395	13.9045	13.8957	13.9412	14.1775	14.0796	14.1441	14.1742	14.1635	14.2313	14.1893	13.9125	13.8898	13.9737	14.0352	14.0107	14.0405	14.0008	13.875	13.983
[truncated: 78 more rows]
[truncated: 207 more columns]

## Sheet: C. Quantified hemato-oncology
UID	Protein.Group	Protein.Ids	Protein.Names	Genes	First.Protein.Description	201.027_PATS87	201.027_PATS88	201.028_PATS92	201.028_PATS93	201.034_PATS121	201.034_PATS122	201.034_PATS123	201.034_PATS125	201.034_PATS128	201.034_PATS130	201.034_PATS133	201.034_PATS134	201.035_PATS131	201.035_PATS132	201.038_PATS152	201.038_PATS153	201.052_PATS217	201.052_PATS218	201.052_PATS222	201.052_PATS223	201.054_PATS234	201.054_PATS235	201.054_PATS237	201.054_PATS238	201.056_PATS252	201.056_PATS253	201.056_PATS257	201.056_PATS258	201.058_PATS270	201.058_PATS271	201.058_PATS273	201.058_PATS274	201.060_PATS292	201.060_PATS294	201.060_PATS295	201.060_PATS297	201.060_PATS301	201.060_PATS303	201.061_PATS296	201.061_PATS298	201.061_PATS302	201.061_PATS304	201.061_PATS307	201.061_PATS308
[truncated: 424 more rows]
[truncated: 10 more columns]

[truncated: 11 more sheets: D. Imputed hemato-oncology, E. Transfusion prod, F.Longitudinal transfusion, G. LPS exposure, H. LPS exposed transfusion prod, I. Longitudinal LPS transfusion, J. Individual-variation, K. Statistics hemato-oncology, L. Correlation to CCI 1h, M. Correlation to CCI 24h, N. Correlation to product age]
